# Supplementary material for: Etv6 activates vegfa expression through positive and negative transcriptional regulatory networks in Xenopus embryos
Source: Nat Commun. 2019 Mar 6;10:1083. doi: 10.1038/s41467-019-09050-y (PMC6403364; doi:10.1038/s41467-019-09050-y)
Supplement: Supplementary file 2 — Supplementary Data 1 [file 41467_2019_9050_MOESM2_ESM.xlsx]

## Sheet: Sheet1
Supplementary Data 1:Etv6 ChIP-seq consistent peaks
							Etv6 ChIP-seq consistent peaks >2 kb in size (102)
Chromosome	start	end	length				Chromosome	start	end	length
chr1L	372948	373441	493				Scaffold555	-1	7285	7286
chr1L	2910478	2911019	541				Scaffold371	3409	8589	5180
chr1L	2929868	2930368	500				chr1S	84070103	84074862	4759
chr1L	3008684	3009168	484				chr5L	34993707	34998436	4729
chr1L	3036319	3037015	696				Scaffold20	6095103	6099831	4728
chr1L	3081107	3081546	439				chr2S	58809515	58813985	4470
chr1L	4217066	4217379	313				chr3L	143121572	143126037	4465
chr1L	4594007	4594381	374				chr9_10L	84927992	84932365	4373
chr1L	4793747	4794156	409				chr8L	99819122	99823338	4216
chr1L	5162910	5163779	869				chr8L	13224246	13228442	4196
chr1L	6572112	6572876	764				chr8L	16825428	16829563	4135
chr1L	6772700	6773190	490				Scaffold78	245196	249296	4100
chr1L	7202808	7203449	641				chr7S	44667706	44671613	3907
chr1L	7329786	7330253	467				Scaffold944	-1	3793	3794
chr1L	7352124	7352841	717				Scaffold78	182135	185888	3753
chr1L	7377042	7377525	483				Scaffold97	354803	358470	3667
chr1L	7377707	7378278	571				chr6S	9305670	9309299	3629
chr1L	7730915	7731505	590				chr7S	73613977	73617600	3623
chr1L	8735428	8736046	618				chr3L	4271243	4274835	3592
chr1L	9805305	9805971	666				chr5S	61232449	61235997	3548
chr1L	9953536	9954013	477				chr5L	98208803	98212308	3505
chr1L	9996186	9996945	759				Scaffold1045	-1	3480	3481
chr1L	10013966	10014891	925				Scaffold348	10374	13805	3431
chr1L	10124925	10125746	821				chr7S	15921679	15925006	3327
chr1L	11168380	11168847	467				chr1S	105843150	105846456	3306
chr1L	11976493	11976784	291				chr7L	7151718	7154988	3270
chr1L	12876533	12877225	692				chr1S	60158278	60161483	3205
chr1L	13112551	13113062	511				chr7S	44682759	44685882	3123
chr1L	13123054	13123647	593				chr8S	61604965	61608087	3122
chr1L	13606005	13606396	391				chr5S	34541797	34544904	3107
chr1L	14296145	14296621	476				chr1S	117940971	117944072	3101
chr1L	14310708	14311483	775				Scaffold908	838	3934	3096
chr1L	14755725	14756055	330				chr9_10S	33870008	33873044	3036
chr1L	14756143	14756552	409				Scaffold371	16569	19581	3012
chr1L	15378111	15378804	693				chr4L	36647851	36650760	2909
chr1L	16231112	16231605	493				chr2S	32294275	32297161	2886
chr1L	16261274	16261842	568				chr4L	127466558	127469393	2835
chr1L	16582141	16582510	369				chr9_10L	18025873	18028693	2820
chr1L	17455898	17456284	386				Scaffold1058	595	3415	2820
chr1L	17459730	17460158	428				chr5S	29768774	29771579	2805
chr1L	17766735	17767260	525				chr9_10L	18029856	18032624	2768
chr1L	19232616	19233364	748				chr9_10L	23589937	23592703	2766
chr1L	20702731	20703495	764				chr3L	130402713	130405440	2727
chr1L	20982041	20982330	289				chr8L	11934752	11937474	2722
chr1L	21433769	21434369	600				chr5S	59124474	59127161	2687
chr1L	21641856	21642376	520				chr9_10S	43099794	43102414	2620
chr1L	21663010	21663371	361				Scaffold217	44021	46603	2582
chr1L	21926851	21927668	817				chr9_10L	115953730	115956297	2567
chr1L	24438053	24438345	292				chr9_10L	18032888	18035444	2556
chr1L	24973050	24973494	444				chr1L	83778275	83780821	2546
chr1L	27937333	27937747	414				chr7S	85455279	85457748	2469
chr1L	28215938	28216388	450				chr9_10L	70961247	70963716	2469
chr1L	28238002	28238429	427				chr1S	119699079	119701545	2466
chr1L	28603690	28604345	655				chr4L	34181342	34183801	2459
chr1L	29145207	29145987	780				chr8L	80814366	80816808	2442
chr1L	29478280	29478541	261				Scaffold19	1291074	1293512	2438
chr1L	31167784	31168074	290				chr9_10L	70963773	70966205	2432
chr1L	31286373	31287092	719				chr4S	96733772	96736164	2392
chr1L	31565301	31565870	569				Scaffold31	1239996	1242380	2384
chr1L	32900846	32901124	278				chr8L	11859033	11861410	2377
chr1L	33184004	33184665	661				chr8L	11975637	11977983	2346
chr1L	33381736	33382292	556				chr1L	162425548	162427877	2329
chr1L	34818135	34818643	508				chr7S	67957395	67959724	2329
chr1L	37427623	37428067	444				chr9_10L	79597469	79599791	2322
chr1L	37747736	37748583	847				chr2L	74038614	74040923	2309
chr1L	38386752	38387926	1174				chr3L	32732369	32734658	2289
chr1L	38387960	38388658	698				Scaffold775	2415	4700	2285
chr1L	38398276	38398683	407				chr3S	76750330	76752605	2275
chr1L	38398914	38399626	712				chr1S	40808999	40811238	2239
chr1L	38606236	38606701	465				chr8L	51252075	51254310	2235
chr1L	40613981	40614526	545				chr2L	156343270	156345497	2227
chr1L	40616646	40617151	505				Scaffold719	55	2270	2215
chr1L	42154606	42155578	972				chr2S	152468158	152470369	2211
chr1L	42310420	42310883	463				chr5S	34537783	34539991	2208
chr1L	42348308	42349084	776				chr6S	104371740	104373948	2208
chr1L	42349199	42349617	418				chr9_10L	31463264	31465471	2207
chr1L	42736276	42737077	801				chr5L	130170774	130172965	2191
chr1L	43497931	43498785	854				chr1S	129505206	129507395	2189
chr1L	43559901	43560419	518				chr7S	44655388	44657574	2186
chr1L	43735709	43736177	468				Scaffold1715	-1	2182	2183
chr1L	48204642	48205178	536				Scaffold144	101598	103769	2171
chr1L	48274516	48274872	356				chr6L	52691812	52693971	2159
chr1L	48481500	48481857	357				chr8S	57648984	57651142	2158
chr1L	48541701	48542675	974				chr5L	66637142	66639297	2155
chr1L	49484054	49484549	495				chr2S	129671596	129673737	2141
chr1L	50807248	50807756	508				Scaffold348	18914	21048	2134
chr1L	50841897	50842193	296				chr5S	91733850	91735969	2119
chr1L	52228163	52228773	610				Scaffold31	2881988	2884107	2119
chr1L	53078520	53079058	538				chr4S	16143490	16145604	2114
chr1L	53666417	53666758	341				chr9_10L	70955700	70957813	2113
chr1L	54184843	54185167	324				Scaffold847	2117	4229	2112
chr1L	54185285	54185834	549				Scaffold49	40811	42918	2107
chr1L	54235342	54235968	626				Scaffold979	1555	3645	2090
chr1L	55045992	55046556	564				Scaffold97	11190	13275	2085
chr1L	55706671	55708219	1548				chr8L	17142726	17144806	2080
chr1L	55708455	55709635	1180				Scaffold122	14092	16168	2076
chr1L	56652884	56653179	295				Scaffold151	104163	106232	2069
chr1L	56689689	56690385	696				chr9_10L	70966491	70968549	2058
chr1L	57399760	57400566	806				chr6L	132592687	132594729	2042
chr1L	58328843	58329430	587				chr3L	4043745	4045778	2033
chr1L	58461772	58462255	483				chr2L	103492115	103494144	2029
chr1L	61680643	61681046	403				Scaffold992	1532	3552	2020
chr1L	64037461	64037981	520
chr1L	64131422	64132009	587
chr1L	65164234	65164675	441
chr1L	65654751	65655133	382
chr1L	66642271	66642734	463
chr1L	66901012	66901558	546
chr1L	67198116	67198472	356
chr1L	67198803	67199500	697
chr1L	67220108	67220749	641
chr1L	67327267	67327628	361
chr1L	67406037	67406946	909
chr1L	68098568	68099070	502
chr1L	68135027	68135602	575
chr1L	68636051	68636843	792
chr1L	69689643	69690041	398
chr1L	70680809	70681329	520
chr1L	71113598	71114226	628
chr1L	71646368	71647552	1184
chr1L	73381529	73382253	724
chr1L	73457354	73457879	525
chr1L	73959120	73959958	838
chr1L	75130452	75131038	586
chr1L	75787388	75787770	382
chr1L	76422390	76422724	334
chr1L	76438404	76438972	568
chr1L	76740507	76741091	584
chr1L	76849768	76850117	349
chr1L	77404866	77405509	643
chr1L	77405723	77406406	683
chr1L	77940755	77941328	573
chr1L	78056135	78056444	309
chr1L	80104839	80105362	523
chr1L	81885137	81885563	426
chr1L	83732948	83733507	559
chr1L	83778275	83780821	2546
chr1L	83780954	83781482	528
chr1L	84316653	84317100	447
chr1L	84322953	84323524	571
chr1L	84450130	84451002	872
chr1L	84451183	84451797	614
chr1L	84452703	84453419	716
chr1L	85343688	85343893	205
chr1L	85468304	85469071	767
chr1L	85834911	85835256	345
chr1L	85839212	85839505	293
chr1L	86292245	86293247	1002
chr1L	86799996	86800333	337
chr1L	86834503	86835230	727
chr1L	86897704	86898254	550
chr1L	86909923	86910358	435
chr1L	87020757	87021216	459
chr1L	87153745	87154154	409
chr1L	87174102	87174701	599
chr1L	87333366	87334409	1043
chr1L	87728927	87730758	1831
chr1L	87732400	87733192	792
chr1L	87975179	87975762	583
chr1L	88685923	88686358	435
chr1L	88802228	88802637	409
chr1L	89352215	89352929	714
chr1L	89566239	89566712	473
chr1L	89810374	89811394	1020
chr1L	89811434	89811957	523
chr1L	90332383	90332739	356
chr1L	91998597	91998992	395
chr1L	94624915	94625537	622
chr1L	94840291	94840710	419
chr1L	95220248	95221641	1393
chr1L	96838003	96838341	338
chr1L	96843994	96844618	624
chr1L	96844707	96845056	349
chr1L	97413067	97413394	327
chr1L	97413698	97414024	326
chr1L	97530981	97532069	1088
chr1L	97639339	97640380	1041
chr1L	98316371	98316754	383
chr1L	98544614	98545064	450
chr1L	99031399	99031952	553
chr1L	99133877	99134403	526
chr1L	99206943	99207298	355
chr1L	99623258	99624487	1229
chr1L	100015409	100015950	541
chr1L	100228595	100229155	560
chr1L	100595638	100596058	420
chr1L	101891143	101892018	875
chr1L	102071082	102071597	515
chr1L	103129295	103129951	656
chr1L	103860466	103860834	368
chr1L	104004447	104005044	597
chr1L	105468392	105469180	788
chr1L	105636484	105637091	607
chr1L	106010020	106010465	445
chr1L	106059817	106060216	399
chr1L	106667376	106667691	315
chr1L	107471539	107471885	346
chr1L	107497529	107498003	474
chr1L	107498500	107499134	634
chr1L	107499858	107501315	1457
chr1L	107507806	107508293	487
chr1L	107551463	107551827	364
chr1L	108618116	108618839	723
chr1L	108892985	108893875	890
chr1L	109229586	109230140	554
chr1L	109269668	109270166	498
chr1L	109571980	109572378	398
chr1L	109614818	109615272	454
chr1L	109638757	109639210	453
chr1L	109768489	109768865	376
chr1L	110182859	110183146	287
chr1L	110260659	110261247	588
chr1L	110543421	110544072	651
chr1L	111357208	111357577	369
chr1L	111446946	111447327	381
chr1L	111650429	111651355	926
chr1L	112481252	112481742	490
chr1L	113165066	113165625	559
chr1L	113731902	113732438	536
chr1L	114195487	114195942	455
chr1L	115126417	115126761	344
chr1L	116969089	116969437	348
chr1L	117373023	117373698	675
chr1L	117751990	117752712	722
chr1L	117936086	117936712	626
chr1L	118370096	118370771	675
chr1L	118373619	118374133	514
chr1L	118391988	118392405	417
chr1L	124158752	124159106	354
chr1L	124847085	124848090	1005
chr1L	124966793	124967264	471
chr1L	125449188	125449720	532
chr1L	125916024	125916463	439
chr1L	127365960	127366737	777
chr1L	127712576	127713162	586
chr1L	128177282	128177845	563
chr1L	128178529	128178976	447
chr1L	128815642	128816118	476
chr1L	129946425	129946814	389
chr1L	130454097	130454474	377
chr1L	130760529	130760937	408
chr1L	130901471	130902109	638
chr1L	130942197	130942717	520
chr1L	131068619	131069030	411
chr1L	131579720	131580424	704
chr1L	131829027	131829834	807
chr1L	132025094	132025638	544
chr1L	132226093	132226540	447
chr1L	132226915	132227645	730
chr1L	132450092	132450518	426
chr1L	133327599	133328169	570
chr1L	133631263	133631991	728
chr1L	134121474	134121931	457
chr1L	134125160	134126079	919
chr1L	134437344	134437685	341
chr1L	134446875	134447482	607
chr1L	136096077	136096541	464
chr1L	136112975	136114182	1207
chr1L	136218003	136218984	981
chr1L	137293899	137294201	302
chr1L	137393822	137394275	453
chr1L	137476840	137477208	368
chr1L	137603655	137604143	488
chr1L	137836335	137837236	901
chr1L	138088224	138088853	629
chr1L	138139224	138139585	361
chr1L	138610551	138611230	679
chr1L	138617982	138618391	409
chr1L	139377096	139377402	306
chr1L	140164458	140164796	338
chr1L	140744668	140745585	917
chr1L	141824319	141825296	977
chr1L	141886035	141886384	349
chr1L	142005834	142006590	756
chr1L	142257434	142258043	609
chr1L	142617339	142617877	538
chr1L	142618022	142618634	612
chr1L	143266456	143267114	658
chr1L	143491609	143492258	649
chr1L	145321128	145321954	826
chr1L	145429400	145430173	773
chr1L	145727681	145728239	558
chr1L	146016164	146016618	454
chr1L	146236802	146237262	460
chr1L	146414740	146415033	293
chr1L	146464629	146464988	359
chr1L	146577349	146578098	749
chr1L	146812603	146813008	405
chr1L	147139258	147139700	442
chr1L	149520165	149521098	933
chr1L	150009021	150009456	435
chr1L	150367256	150367670	414
chr1L	151322451	151322864	413
chr1L	151328718	151329600	882
chr1L	151382259	151382863	604
chr1L	151584797	151585491	694
chr1L	151622977	151623322	345
chr1L	151750690	151751198	508
chr1L	151913162	151913600	438
chr1L	152012795	152013662	867
chr1L	152107063	152107652	589
chr1L	152660314	152660770	456
chr1L	153313634	153313992	358
chr1L	153631877	153632878	1001
chr1L	153870663	153871155	492
chr1L	153946672	153947165	493
chr1L	154169750	154170453	703
chr1L	154243526	154244255	729
chr1L	155813830	155814219	389
chr1L	156022424	156022770	346
chr1L	156919450	156919862	412
chr1L	156931272	156931938	666
chr1L	158052497	158053160	663
chr1L	158267825	158268194	369
chr1L	158282240	158282989	749
chr1L	160750337	160750960	623
chr1L	160762975	160763656	681
chr1L	160910273	160911000	727
chr1L	160926072	160926511	439
chr1L	162261857	162262404	547
chr1L	162422840	162424697	1857
chr1L	162425548	162427877	2329
chr1L	162770327	162770726	399
chr1L	162982873	162983182	309
chr1L	163026101	163027066	965
chr1L	163078202	163078547	345
chr1L	163322453	163322886	433
chr1L	163323425	163324203	778
chr1L	163623003	163623412	409
chr1L	163724727	163725533	806
chr1L	164031000	164031629	629
chr1L	166451961	166452873	912
chr1L	167293149	167293742	593
chr1L	167423583	167424194	611
chr1L	167465004	167465522	518
chr1L	167890491	167890944	453
chr1L	168114416	168114922	506
chr1L	169561155	169561460	305
chr1L	169956739	169957698	959
chr1L	170642413	170643240	827
chr1L	170892698	170893162	464
chr1L	172272816	172273218	402
chr1L	173726433	173726814	381
chr1L	173797421	173797802	381
chr1L	173885874	173886560	686
chr1L	174935311	174935696	385
chr1L	175070077	175070776	699
chr1L	175146370	175146837	467
chr1L	175755126	175755949	823
chr1L	176659791	176660436	645
chr1L	178459072	178459607	535
chr1L	178966782	178967315	533
chr1L	179335181	179335620	439
chr1L	181203016	181203834	818
chr1L	181534815	181535384	569
chr1L	183992758	183993567	809
chr1L	184334753	184335190	437
chr1L	184380211	184381786	1575
chr1L	184382705	184384070	1365
chr1L	184673698	184674180	482
chr1L	185705034	185706202	1168
chr1L	186063257	186063810	553
chr1L	186365785	186366449	664
chr1L	186367078	186368135	1057
chr1L	186554063	186554598	535
chr1L	187234739	187235243	504
chr1L	187247715	187248309	594
chr1L	187263375	187263738	363
chr1L	187348352	187348891	539
chr1L	187642473	187642930	457
chr1L	188418266	188418779	513
chr1L	189044728	189045096	368
chr1L	189529467	189530194	727
chr1L	189706947	189707932	985
chr1L	189872059	189872549	490
chr1L	190301102	190301377	275
chr1L	190301578	190301978	400
chr1L	191473468	191474261	793
chr1L	192040313	192040874	561
chr1L	192529362	192530725	1363
chr1L	192832122	192832487	365
chr1L	193122932	193123958	1026
chr1L	194427348	194427708	360
chr1L	194792153	194792589	436
chr1L	194849377	194849713	336
chr1L	195487838	195488731	893
chr1L	196101941	196102732	791
chr1L	196151475	196152064	589
chr1L	197952877	197953434	557
chr1L	199149111	199149638	527
chr1L	200260138	200260606	468
chr1L	201399186	201399602	416
chr1L	202029246	202030300	1054
chr1L	202201690	202202202	512
chr1L	202225227	202225961	734
chr1L	202426020	202426731	711
chr1L	203304099	203304517	418
chr1L	203587931	203588279	348
chr1L	203800518	203801167	649
chr1L	204938529	204938763	234
chr1L	205014472	205014978	506
chr1L	205086896	205087389	493
chr1L	206389358	206389662	304
chr1L	206576387	206577281	894
chr1L	208139233	208139974	741
chr1L	209323626	209324800	1174
chr1L	209618986	209619805	819
chr1L	209789042	209789696	654
chr1L	210201666	210202435	769
chr1L	210224802	210225374	572
chr1L	210551149	210551732	583
chr1L	210710380	210711060	680
chr1L	211397939	211398649	710
chr1L	211658736	211659529	793
chr1L	211661309	211661948	639
chr1L	213483616	213484825	1209
chr1L	215226014	215226385	371
chr1L	215403791	215404222	431
chr1L	216065687	216066411	724
chr1L	216942692	216943339	647
chr1L	217027358	217027794	436
chr1L	217027949	217028804	855
chr1L	217049302	217050074	772
chr1L	218012799	218013590	791
chr1L	218015735	218017650	1915
chr1L	218322447	218323396	949
chr1L	218602953	218603473	520
chr1L	218795419	218796210	791
chr1L	218974021	218974490	469
chr1L	219094417	219094897	480
chr1L	219219421	219220842	1421
chr1L	219473027	219473555	528
chr1L	219479837	219480215	378
chr1L	219628361	219628717	356
chr1L	219764958	219765894	936
chr1L	219783603	219783963	360
chr1S	6477	6818	341
chr1S	10916	11848	932
chr1S	331864	332343	479
chr1S	342967	343422	455
chr1S	349958	350372	414
chr1S	431183	431953	770
chr1S	505522	506503	981
chr1S	1042231	1043075	844
chr1S	1460568	1462482	1914
chr1S	2109579	2110028	449
chr1S	2180912	2181348	436
chr1S	2474473	2475838	1365
chr1S	2636215	2637096	881
chr1S	2972309	2973103	794
chr1S	3038891	3039399	508
chr1S	3127069	3127347	278
chr1S	3489457	3490433	976
chr1S	3571748	3572128	380
chr1S	4670039	4670550	511
chr1S	4720519	4721481	962
chr1S	4721516	4721773	257
chr1S	5208284	5208847	563
chr1S	6052108	6052731	623
chr1S	6288471	6289065	594
chr1S	6528315	6529226	911
chr1S	6580129	6580967	838
chr1S	6617081	6617777	696
chr1S	6720279	6720707	428
chr1S	6722322	6722936	614
chr1S	7844716	7845459	743
chr1S	9532612	9533095	483
chr1S	9626071	9627272	1201
chr1S	9712738	9713417	679
chr1S	11422645	11423040	395
chr1S	11611950	11613116	1166
chr1S	12006480	12006861	381
chr1S	12020633	12021152	519
chr1S	12275320	12276101	781
chr1S	12700258	12700950	692
chr1S	12883244	12883578	334
chr1S	12892540	12892776	236
chr1S	13254766	13255624	858
chr1S	13378772	13379445	673
chr1S	13642344	13642824	480
chr1S	15948736	15949382	646
chr1S	16248528	16248920	392
chr1S	16666375	16667342	967
chr1S	16667457	16668410	953
chr1S	17396246	17396994	748
chr1S	18409699	18410078	379
chr1S	18766668	18767445	777
chr1S	19305910	19306959	1049
chr1S	20170379	20170841	462
chr1S	20638159	20638517	358
chr1S	24205052	24205601	549
chr1S	24607614	24608273	659
chr1S	24969574	24970054	480
chr1S	25178671	25179590	919
chr1S	25530383	25530851	468
chr1S	25902628	25902998	370
chr1S	27122301	27122713	412
chr1S	27899525	27900433	908
chr1S	28185844	28186294	450
chr1S	28468690	28469170	480
chr1S	29377078	29378006	928
chr1S	29465936	29466260	324
chr1S	31405627	31405969	342
chr1S	33443345	33443739	394
chr1S	33561308	33562087	779
chr1S	33904253	33905125	872
chr1S	33915842	33916487	645
chr1S	34103967	34104648	681
chr1S	37655572	37656790	1218
chr1S	38660441	38661342	901
chr1S	38681382	38681789	407
chr1S	38770349	38771263	914
chr1S	38817721	38818075	354
chr1S	38829623	38829858	235
chr1S	40538769	40540019	1250
chr1S	40808999	40811238	2239
chr1S	43531368	43531812	444
chr1S	43532146	43532572	426
chr1S	43662959	43663234	275
chr1S	44883070	44883637	567
chr1S	45606685	45607697	1012
chr1S	46730967	46731386	419
chr1S	47608911	47609489	578
chr1S	48642071	48642532	461
chr1S	48932780	48933141	361
chr1S	49187476	49187861	385
chr1S	49232976	49233457	481
chr1S	49251769	49252633	864
chr1S	49282408	49283185	777
chr1S	51808732	51809095	363
chr1S	52520188	52520564	376
chr1S	52582735	52583249	514
chr1S	52818412	52818737	325
chr1S	53174685	53175357	672
chr1S	53546191	53546730	539
chr1S	53667949	53668342	393
chr1S	53813264	53813801	537
chr1S	54373934	54374752	818
chr1S	54709646	54710574	928
chr1S	54796033	54797276	1243
chr1S	54824122	54825107	985
chr1S	54973210	54973697	487
chr1S	55110684	55111164	480
chr1S	56194276	56194899	623
chr1S	56638040	56638565	525
chr1S	57243035	57243376	341
chr1S	58928286	58928865	579
chr1S	59066195	59066744	549
chr1S	59853920	59854671	751
chr1S	60158278	60161483	3205
chr1S	61778046	61778739	693
chr1S	61828580	61828981	401
chr1S	61839916	61840738	822
chr1S	62146942	62147527	585
chr1S	62485668	62486394	726
chr1S	62666447	62666830	383
chr1S	63077330	63078261	931
chr1S	63092583	63093413	830
chr1S	63571864	63572637	773
chr1S	63577716	63578107	391
chr1S	63869672	63870645	973
chr1S	64725741	64726777	1036
chr1S	64727046	64728268	1222
chr1S	64966075	64966501	426
chr1S	66074163	66074781	618
chr1S	66890187	66891107	920
chr1S	67583133	67583407	274
chr1S	67594155	67594971	816
chr1S	67855875	67856625	750
chr1S	67886755	67887218	463
chr1S	69541782	69542169	387
chr1S	70260611	70261680	1069
chr1S	70262032	70263416	1384
chr1S	70461778	70462145	367
chr1S	70641421	70641948	527
chr1S	70653610	70654149	539
chr1S	70676561	70677124	563
chr1S	70746800	70747263	463
chr1S	70762821	70763529	708
chr1S	70763899	70764419	520
chr1S	70908283	70908749	466
chr1S	71574008	71575394	1386
chr1S	71580259	71580621	362
chr1S	71580682	71581611	929
chr1S	71582214	71582766	552
chr1S	72339322	72339846	524
chr1S	72794067	72794642	575
chr1S	72888652	72889393	741
chr1S	72889531	72890328	797
chr1S	73188478	73188860	382
chr1S	73820128	73820418	290
chr1S	73920077	73920812	735
chr1S	74746729	74747380	651
chr1S	75324662	75325006	344
chr1S	75697577	75698245	668
chr1S	75907672	75908212	540
chr1S	76009724	76010554	830
chr1S	76170546	76171221	675
chr1S	76339987	76340395	408
chr1S	76523374	76523676	302
chr1S	78757991	78758509	518
chr1S	78817736	78818071	335
chr1S	79127041	79127458	417
chr1S	79473876	79474325	449
chr1S	79645831	79646799	968
chr1S	82904288	82904733	445
chr1S	83779097	83779722	625
chr1S	83779928	83780432	504
chr1S	84070103	84074862	4759
chr1S	84341983	84342435	452
chr1S	84342785	84343145	360
chr1S	84418467	84418797	330
chr1S	84419533	84419781	248
chr1S	85232697	85233512	815
chr1S	85302197	85302566	369
chr1S	85309614	85310025	411
chr1S	85316095	85317346	1251
chr1S	85570438	85571351	913
chr1S	85572536	85573222	686
chr1S	85650794	85651140	346
chr1S	86856782	86858041	1259
chr1S	87294740	87295256	516
chr1S	87373551	87374043	492
chr1S	87476723	87477085	362
chr1S	88102949	88103381	432
chr1S	88302149	88302640	491
chr1S	88460698	88461401	703
chr1S	88524238	88524709	471
chr1S	88532928	88534590	1662
chr1S	88534622	88535234	612
chr1S	88570932	88571398	466
chr1S	88963341	88963762	421
chr1S	89436352	89436768	416
chr1S	89758253	89758753	500
chr1S	89924610	89925186	576
chr1S	89979108	89979737	629
chr1S	89979991	89980436	445
chr1S	90191165	90191828	663
chr1S	90290241	90290535	294
chr1S	90295529	90296486	957
chr1S	90682629	90682976	347
chr1S	90713650	90714296	646
chr1S	90789031	90790129	1098
chr1S	90950436	90951209	773
chr1S	91581888	91582554	666
chr1S	91711824	91712351	527
chr1S	92246573	92247203	630
chr1S	92424086	92425298	1212
chr1S	92427997	92428281	284
chr1S	92429263	92429616	353
chr1S	92608584	92609079	495
chr1S	93147743	93148145	402
chr1S	93547083	93547760	677
chr1S	93699433	93700277	844
chr1S	94027279	94027612	333
chr1S	94028792	94029307	515
chr1S	94750349	94750711	362
chr1S	95299959	95300311	352
chr1S	95304199	95304714	515
chr1S	97379973	97380452	479
chr1S	100921731	100922169	438
chr1S	102929875	102930254	379
chr1S	103535410	103536055	645
chr1S	103729725	103730014	289
chr1S	104019048	104019432	384
chr1S	104056681	104056967	286
chr1S	104613166	104613623	457
chr1S	105157105	105157546	441
chr1S	105222221	105222877	656
chr1S	105223557	105223864	307
chr1S	105232076	105232624	548
chr1S	105808435	105809072	637
chr1S	105818220	105818618	398
chr1S	105835342	105835800	458
chr1S	105843150	105846456	3306
chr1S	105871884	105873414	1530
chr1S	105874065	105874784	719
chr1S	105875827	105876400	573
chr1S	105876982	105878324	1342
chr1S	105919169	105919482	313
chr1S	107034264	107034684	420
chr1S	107622324	107622839	515
chr1S	107795570	107796095	525
chr1S	108280269	108281171	902
chr1S	108752916	108753591	675
chr1S	109063107	109063708	601
chr1S	109067256	109067808	552
chr1S	110302943	110303363	420
chr1S	110318738	110319235	497
chr1S	110451346	110451664	318
chr1S	110597776	110598252	476
chr1S	110644783	110645302	519
chr1S	111183382	111183824	442
chr1S	111187347	111187774	427
chr1S	111490636	111491326	690
chr1S	112878250	112879248	998
chr1S	114396393	114397649	1256
chr1S	114819746	114820356	610
chr1S	115039515	115040246	731
chr1S	115776501	115777098	597
chr1S	116043537	116044073	536
chr1S	116726414	116726694	280
chr1S	116735149	116736242	1093
chr1S	117142676	117143252	576
chr1S	117143543	117144017	474
chr1S	117265561	117265876	315
chr1S	117332810	117333222	412
chr1S	117400719	117401015	296
chr1S	117469614	117470296	682
chr1S	117658324	117658809	485
chr1S	117840456	117840978	522
chr1S	117898027	117898657	630
chr1S	117940971	117944072	3101
chr1S	118150749	118151468	719
chr1S	118530624	118531690	1066
chr1S	118531795	118532292	497
chr1S	118851041	118851540	499
chr1S	119699079	119701545	2466
chr1S	119702247	119703707	1460
chr1S	119708587	119709053	466
chr1S	119712445	119713509	1064
chr1S	119715339	119716191	852
chr1S	120288076	120288497	421
chr1S	120746277	120746789	512
chr1S	123320701	123321233	532
chr1S	124997530	124997965	435
chr1S	125069257	125069918	661
chr1S	125262267	125263188	921
chr1S	125418229	125418715	486
chr1S	125660331	125661038	707
chr1S	125734137	125734859	722
chr1S	125984100	125984536	436
chr1S	126008952	126009345	393
chr1S	126304910	126305313	403
chr1S	126339567	126339881	314
chr1S	126671912	126672893	981
chr1S	126874906	126875743	837
chr1S	127129432	127130114	682
chr1S	127195987	127196623	636
chr1S	127980605	127981028	423
chr1S	128138014	128138439	425
chr1S	129502982	129504105	1123
chr1S	129505206	129507395	2189
chr1S	130824448	130824844	396
chr1S	130835798	130836301	503
chr1S	132068397	132068869	472
chr1S	133103391	133103783	392
chr1S	133355488	133355904	416
chr1S	133883117	133883391	274
chr1S	134265745	134266388	643
chr1S	134629908	134630381	473
chr1S	134842275	134843010	735
chr1S	134885159	134886066	907
chr1S	134923968	134924264	296
chr1S	135457478	135458264	786
chr1S	135966727	135967192	465
chr1S	136130659	136130997	338
chr1S	136857056	136857417	361
chr1S	137314251	137314550	299
chr1S	137877042	137877948	906
chr1S	138742971	138743364	393
chr1S	139534604	139534997	393
chr1S	139536247	139536553	306
chr1S	139659957	139660566	609
chr1S	140054537	140055395	858
chr1S	140403111	140403603	492
chr1S	140978085	140978940	855
chr1S	140979035	140979413	378
chr1S	141469045	141470009	964
chr1S	141683310	141683709	399
chr1S	142028542	142029131	589
chr1S	142230536	142231182	646
chr1S	142965996	142966559	563
chr1S	143077728	143078129	401
chr1S	144221674	144222081	407
chr1S	144348953	144349797	844
chr1S	145442721	145443597	876
chr1S	146014626	146015213	587
chr1S	146794519	146794924	405
chr1S	148522852	148523258	406
chr1S	148939321	148939705	384
chr1S	149145537	149146104	567
chr1S	149365714	149366462	748
chr1S	149877969	149878623	654
chr1S	150358212	150358572	360
chr1S	150904665	150905646	981
chr1S	151040131	151040661	530
chr1S	153869693	153870054	361
chr1S	154042222	154042805	583
chr1S	154837193	154838006	813
chr1S	155233289	155233946	657
chr1S	156218183	156218863	680
chr1S	156610077	156610692	615
chr1S	157280548	157281017	469
chr1S	157291276	157292214	938
chr1S	158155467	158155995	528
chr1S	158246778	158248050	1272
chr1S	158687794	158688103	309
chr1S	160059026	160059491	465
chr1S	160535402	160536027	625
chr1S	160851550	160852124	574
chr1S	160888103	160889031	928
chr1S	160934677	160935070	393
chr1S	161501534	161502756	1222
chr1S	161750073	161750560	487
chr1S	162599375	162599797	422
chr1S	163913722	163914367	645
chr1S	165401591	165402095	504
chr1S	165646467	165647236	769
chr1S	165948026	165948438	412
chr1S	166657855	166658373	518
chr1S	166766785	166767212	427
chr1S	166816765	166817322	557
chr1S	167526518	167527180	662
chr1S	168208082	168208737	655
chr1S	168466581	168467254	673
chr1S	168817016	168817617	601
chr1S	168857512	168857916	404
chr1S	168949168	168949765	597
chr1S	170377377	170378213	836
chr1S	170385113	170385618	505
chr1S	171247687	171248233	546
chr1S	171902469	171903447	978
chr1S	171918679	171919273	594
chr1S	173077874	173078229	355
chr1S	173264779	173265499	720
chr1S	173295377	173295679	302
chr1S	173451756	173452352	596
chr1S	173806363	173806785	422
chr1S	174053671	174054189	518
chr1S	174318824	174319182	358
chr1S	175099005	175099567	562
chr1S	175118240	175118838	598
chr1S	175724724	175725175	451
chr1S	177539513	177540430	917
chr1S	178518691	178519121	430
chr1S	178695326	178695681	355
chr1S	178749901	178750256	355
chr1S	178845853	178846268	415
chr1S	179003848	179004302	454
chr1S	179915953	179916536	583
chr1S	179929810	179930608	798
chr1S	179965952	179966775	823
chr1S	179997908	179998462	554
chr2L	45127	45613	486
chr2L	200427	200823	396
chr2L	306095	306890	795
chr2L	347746	348251	505
chr2L	405991	406617	626
chr2L	763460	764671	1211
chr2L	963909	964450	541
chr2L	1007386	1008606	1220
chr2L	1052314	1053518	1204
chr2L	1317479	1318338	859
chr2L	1341266	1342158	892
chr2L	1424970	1425457	487
chr2L	1534720	1535106	386
chr2L	1537019	1537459	440
chr2L	1541356	1542114	758
chr2L	1793152	1794064	912
chr2L	1837543	1837903	360
chr2L	1936586	1936971	385
chr2L	1955747	1956349	602
chr2L	2204591	2205133	542
chr2L	2205463	2206455	992
chr2L	2243182	2243677	495
chr2L	2720861	2721244	383
chr2L	2788534	2788864	330
chr2L	2953695	2954616	921
chr2L	3525555	3526918	1363
chr2L	3528950	3529311	361
chr2L	5961873	5962434	561
chr2L	6163156	6163731	575
chr2L	6372297	6373023	726
chr2L	7947174	7947708	534
chr2L	8098378	8099028	650
chr2L	8156843	8157177	334
chr2L	8224712	8225139	427
chr2L	8226349	8226777	428
chr2L	8230171	8231326	1155
chr2L	8244882	8245765	883
chr2L	8246982	8247383	401
chr2L	8251338	8252124	786
chr2L	8391664	8392304	640
chr2L	9044640	9045108	468
chr2L	10908559	10909282	723
chr2L	10909711	10910368	657
chr2L	11099361	11099843	482
chr2L	12269107	12269605	498
chr2L	13418469	13419039	570
chr2L	13602026	13602472	446
chr2L	13627857	13628221	364
chr2L	13905278	13905614	336
chr2L	13906272	13906971	699
chr2L	14022748	14023167	419
chr2L	16032519	16033135	616
chr2L	16112537	16113110	573
chr2L	21935820	21936196	376
chr2L	23805448	23807264	1816
chr2L	23834399	23835066	667
chr2L	24291982	24292465	483
chr2L	25803074	25803511	437
chr2L	26039009	26039673	664
chr2L	27162670	27163482	812
chr2L	29223042	29223946	904
chr2L	29276429	29276960	531
chr2L	30650890	30651314	424
chr2L	31392834	31393441	607
chr2L	31633765	31634266	501
chr2L	31779277	31779704	427
chr2L	32779440	32780018	578
chr2L	32812322	32812930	608
chr2L	32817858	32818253	395
chr2L	33031851	33032600	749
chr2L	33713949	33714815	866
chr2L	35983366	35983662	296
chr2L	37003559	37004328	769
chr2L	37128102	37128981	879
chr2L	37532309	37532782	473
chr2L	39534205	39534594	389
chr2L	39991570	39992051	481
chr2L	40093126	40093607	481
chr2L	40234978	40235369	391
chr2L	40439002	40439694	692
chr2L	40863452	40864264	812
chr2L	40982296	40983038	742
chr2L	41609965	41610398	433
chr2L	41632046	41632412	366
chr2L	41647079	41647499	420
chr2L	41831976	41832645	669
chr2L	42107584	42108336	752
chr2L	42147618	42148130	512
chr2L	42299860	42300899	1039
chr2L	42338914	42339357	443
chr2L	42367126	42368266	1140
chr2L	42750746	42751317	571
chr2L	42869977	42870864	887
chr2L	42994073	42994571	498
chr2L	43544024	43544693	669
chr2L	44472970	44473620	650
chr2L	44759221	44759999	778
chr2L	44862178	44862603	425
chr2L	44886568	44887217	649
chr2L	45104307	45105049	742
chr2L	46613262	46613687	425
chr2L	46983516	46983981	465
chr2L	47029458	47030121	663
chr2L	47032094	47032814	720
chr2L	47033266	47033634	368
chr2L	47039992	47040490	498
chr2L	47047965	47048217	252
chr2L	47314057	47315077	1020
chr2L	47325323	47325636	313
chr2L	47340651	47341780	1129
chr2L	49130005	49130880	875
chr2L	50350760	50351207	447
chr2L	52122542	52123176	634
chr2L	52783959	52784366	407
chr2L	52883438	52884125	687
chr2L	53983864	53984446	582
chr2L	54165570	54166371	801
chr2L	54365129	54365739	610
chr2L	55092657	55093038	381
chr2L	55585431	55586027	596
chr2L	55595702	55596314	612
chr2L	55744534	55745042	508
chr2L	55745585	55746472	887
chr2L	57134443	57134978	535
chr2L	58019359	58019779	420
chr2L	58155975	58156373	398
chr2L	58822303	58823318	1015
chr2L	59007393	59008330	937
chr2L	59082626	59083696	1070
chr2L	59277817	59279777	1960
chr2L	59282327	59282885	558
chr2L	59601097	59601646	549
chr2L	60258292	60259118	826
chr2L	60534925	60536057	1132
chr2L	60598226	60598715	489
chr2L	61949215	61950210	995
chr2L	62014934	62015427	493
chr2L	62251692	62251972	280
chr2L	63397222	63397947	725
chr2L	63794655	63795242	587
chr2L	63909284	63909886	602
chr2L	64437465	64438016	551
chr2L	64610824	64611211	387
chr2L	64640724	64641139	415
chr2L	65004422	65005348	926
chr2L	65279056	65279990	934
chr2L	65287088	65287611	523
chr2L	65289965	65291236	1271
chr2L	65309213	65309869	656
chr2L	65312501	65313162	661
chr2L	65355709	65356632	923
chr2L	65554377	65555122	745
chr2L	65895077	65895430	353
chr2L	66899171	66899756	585
chr2L	66901064	66901816	752
chr2L	67345471	67345929	458
chr2L	67694043	67694506	463
chr2L	68043999	68044462	463
chr2L	68716142	68716516	374
chr2L	69149954	69150523	569
chr2L	69514610	69515429	819
chr2L	69893954	69894495	541
chr2L	69894761	69895234	473
chr2L	70702857	70703351	494
chr2L	71110674	71111368	694
chr2L	71502338	71503444	1106
chr2L	72005967	72006670	703
chr2L	74038614	74040923	2309
chr2L	74041852	74043408	1556
chr2L	74043498	74044023	525
chr2L	74413897	74414281	384
chr2L	74772020	74772459	439
chr2L	75367445	75368027	582
chr2L	75486716	75487202	486
chr2L	75985350	75985824	474
chr2L	76687667	76688406	739
chr2L	77836108	77836534	426
chr2L	78553316	78554072	756
chr2L	78750681	78751204	523
chr2L	79468769	79469414	645
chr2L	79711372	79711671	299
chr2L	80370711	80371191	480
chr2L	80502091	80502666	575
chr2L	81161348	81161867	519
chr2L	81386626	81387350	724
chr2L	81567703	81568115	412
chr2L	82538716	82539417	701
chr2L	82711574	82712001	427
chr2L	82712389	82712744	355
chr2L	83839389	83839855	466
chr2L	84405953	84406464	511
chr2L	84714930	84716000	1070
chr2L	87284649	87285180	531
chr2L	87286882	87287366	484
chr2L	87322967	87323625	658
chr2L	87505892	87507001	1109
chr2L	88108478	88108754	276
chr2L	88109028	88109876	848
chr2L	88109964	88111232	1268
chr2L	88115256	88115694	438
chr2L	88347562	88348065	503
chr2L	88565832	88566350	518
chr2L	88670532	88671041	509
chr2L	88846234	88846795	561
chr2L	88894700	88895241	541
chr2L	90797056	90797415	359
chr2L	91418498	91419248	750
chr2L	92525847	92526195	348
chr2L	93456366	93457095	729
chr2L	93644629	93644993	364
chr2L	94082650	94082919	269
chr2L	94452280	94452824	544
chr2L	94656582	94657226	644
chr2L	95569920	95570185	265
chr2L	95590416	95590857	441
chr2L	95881338	95881939	601
chr2L	95968363	95969379	1016
chr2L	95969421	95970010	589
chr2L	96299771	96300594	823
chr2L	96849011	96849507	496
chr2L	97643512	97644542	1030
chr2L	97651766	97652056	290
chr2L	98937100	98937482	382
chr2L	99245873	99246581	708
chr2L	99398410	99399212	802
chr2L	99894023	99894760	737
chr2L	101137031	101137528	497
chr2L	101678854	101679202	348
chr2L	101680625	101681911	1286
chr2L	102606729	102607276	547
chr2L	102819110	102819655	545
chr2L	102994442	102994739	297
chr2L	103110517	103110978	461
chr2L	103358632	103358921	289
chr2L	103363743	103364415	672
chr2L	103473560	103474096	536
chr2L	103484675	103485232	557
chr2L	103485943	103486688	745
chr2L	103492115	103494144	2029
chr2L	103513516	103513986	470
chr2L	105431572	105432210	638
chr2L	107128022	107128443	421
chr2L	107950827	107951361	534
chr2L	109159928	109160979	1051
chr2L	109621922	109622660	738
chr2L	110571376	110571850	474
chr2L	111020138	111020485	347
chr2L	111288181	111288696	515
chr2L	111398491	111399559	1068
chr2L	111658557	111659231	674
chr2L	113465976	113466351	375
chr2L	113645333	113646059	726
chr2L	113711860	113712445	585
chr2L	114835885	114836184	299
chr2L	115211354	115211829	475
chr2L	115936436	115937353	917
chr2L	115984591	115985142	551
chr2L	116054102	116054839	737
chr2L	116464396	116464772	376
chr2L	116748763	116749288	525
chr2L	118258520	118259047	527
chr2L	118839641	118841118	1477
chr2L	119540851	119541264	413
chr2L	119901001	119901410	409
chr2L	119949130	119949647	517
chr2L	120826779	120827393	614
chr2L	121042578	121043004	426
chr2L	121152232	121152777	545
chr2L	121678612	121679481	869
chr2L	122002827	122003269	442
chr2L	123535230	123535500	270
chr2L	124505961	124506947	986
chr2L	124976435	124977270	835
chr2L	124993778	124994563	785
chr2L	126443430	126443955	525
chr2L	126530852	126531653	801
chr2L	127009107	127009889	782
chr2L	127087393	127087891	498
chr2L	128025566	128026827	1261
chr2L	128031796	128032487	691
chr2L	128033195	128033734	539
chr2L	129025988	129026583	595
chr2L	130038764	130039157	393
chr2L	133140533	133140886	353
chr2L	133162497	133163469	972
chr2L	133752058	133752433	375
chr2L	134254756	134255170	414
chr2L	134255462	134256003	541
chr2L	134560201	134560778	577
chr2L	135588802	135589185	383
chr2L	135713366	135714010	644
chr2L	136034597	136034958	361
chr2L	136068021	136068627	606
chr2L	136371379	136372576	1197
chr2L	136852133	136853117	984
chr2L	136853438	136855428	1990
chr2L	136886227	136886675	448
chr2L	136887730	136888162	432
chr2L	137769075	137769396	321
chr2L	137781350	137781917	567
chr2L	138497063	138497687	624
chr2L	138871262	138871616	354
chr2L	138911913	138912365	452
chr2L	138960789	138961385	596
chr2L	139153292	139153701	409
chr2L	139607818	139608516	698
chr2L	139834623	139835190	567
chr2L	139956546	139957039	493
chr2L	143578309	143578761	452
chr2L	143824724	143825190	466
chr2L	144049322	144049863	541
chr2L	144177593	144178002	409
chr2L	145809096	145809522	426
chr2L	147171263	147171841	578
chr2L	147203737	147204382	645
chr2L	147212320	147213203	883
chr2L	147888347	147889453	1106
chr2L	148056703	148057607	904
chr2L	148318899	148319330	431
chr2L	148359003	148360304	1301
chr2L	148951985	148952603	618
chr2L	149074743	149075063	320
chr2L	149094620	149095039	419
chr2L	149198459	149199116	657
chr2L	149210510	149211371	861
chr2L	149263818	149264556	738
chr2L	149264731	149266137	1406
chr2L	150003109	150003644	535
chr2L	150118797	150119196	399
chr2L	151596184	151596546	362
chr2L	151628246	151628743	497
chr2L	151774086	151774526	440
chr2L	151791155	151791977	822
chr2L	151842227	151842763	536
chr2L	151971584	151972181	597
chr2L	152052007	152053102	1095
chr2L	152068064	152068727	663
chr2L	152129981	152130897	916
chr2L	152542735	152543133	398
chr2L	152634302	152634918	616
chr2L	152731772	152732090	318
chr2L	153181178	153182038	860
chr2L	153540699	153541598	899
chr2L	153574682	153575123	441
chr2L	156341090	156342109	1019
chr2L	156343270	156345497	2227
chr2L	156476370	156477034	664
chr2L	156798661	156798916	255
chr2L	157905995	157906539	544
chr2L	159663550	159663867	317
chr2L	160578523	160579151	628
chr2L	160721047	160721466	419
chr2L	161299690	161300246	556
chr2L	161640905	161641477	572
chr2L	161779603	161780320	717
chr2L	162159930	162160700	770
chr2L	163876791	163877740	949
chr2L	164683682	164684085	403
chr2L	165540397	165540702	305
chr2L	167220867	167221534	667
chr2L	168235642	168236166	524
chr2L	168366752	168367226	474
chr2L	168429493	168430199	706
chr2L	169162871	169163202	331
chr2L	169366604	169367193	589
chr2L	169791379	169791824	445
chr2L	170213260	170213761	501
chr2L	170478553	170479654	1101
chr2L	171413974	171414349	375
chr2L	172287085	172287586	501
chr2L	172410793	172411627	834
chr2L	173062032	173062388	356
chr2L	173559767	173560337	570
chr2L	173893406	173893987	581
chr2L	174049632	174050116	484
chr2L	174082240	174082619	379
chr2L	174138484	174138941	457
chr2L	174242921	174243875	954
chr2L	174298448	174298746	298
chr2L	174306573	174307282	709
chr2L	174308012	174308435	423
chr2L	174666955	174668653	1698
chr2L	174688266	174688595	329
chr2L	174688747	174689254	507
chr2L	175087970	175088355	385
chr2L	175322371	175322754	383
chr2L	176304131	176304814	683
chr2L	176305365	176305932	567
chr2L	177750049	177750593	544
chr2L	177787399	177788526	1127
chr2L	178312680	178313023	343
chr2L	178434776	178435283	507
chr2L	178529820	178530320	500
chr2L	178868910	178869341	431
chr2L	179809361	179809896	535
chr2L	179851062	179851379	317
chr2L	179880729	179881432	703
chr2L	179960230	179960704	474
chr2L	180059350	180059679	329
chr2L	180325507	180326589	1082
chr2L	180779448	180780077	629
chr2L	181047654	181048294	640
chr2L	181124896	181125421	525
chr2L	181192882	181193390	508
chr2S	22527	23041	514
chr2S	43487	43931	444
chr2S	1148842	1149366	524
chr2S	1233520	1234692	1172
chr2S	4190246	4190768	522
chr2S	4409747	4410374	627
chr2S	5155356	5155702	346
chr2S	5527117	5528035	918
chr2S	6577905	6578333	428
chr2S	6967678	6968547	869
chr2S	7057157	7057954	797
chr2S	7082369	7083494	1125
chr2S	8042351	8043315	964
chr2S	8043546	8044092	546
chr2S	8044125	8044557	432
chr2S	8064055	8065047	992
chr2S	8279143	8279507	364
chr2S	8461987	8462390	403
chr2S	8518606	8519066	460
chr2S	9427420	9428187	767
chr2S	9604870	9605303	433
chr2S	12292000	12292405	405
chr2S	12986608	12987119	511
chr2S	13204360	13204748	388
chr2S	14898077	14898484	407
chr2S	15998292	15998607	315
chr2S	16819143	16819548	405
chr2S	18163029	18163552	523
chr2S	19181431	19182263	832
chr2S	19454418	19456413	1995
chr2S	19549728	19550114	386
chr2S	19907804	19909070	1266
chr2S	20044910	20045248	338
chr2S	20282580	20283015	435
chr2S	21215493	21215909	416
chr2S	22100733	22101640	907
chr2S	22128718	22128979	261
chr2S	22230778	22231483	705
chr2S	23180621	23181048	427
chr2S	23857736	23858313	577
chr2S	23895505	23896062	557
chr2S	23952985	23953343	358
chr2S	23953427	23954223	796
chr2S	24367668	24368246	578
chr2S	24851631	24852230	599
chr2S	24857033	24857561	528
chr2S	25392524	25393036	512
chr2S	26927390	26927916	526
chr2S	27191748	27192872	1124
chr2S	28108502	28108946	444
chr2S	28179706	28180376	670
chr2S	28360551	28361332	781
chr2S	28687424	28688071	647
chr2S	28719526	28720151	625
chr2S	28737279	28737987	708
chr2S	28813884	28814830	946
chr2S	28833469	28834105	636
chr2S	28863965	28864637	672
chr2S	28877596	28878032	436
chr2S	28902678	28903480	802
chr2S	29106531	29107107	576
chr2S	29112640	29113250	610
chr2S	29134568	29135028	460
chr2S	29163375	29164051	676
chr2S	29188944	29189762	818
chr2S	29197028	29197508	480
chr2S	29229826	29231242	1416
chr2S	29254710	29255203	493
chr2S	29291454	29291810	356
chr2S	29697884	29698522	638
chr2S	29699518	29700482	964
chr2S	29703960	29705183	1223
chr2S	29705489	29706599	1110
chr2S	29824249	29825307	1058
chr2S	29976100	29976615	515
chr2S	30173984	30174629	645
chr2S	30551742	30552190	448
chr2S	30637362	30638105	743
chr2S	30775009	30775329	320
chr2S	30780225	30780671	446
chr2S	30784026	30785591	1565
chr2S	31129845	31131371	1526
chr2S	31369961	31370433	472
chr2S	31371736	31372235	499
chr2S	31381719	31382955	1236
chr2S	31383140	31384106	966
chr2S	31508656	31509431	775
chr2S	31622425	31622791	366
chr2S	31777305	31777855	550
chr2S	31782825	31783513	688
chr2S	31783826	31784447	621
chr2S	31804496	31804986	490
chr2S	31817677	31818332	655
chr2S	31821200	31822346	1146
chr2S	31822789	31823616	827
chr2S	31842833	31843401	568
chr2S	31845597	31846091	494
chr2S	31853427	31853944	517
chr2S	31854625	31855623	998
chr2S	31923847	31924186	339
chr2S	31924294	31924745	451
chr2S	32190340	32191055	715
chr2S	32291482	32292718	1236
chr2S	32293003	32294004	1001
chr2S	32294275	32297161	2886
chr2S	32297889	32299560	1671
chr2S	32302355	32303597	1242
chr2S	32304207	32305537	1330
chr2S	32306811	32307769	958
chr2S	32308936	32309665	729
chr2S	32310125	32310727	602
chr2S	32310799	32312323	1524
chr2S	32312591	32312912	321
chr2S	32314149	32315372	1223
chr2S	32315599	32316532	933
chr2S	32317038	32317911	873
chr2S	32318121	32319280	1159
chr2S	32319598	32321080	1482
chr2S	32368954	32369804	850
chr2S	33048327	33048764	437
chr2S	33485382	33485950	568
chr2S	33682825	33683410	585
chr2S	33807663	33808113	450
chr2S	35048351	35048659	308
chr2S	35088356	35089404	1048
chr2S	35089751	35090396	645
chr2S	35496370	35496846	476
chr2S	35498799	35499517	718
chr2S	35504099	35504951	852
chr2S	35508089	35508802	713
chr2S	35525550	35526266	716
chr2S	35533416	35534164	748
chr2S	35534404	35534899	495
chr2S	35535178	35536365	1187
chr2S	35610609	35611214	605
chr2S	35997183	35997598	415
chr2S	36038309	36038933	624
chr2S	36039431	36039804	373
chr2S	36042625	36043388	763
chr2S	36381615	36382494	879
chr2S	36384193	36385185	992
chr2S	36387317	36387884	567
chr2S	36388680	36389574	894
chr2S	36389844	36391041	1197
chr2S	36391729	36392143	414
chr2S	36397461	36397966	505
chr2S	37153874	37154233	359
chr2S	37553992	37554654	662
chr2S	38299047	38299691	644
chr2S	39353088	39354169	1081
chr2S	39715671	39716449	778
chr2S	42199178	42200156	978
chr2S	43014130	43014575	445
chr2S	43475207	43475631	424
chr2S	43746559	43747121	562
chr2S	43966980	43967575	595
chr2S	44334834	44335184	350
chr2S	45099241	45099589	348
chr2S	45219167	45220636	1469
chr2S	46000696	46000979	283
chr2S	46329242	46329836	594
chr2S	46732694	46733147	453
chr2S	47235823	47236139	316
chr2S	47515313	47515711	398
chr2S	47516194	47517368	1174
chr2S	47627335	47627769	434
chr2S	48108753	48109152	399
chr2S	48233422	48234548	1126
chr2S	48582952	48583224	272
chr2S	48583462	48584157	695
chr2S	49113935	49114266	331
chr2S	49314935	49315378	443
chr2S	49315654	49316391	737
chr2S	49316887	49318200	1313
chr2S	51200631	51200981	350
chr2S	51220179	51221484	1305
chr2S	51221691	51222437	746
chr2S	51222524	51223029	505
chr2S	51361976	51362249	273
chr2S	52104728	52105057	329
chr2S	52287839	52288130	291
chr2S	52911540	52911996	456
chr2S	53070012	53070352	340
chr2S	54909388	54909705	317
chr2S	57456820	57457221	401
chr2S	57457322	57458151	829
chr2S	57920270	57920723	453
chr2S	57920867	57921350	483
chr2S	58246518	58246859	341
chr2S	58437611	58437919	308
chr2S	58795381	58796415	1034
chr2S	58797411	58797842	431
chr2S	58801812	58802175	363
chr2S	58809515	58813985	4470
chr2S	58848278	58849295	1017
chr2S	58866221	58866832	611
chr2S	58934982	58935857	875
chr2S	58980542	58981175	633
chr2S	59024073	59024694	621
chr2S	59265339	59265869	530
chr2S	59528425	59528953	528
chr2S	59910553	59911283	730
chr2S	60330306	60330772	466
chr2S	60518869	60519460	591
chr2S	60566723	60567230	507
chr2S	60664597	60665063	466
chr2S	61413970	61414426	456
chr2S	61429917	61430467	550
chr2S	61776232	61776811	579
chr2S	61776866	61777990	1124
chr2S	62834729	62835046	317
chr2S	63388624	63389211	587
chr2S	63445952	63446330	378
chr2S	63793486	63793905	419
chr2S	63815710	63816090	380
chr2S	63908176	63908936	760
chr2S	63986488	63986826	338
chr2S	63997799	63998360	561
chr2S	64092085	64092928	843
chr2S	64488931	64489537	606
chr2S	64793436	64793842	406
chr2S	65411111	65411711	600
chr2S	65413117	65414141	1024
chr2S	65424410	65425363	953
chr2S	66660193	66660560	367
chr2S	67747623	67748201	578
chr2S	68024868	68025610	742
chr2S	68211180	68211866	686
chr2S	68585122	68585543	421
chr2S	70570695	70571068	373
chr2S	70962788	70963170	382
chr2S	73043193	73043675	482
chr2S	73043914	73044474	560
chr2S	73518266	73518951	685
chr2S	73616478	73617033	555
chr2S	73651153	73651783	630
chr2S	73850720	73851661	941
chr2S	74508254	74508629	375
chr2S	74545359	74545895	536
chr2S	74546039	74546663	624
chr2S	74551081	74551435	354
chr2S	74650892	74651554	662
chr2S	75619539	75620006	467
chr2S	75620482	75621099	617
chr2S	75973497	75973795	298
chr2S	76791195	76791717	522
chr2S	77334114	77334456	342
chr2S	77335237	77336373	1136
chr2S	78649291	78649797	506
chr2S	79163322	79163964	642
chr2S	79288636	79288991	355
chr2S	79433998	79434655	657
chr2S	80072283	80072821	538
chr2S	80761833	80762893	1060
chr2S	83799299	83799614	315
chr2S	83800115	83800564	449
chr2S	84333385	84334230	845
chr2S	84580525	84581239	714
chr2S	86433166	86433715	549
chr2S	86433800	86434217	417
chr2S	87084121	87085421	1300
chr2S	87266792	87267165	373
chr2S	87483600	87483921	321
chr2S	87516208	87516922	714
chr2S	91052486	91052757	271
chr2S	91759892	91760663	771
chr2S	92268569	92269188	619
chr2S	92761931	92762352	421
chr2S	93946666	93947325	659
chr2S	94111502	94111995	493
chr2S	94877465	94877792	327
chr2S	96585963	96586749	786
chr2S	96617529	96617988	459
chr2S	97514100	97515059	959
chr2S	97547709	97548213	504
chr2S	97623219	97623795	576
chr2S	97673511	97673999	488
chr2S	98014366	98014901	535
chr2S	98724978	98726140	1162
chr2S	98771349	98772037	688
chr2S	98773609	98774246	637
chr2S	98774475	98774867	392
chr2S	103285525	103286063	538
chr2S	103412898	103413322	424
chr2S	104192116	104192586	470
chr2S	104194249	104194773	524
chr2S	104195125	104196606	1481
chr2S	106000314	106001061	747
chr2S	106031079	106031913	834
chr2S	106922056	106922531	475
chr2S	107265238	107265538	300
chr2S	108699211	108699963	752
chr2S	109140387	109140986	599
chr2S	111640717	111641455	738
chr2S	111664871	111665268	397
chr2S	111803831	111804351	520
chr2S	114229215	114229995	780
chr2S	114621448	114622262	814
chr2S	114622698	114623126	428
chr2S	114627735	114628432	697
chr2S	115151940	115152296	356
chr2S	115170575	115171651	1076
chr2S	116019191	116019561	370
chr2S	116199232	116199586	354
chr2S	116464469	116464921	452
chr2S	116814522	116815557	1035
chr2S	116816050	116816553	503
chr2S	117752719	117753116	397
chr2S	117858336	117858658	322
chr2S	117911140	117911765	625
chr2S	118584060	118584774	714
chr2S	118715725	118716215	490
chr2S	119273763	119274649	886
chr2S	119551178	119552014	836
chr2S	119979748	119980209	461
chr2S	119980962	119981582	620
chr2S	120108211	120109339	1128
chr2S	120475516	120476798	1282
chr2S	120651121	120651610	489
chr2S	120860227	120861026	799
chr2S	121194781	121195706	925
chr2S	121343704	121344213	509
chr2S	121447399	121447984	585
chr2S	122068173	122068963	790
chr2S	122987642	122988247	605
chr2S	122988325	122989306	981
chr2S	123360551	123361083	532
chr2S	124035422	124035943	521
chr2S	124581114	124581446	332
chr2S	125020022	125020898	876
chr2S	125069042	125069720	678
chr2S	125507273	125507780	507
chr2S	128278790	128279326	536
chr2S	128317914	128318721	807
chr2S	129283023	129283370	347
chr2S	129483408	129483826	418
chr2S	129592846	129593337	491
chr2S	129671596	129673737	2141
chr2S	129692409	129692853	444
chr2S	130409350	130409793	443
chr2S	130749581	130749914	333
chr2S	130771354	130771898	544
chr2S	131652306	131653074	768
chr2S	131715042	131715697	655
chr2S	131750585	131751289	704
chr2S	132103773	132104093	320
chr2S	132190432	132191170	738
chr2S	132204108	132204971	863
chr2S	132274066	132275021	955
chr2S	132810776	132811269	493
chr2S	133233534	133233937	403
chr2S	133969986	133970546	560
chr2S	134189522	134189845	323
chr2S	134470674	134471444	770
chr2S	137500305	137500652	347
chr2S	138492511	138493037	526
chr2S	138707874	138708353	479
chr2S	138720885	138721369	484
chr2S	139929830	139930247	417
chr2S	140893333	140893960	627
chr2S	141130040	141130453	413
chr2S	141429576	141430358	782
chr2S	141437286	141437735	449
chr2S	141560505	141561224	719
chr2S	142814474	142815527	1053
chr2S	142816283	142817218	935
chr2S	146412272	146412899	627
chr2S	147227522	147228084	562
chr2S	147285265	147285978	713
chr2S	147863349	147863682	333
chr2S	149614305	149614803	498
chr2S	151120016	151121105	1089
chr2S	152468158	152470369	2211
chr2S	152786892	152787441	549
chr2S	152891129	152891649	520
chr2S	152966731	152967585	854
chr2S	153005502	153007103	1601
chr2S	153767456	153767944	488
chr2S	153988665	153989418	753
chr2S	154048759	154049223	464
chr2S	154356939	154357998	1059
chr2S	155193526	155194057	531
chr2S	155720006	155720345	339
chr2S	156053706	156054333	627
chr2S	156148458	156149216	758
chr2S	156173951	156174345	394
chr2S	156258838	156259282	444
chr2S	156628731	156629249	518
chr2S	156656756	156657131	375
chr2S	156811218	156811889	671
chr2S	157030814	157031762	948
chr2S	157337445	157338173	728
chr2S	157338632	157339344	712
chr2S	157616018	157616352	334
chr2S	157617103	157617466	363
chr2S	157635309	157635719	410
chr2S	157784771	157785283	512
chr2S	158120148	158120416	268
chr2S	158151530	158152022	492
chr2S	158179951	158180306	355
chr2S	158454185	158455004	819
chr2S	158477033	158477751	718
chr2S	158688986	158690017	1031
chr2S	158794723	158795331	608
chr2S	159144837	159145293	456
chr2S	159313466	159314149	683
chr2S	159350283	159350743	460
chr2S	159477115	159477505	390
chr2S	159516369	159516737	368
chr2S	159545112	159545681	569
chr2S	159735191	159735471	280
chr3L	2381	3176	795
chr3L	515462	515801	339
chr3L	598895	599484	589
chr3L	599687	600737	1050
chr3L	816128	816900	772
chr3L	1068080	1068808	728
chr3L	1077013	1077359	346
chr3L	1664966	1665494	528
chr3L	1705914	1706230	316
chr3L	1737062	1737549	487
chr3L	1880331	1880917	586
chr3L	1917763	1918562	799
chr3L	2303161	2303799	638
chr3L	2402849	2403320	471
chr3L	2561987	2562488	501
chr3L	2891490	2892054	564
chr3L	2898358	2898777	419
chr3L	2900100	2901051	951
chr3L	3323478	3323822	344
chr3L	3582190	3582833	643
chr3L	3602443	3602900	457
chr3L	3609941	3610356	415
chr3L	3874075	3874610	535
chr3L	4013730	4014972	1242
chr3L	4022119	4023587	1468
chr3L	4034632	4035041	409
chr3L	4036291	4036644	353
chr3L	4040721	4041165	444
chr3L	4043745	4045778	2033
chr3L	4047104	4047747	643
chr3L	4047842	4048534	692
chr3L	4050144	4051266	1122
chr3L	4056337	4056874	537
chr3L	4057922	4058601	679
chr3L	4058683	4059134	451
chr3L	4261868	4262468	600
chr3L	4270675	4271057	382
chr3L	4271243	4274835	3592
chr3L	4275274	4275945	671
chr3L	4325894	4326654	760
chr3L	4335617	4336986	1369
chr3L	4338296	4338903	607
chr3L	4451354	4451708	354
chr3L	4453205	4454576	1371
chr3L	4480172	4480532	360
chr3L	4487153	4487425	272
chr3L	4487570	4487811	241
chr3L	4487904	4488277	373
chr3L	4488947	4489467	520
chr3L	4513098	4514167	1069
chr3L	4521567	4521896	329
chr3L	4522696	4523081	385
chr3L	4590345	4590957	612
chr3L	4728475	4729414	939
chr3L	4801763	4802366	603
chr3L	5531588	5532214	626
chr3L	5568431	5569703	1272
chr3L	5583053	5583734	681
chr3L	5668551	5668909	358
chr3L	5777268	5777632	364
chr3L	5785266	5785551	285
chr3L	6049298	6049943	645
chr3L	6235514	6236006	492
chr3L	6517356	6517908	552
chr3L	6547922	6548561	639
chr3L	6866438	6866788	350
chr3L	6929071	6929480	409
chr3L	6929590	6931021	1431
chr3L	7289568	7290326	758
chr3L	7304979	7305436	457
chr3L	7690218	7690723	505
chr3L	7695116	7695779	663
chr3L	8261553	8262577	1024
chr3L	8604996	8605487	491
chr3L	10115716	10116189	473
chr3L	10139523	10140256	733
chr3L	10174994	10175336	342
chr3L	10313401	10313876	475
chr3L	11182519	11182936	417
chr3L	12086114	12086806	692
chr3L	12089562	12090409	847
chr3L	12900332	12900915	583
chr3L	13758385	13759286	901
chr3L	14103211	14103812	601
chr3L	14107503	14108013	510
chr3L	14412221	14413551	1330
chr3L	15007563	15008127	564
chr3L	15128014	15129226	1212
chr3L	15133033	15133803	770
chr3L	15459852	15460245	393
chr3L	15469469	15470203	734
chr3L	15520153	15520523	370
chr3L	15690729	15691194	465
chr3L	15704486	15706121	1635
chr3L	16081705	16082410	705
chr3L	16107388	16108077	689
chr3L	17380223	17381550	1327
chr3L	19365341	19366121	780
chr3L	19858532	19859018	486
chr3L	19878756	19879376	620
chr3L	20186419	20186894	475
chr3L	20191912	20192282	370
chr3L	20272133	20272607	474
chr3L	20948767	20949684	917
chr3L	21812691	21813918	1227
chr3L	23431817	23432322	505
chr3L	24035430	24035810	380
chr3L	24673757	24674823	1066
chr3L	24674824	24676587	1763
chr3L	24676904	24677675	771
chr3L	26480909	26481701	792
chr3L	26559312	26559865	553
chr3L	26814323	26814663	340
chr3L	28717627	28718447	820
chr3L	29121581	29121908	327
chr3L	29501268	29501992	724
chr3L	29700259	29700749	490
chr3L	29701478	29701818	340
chr3L	30210667	30211204	537
chr3L	30882708	30883165	457
chr3L	31214132	31214934	802
chr3L	31315638	31316033	395
chr3L	31361353	31361950	597
chr3L	32732369	32734658	2289
chr3L	34659404	34660236	832
chr3L	34684384	34684739	355
chr3L	35758241	35758796	555
chr3L	35854967	35855534	567
chr3L	36256093	36256824	731
chr3L	36702783	36703705	922
chr3L	38055845	38056729	884
chr3L	38059033	38060174	1141
chr3L	38756019	38756526	507
chr3L	39147119	39147802	683
chr3L	39167889	39168249	360
chr3L	39416780	39417214	434
chr3L	40144994	40145428	434
chr3L	40464696	40465112	416
chr3L	40867993	40868553	560
chr3L	41249123	41249570	447
chr3L	41567019	41567469	450
chr3L	42219606	42220047	441
chr3L	43131556	43132029	473
chr3L	43133049	43133372	323
chr3L	44246555	44246955	400
chr3L	46634426	46635176	750
chr3L	46635301	46636522	1221
chr3L	47700844	47701395	551
chr3L	48232738	48233216	478
chr3L	48572710	48573339	629
chr3L	48600034	48601125	1091
chr3L	48622323	48622702	379
chr3L	49290923	49291474	551
chr3L	49340146	49340556	410
chr3L	49418927	49419410	483
chr3L	49642329	49642756	427
chr3L	49667762	49668504	742
chr3L	50469957	50470628	671
chr3L	51282757	51283150	393
chr3L	52698042	52698513	471
chr3L	52712005	52712733	728
chr3L	52818216	52819030	814
chr3L	54214423	54215082	659
chr3L	56885565	56886135	570
chr3L	57300087	57300886	799
chr3L	59742007	59742624	617
chr3L	61856602	61857356	754
chr3L	62768796	62769466	670
chr3L	62769497	62769938	441
chr3L	63483504	63483790	286
chr3L	63485502	63486350	848
chr3L	65098592	65098900	308
chr3L	65099012	65099590	578
chr3L	65632726	65633192	466
chr3L	65960850	65961414	564
chr3L	66528873	66529523	650
chr3L	66529573	66530063	490
chr3L	66555519	66556536	1017
chr3L	66839457	66840215	758
chr3L	66843876	66844612	736
chr3L	66846873	66847547	674
chr3L	66890706	66892120	1414
chr3L	67700703	67701156	453
chr3L	67818491	67819133	642
chr3L	68526829	68527199	370
chr3L	68866449	68866935	486
chr3L	68874220	68874746	526
chr3L	69500576	69500847	271
chr3L	71754844	71755321	477
chr3L	71850414	71850817	403
chr3L	72291445	72291779	334
chr3L	72516703	72517080	377
chr3L	72839404	72839801	397
chr3L	73004417	73004898	481
chr3L	73155719	73156154	435
chr3L	74318094	74318705	611
chr3L	74848515	74848839	324
chr3L	75043777	75044386	609
chr3L	75298087	75298510	423
chr3L	75963897	75964460	563
chr3L	77141268	77141809	541
chr3L	77346474	77346868	394
chr3L	77517514	77518417	903
chr3L	77925826	77926340	514
chr3L	78125232	78125562	330
chr3L	79575420	79575824	404
chr3L	79612709	79613397	688
chr3L	79749391	79750045	654
chr3L	79762872	79763398	526
chr3L	80342561	80343667	1106
chr3L	80840592	80841065	473
chr3L	81605206	81605686	480
chr3L	81845933	81846379	446
chr3L	83594561	83595358	797
chr3L	83639106	83639575	469
chr3L	83640277	83641222	945
chr3L	83649204	83649889	685
chr3L	83650931	83651816	885
chr3L	83654093	83655237	1144
chr3L	83655355	83655863	508
chr3L	83739168	83739818	650
chr3L	83845161	83846040	879
chr3L	84162732	84163653	921
chr3L	84343508	84344049	541
chr3L	84434268	84434775	507
chr3L	84435040	84435644	604
chr3L	84470601	84471044	443
chr3L	84744778	84745284	506
chr3L	84960248	84960988	740
chr3L	85342571	85343097	526
chr3L	85413023	85413607	584
chr3L	86968380	86969193	813
chr3L	88818400	88818739	339
chr3L	89309826	89310170	344
chr3L	89319118	89319567	449
chr3L	89789676	89790628	952
chr3L	89923457	89923881	424
chr3L	90194781	90195168	387
chr3L	90279350	90279923	573
chr3L	93139388	93139851	463
chr3L	93805249	93806038	789
chr3L	93806134	93806640	506
chr3L	93922610	93923049	439
chr3L	94827485	94827980	495
chr3L	95315767	95316202	435
chr3L	95810002	95810472	470
chr3L	96429199	96430129	930
chr3L	96899452	96899862	410
chr3L	97078688	97079421	733
chr3L	97384540	97385052	512
chr3L	97913011	97913704	693
chr3L	98018338	98018888	550
chr3L	98507712	98508122	410
chr3L	98802241	98802705	464
chr3L	98803040	98803522	482
chr3L	99516219	99517273	1054
chr3L	99605714	99606058	344
chr3L	99656159	99657041	882
chr3L	100021639	100022097	458
chr3L	100029104	100029512	408
chr3L	102077212	102077669	457
chr3L	103257869	103258352	483
chr3L	103272853	103273573	720
chr3L	103652660	103653147	487
chr3L	104006423	104007052	629
chr3L	106166749	106167503	754
chr3L	106492177	106492541	364
chr3L	106917440	106917721	281
chr3L	106928750	106929768	1018
chr3L	106950494	106952300	1806
chr3L	108237784	108238239	455
chr3L	108282608	108282893	285
chr3L	108283119	108283460	341
chr3L	108575953	108576376	423
chr3L	109037709	109038298	589
chr3L	109631193	109631816	623
chr3L	110470335	110471100	765
chr3L	110789097	110789710	613
chr3L	111027266	111027732	466
chr3L	112725425	112726263	838
chr3L	112726363	112727297	934
chr3L	113060535	113060975	440
chr3L	113851401	113852103	702
chr3L	114076118	114076510	392
chr3L	114416341	114416883	542
chr3L	114459156	114459450	294
chr3L	114588053	114588604	551
chr3L	114639473	114639962	489
chr3L	115022686	115023726	1040
chr3L	115224014	115224467	453
chr3L	115306481	115307002	521
chr3L	115307755	115308544	789
chr3L	115403721	115404328	607
chr3L	117585494	117586177	683
chr3L	117618608	117619583	975
chr3L	117909193	117909714	521
chr3L	118018874	118019537	663
chr3L	118555805	118556579	774
chr3L	118564435	118564898	463
chr3L	118775395	118776110	715
chr3L	118867263	118867966	703
chr3L	118926091	118926492	401
chr3L	119004512	119005200	688
chr3L	119394334	119394988	654
chr3L	119587055	119587979	924
chr3L	120356139	120357710	1571
chr3L	120463691	120463997	306
chr3L	120697065	120697349	284
chr3L	120757299	120757985	686
chr3L	120777828	120778459	631
chr3L	121223550	121224022	472
chr3L	121316676	121317250	574
chr3L	122311870	122312585	715
chr3L	122316656	122317407	751
chr3L	122317856	122318754	898
chr3L	122433000	122433487	487
chr3L	122724671	122725087	416
chr3L	122858602	122859130	528
chr3L	123220261	123220705	444
chr3L	123232362	123232943	581
chr3L	123679914	123680804	890
chr3L	123782817	123783269	452
chr3L	123816101	123816521	420
chr3L	123839506	123839909	403
chr3L	123844049	123844420	371
chr3L	123844893	123845348	455
chr3L	123851823	123852295	472
chr3L	124244274	124244742	468
chr3L	124560509	124560933	424
chr3L	125543976	125544365	389
chr3L	125575968	125576940	972
chr3L	125721015	125721455	440
chr3L	125912308	125912669	361
chr3L	125936919	125937629	710
chr3L	126130517	126131454	937
chr3L	126157177	126157658	481
chr3L	126187069	126187406	337
chr3L	127176260	127176634	374
[truncated: 7,131 more rows]
