# Supplementary material for: Etv6 activates vegfa expression through positive and negative transcriptional regulatory networks in Xenopus embryos
Source: Nat Commun. 2019 Mar 6;10:1083. doi: 10.1038/s41467-019-09050-y (PMC6403364; doi:10.1038/s41467-019-09050-y)
Supplement: Supplementary file 3 — Supplementary Data 2 [file 41467_2019_9050_MOESM3_ESM.xlsx]

## Sheet: Sheet1
Supplementary Data 2: De novo motif analysis on all Etv6 ChIP-seq peaks
Rank	Motif	P-value	% of Targets	% of Background	Best Match
1		1e-1060	0.2829	0.0547	Klf/Sp/Jaspar(0.89)
2		1e-279	0.1424	0.0458	NFY(CCAAT)/Promoter/Homer(0.94)
3		1e-102	0.0088	0.0002	SNF1(MacIsaac)/Yeast(0.706)
4		1e-84	0.1183	0.0631	MA0528.1_ZNF263/Jaspar(0.744)
5		1e-83	0.0056	0.0001	MA0009.1_T/Jaspar(0.659)
6		1e-82	0.1298	0.0723	CRE(bZIP)/Promoter/Homer(0.899)
7		1e-70	0.006	0.0001	MA0052.2_MEF2A/Jaspar(0.59)
8		1e-65	0.0685	0.0322	MA0021.1_Dof3/Jaspar(0.778)
9		1e-55	0.0041	0.0001	PB0153.1_Nr2f2_2/Jaspar(0.661)
10		1e-53	0.0034	0	Aef1/dmmpmm(Bergman)/fly(0.681)
11		1e-52	0.0095	0.001	Tal1(0.700)
12		1e-51	0.0033	0	MITF(bHLH)/MastCells-MITF-ChIP-Seq(GSE48085)/Homer(0.706)
13		1e-51	0.0033	0	RME1(MacIsaac)/Yeast(0.666)
14		1e-47	0.0057	0.0003	PB0182.1_Srf_2/Jaspar(0.700)
15		1e-47	0.0031	0	Pbx3(Homeobox)/GM12878-PBX3-ChIP-Seq(GSE32465)/Homer(0.864)
16		1e-47	0.2165	0.1586	Meis1(Homeobox)/MastCells-Meis1-ChIP-Seq(GSE48085)/Homer(0.934)
17		1e-43	0.0039	0.0001	MA0340.1_MOT3/Jaspar(0.667)
18		1e-41	0.0936	0.0577	MyoD(bHLH)/Myotube-MyoD-ChIP-Seq(GSE21614)/Homer(0.741)
19		1e-40	0.0413	0.0192	MA0330.1_MBP1::SWI6/Jaspar(0.750)
20		1e-39	0.0042	0.0002	MA0459.1_tll/Jaspar(0.763)
21		1e-37	0.003	0.0001	PB0117.1_Eomes_2/Jaspar(0.642)
22		1e-35	0.0024	0	MA0471.1_E2F6/Jaspar(0.693)
23		1e-26	0.0023	0.0001	PCF5(TCP)/Oryza sativa/AthaMap(0.727)
24		1e-26	0.0031	0.0002	MA0547.1_SKN-1/Jaspar(0.654)
25		1e-25	0.0717	0.0468	MA0320.1_IME1/Jaspar(0.756)
26		1e-23	0.0033	0.0002	MA0372.1_RPH1/Jaspar(0.783)
27		1e-23	0.0046	0.0006	PB0145.1_Mafb_2/Jaspar(0.796)
28		1e-23	0.0023	0.0001	RIM101/Literature(Harbison)/Yeast(0.707)
29		1e-16	0.0013	0	PB0081.1_Tcf1_1/Jaspar(0.743)
30		1e-14	0.0012	0.0001	Cf2/dmmpmm(Bergman)/fly(0.697)
31		1e-14	0.0014	0.0001	Mad/dmmpmm(SeSiMCMC)/fly(0.722)
32		1e-13	0.0331	0.0208	MA0598.1_EHF(ETS)/Jaspar(0.65)
