# Supplementary material for: Etv6 activates vegfa expression through positive and negative transcriptional regulatory networks in Xenopus embryos
Source: Nat Commun. 2019 Mar 6;10:1083. doi: 10.1038/s41467-019-09050-y (PMC6403364; doi:10.1038/s41467-019-09050-y)
Supplement: Supplementary file 4 — Supplementary Data 3 [file 41467_2019_9050_MOESM4_ESM.xlsx]

## Sheet: sheet1
Supplementary Data 3: Etv6-regulated transcriptome in the somites
gene_id	transcript_id	gene_name	human_geneSymbol	WT_1	WT_2	WT_3	Mo_1	Mo_2	Mo_3	logFC	logCPM	FDR
Xelaev18009826m	PAC4GC:7336206	larp6-like.1.S	#N/A	0.0693536	0	0.0699163	9.19037	9.06629	7.73756	-7.36835	2.16087	4.49443e-68
Xelaev18041225m	PAC4GC:7339961	Xetrov90026326m.S	#N/A	0	0	0.0699163	0.913329	1.96542	0.773756	-5.36397	-0.39525	8.30682e-12
Xelaev18037295m	PAC4GC:7356728	nppb.S	#N/A	0	0.0602131	0	0.456664	1.20461	1.35407	-5.06729	-0.697321	1.62246e-09
Xelaev18042962m	PAC4GC:7341206	Xelaev18042962m.g	NPR1	0.208061	0.0602131	0.279665	5.08039	6.78386	5.70645	-4.99019	1.6431	4.7311e-41
Xelaev18042197m	PAC4GC:7341598	LOC100486469.S	#N/A	0.0693536	0	0	0.74208	1.14121	0.386878	-4.66804	-0.901915	4.37316e-07
Xelaev18006297m	PAC4GC:7329386	larp6-like.1.L	#N/A	0.0693536	0.0602131	0.139833	2.85415	2.02882	2.03111	-4.57522	0.411084	3.19694e-19
Xelaev18000342m	PAC4GC:7350542	Xelaev18000342m.g	#N/A	0.138707	0	0.0699163	1.59833	1.01441	2.12783	-4.38249	-0.113439	5.68302e-13
Xelaev18035570m	PAC4GC:7367184	Xelaev18035570m.g	#N/A	0.208061	0.361279	0	3.08248	5.57925	3.77206	-4.35974	1.19079	7.6859e-29
Xelaev18045804m	PAC4GC:7359214	Xelaev18045804m.g	#N/A	0	0	0.139833	0.799163	1.14121	1.16063	-4.33932	-0.605947	8.47991e-09
Xelaev18013931m	PAC4GC:7355173	LOC100486817-like.L	#N/A	0.0693536	0.240853	0.279665	3.76748	2.97983	4.73926	-4.20201	1.06944	7.22887e-27
Xelaev18047852m	PAC4GC:7337694	Xelaev18047852m.g	#N/A	0.0693536	0.120426	0	1.02749	1.58501	1.35407	-4.16731	-0.298167	5.84082e-11
Xelaev18007062m	PAC4GC:7333100	Xelaev18007062m.g	#N/A	1.59513	3.37194	0.699163	25.402	37.2161	27.2749	-4.03347	4.00272	4.0481e-77
Xelaev18007062m	PAC4GC:7333101	Xelaev18007062m.g	#N/A	1.59513	3.37194	0.699163	25.402	37.2161	27.2749	-4.03347	4.00272	4.0481e-77
Xelaev18038230m	PAC4GC:7347522	pou5f3.3.L	#N/A	0.346768	0	0.279665	3.19665	3.23343	3.09502	-3.9444	0.85379	9.64597e-21
Xelaev18036902m	PAC4GC:7356655	ventx1.1.S	#N/A	0.762889	0.541918	0.838996	9.47579	10.0807	10.6391	-3.81558	2.45376	4.35586e-52
Xelaev18018098m	PAC4GC:7343002	LOC100496019-like.L	#N/A	0.346768	0.903197	0.629247	8.44829	9.25649	8.12444	-3.75543	2.24159	7.21352e-43
Xelaev18010354m	PAC4GC:7334951	lif.S	#N/A	0.416122	0.481705	0.139833	3.7104	7.03747	3.09502	-3.70501	1.392	1.04256e-27
Xelaev18028627m	PAC4GC:7323536	mixer.S	#N/A	0	0.120426	0.0699163	0.74208	1.01441	0.967195	-3.64147	-0.714814	3.73773e-07
Xelaev18016521m	PAC4GC:7350861	LOC100486817-like.S	#N/A	0.346768	0	0.139833	1.65541	1.71182	2.51471	-3.57405	0.209942	4.58273e-12
Xelaev18017189m	PAC4GC:7343764	gdf9.L	#N/A	0.97095	0.541918	0.978829	9.64704	8.43228	7.83428	-3.38877	2.27888	1.93004e-39
Xelaev18028628m	PAC4GC:7323982	mix1.S	#N/A	0.208061	0.120426	0	0.970412	1.52161	1.16063	-3.36546	-0.342041	3.6041e-08
Xelaev18000010m	PAC4GC:7337392	Xelaev18000010m.g	CMKLR1	0.138707	0	0.0699163	0.513747	0.570605	1.25735	-3.34877	-0.926179	2.99161e-05
Xelaev18043967m	PAC4GC:7361059	Xelaev18043967m.g	SAMHD1	0.0693536	0.120426	0.279665	1.14166	1.90202	1.54751	-3.26892	-0.0561602	3.93986e-10
Xelaev18006077m	PAC4GC:7331152	LOC100488960.L	#N/A	0	0.120426	0	1.08458	0.126801	0.483598	-3.26265	-1.16666	0.00275988
Xelaev18041473m	PAC4GC:7340682	pou5f3.3.S	#N/A	0.0693536	0.0602131	0.489414	1.59833	2.09222	1.64423	-3.1686	0.158414	3.76382e-09
Xelaev18021435m	PAC4GC:7348688	il17b.S	#N/A	0.346768	0.240853	0.489414	3.19665	3.67723	2.70815	-3.15617	0.930497	5.55613e-18
Xelaev18008490m	PAC4GC:7330264	pstpip2.L	#N/A	0.832243	0.421492	0.349582	3.53915	6.78386	4.25566	-3.15383	1.49281	1.02666e-18
Xelaev18025612m	PAC4GC:7364554	Xelaev18025612m.g	RXRG	0.138707	0.180639	0.559331	2.85415	2.21902	2.32127	-3.08563	0.589454	5.93011e-13
Xelaev18025612m	PAC4GC:7364555	Xelaev18025612m.g	RXRG	0.138707	0.180639	0.559331	2.85415	2.21902	2.32127	-3.08563	0.589454	5.93011e-13
Xelaev18034614m	PAC4GC:7367296	ventx1.2.L	#N/A	1.59513	1.98703	0.838996	11.9304	12.8703	11.026	-3.01025	2.77046	5.57389e-42
Xelaev18021465m	PAC4GC:7349101	gdf9.S	#N/A	0.416122	0.782771	0.699163	5.36581	5.83285	4.15894	-3.00199	1.59034	6.13522e-24
Xelaev18040111m	PAC4GC:7347177	Xelaev18040111m.g	#N/A	0.277414	0.180639	0.139833	1.76957	1.33141	1.83767	-2.97629	0.056135	4.99451e-10
Xelaev18037662m	PAC4GC:7356954	LOC101731441.S	#N/A	0.554829	0.481705	0.908913	4.50956	6.40346	4.25566	-2.97042	1.57426	8.05752e-21
Xelaev18027536m	PAC4GC:7328139	lamp3-like.L	#N/A	0.0693536	0.0602131	0.139833	0.57083	1.20461	0.386878	-2.93556	-0.868432	0.000127919
Xelaev18036952m	PAC4GC:7356784	Xelaev18036952m.g	SLC2A9	0.138707	0.361279	0.139833	1.88374	1.83862	1.25735	-2.88653	0.110617	1.14512e-09
Xelaev18016210m	PAC4GC:7350745	rasl11a.S	#N/A	0	0.361279	0.209749	1.31291	1.58501	1.45079	-2.86554	-0.0808947	5.71014e-08
Xelaev18018220m	PAC4GC:7344613	Xelaev18018220m.g	#N/A	0.208061	0.180639	0	0.856246	1.14121	0.967195	-2.82115	-0.542377	7.71742e-06
Xelaev18001004m	PAC4GC:7368573	zp3.S	#N/A	0.485475	0.602131	0.629247	4.45248	4.12104	3.67534	-2.81896	1.29556	5.75738e-20
Xelaev18000483m	PAC4GC:7369048	Xelaev18000483m.g	#N/A	0.208061	2.58917	0.76908	2.45457	6.72046	14.3145	-2.81543	2.16633	7.56032e-09
Xelaev18039352m	PAC4GC:7346128	crx.L	#N/A	0	0.240853	0.139833	0.856246	1.26801	0.677037	-2.80308	-0.576537	1.22102e-05
Xelaev18003678m	PAC4GC:7357669	Xelaev18003678m.g	#N/A	0.277414	0.120426	0.0699163	0.856246	0.760807	1.74095	-2.71193	-0.446865	1.27947e-05
Xelaev18024210m	PAC4GC:7364396	LOC100487425-like.S	#N/A	0.138707	0.180639	0.139833	0.627914	0.887608	1.54751	-2.62379	-0.542086	1.1124e-05
Xelaev18019841m	PAC4GC:7348769	Xelaev18019841m.g	#N/A	4.50798	5.78046	4.2649	28.6557	36.4553	24.7602	-2.62364	4.13189	2.66562e-76
Xelaev18002554m	PAC4GC:7357782	Xelaev18002554m.g	#N/A	2.01125	4.87726	3.4259	11.4737	19.2738	34.7223	-2.59572	3.65733	2.60207e-29
Xelaev18039375m	PAC4GC:7345495	LOC100495220-like.L	#N/A	0.624182	0.301066	0.349582	1.99791	2.66283	3.09502	-2.57476	0.680071	4.48561e-11
Xelaev18011935m	PAC4GC:7353533	LOC100496213.L	#N/A	0.208061	0.0602131	0.0699163	0.285415	0.887608	1.06391	-2.57154	-0.898381	0.00149741
Xelaev18014966m	PAC4GC:7351026	slc26a9.S	#N/A	1.0403	1.08384	0.699163	4.0529	7.22767	5.12613	-2.51543	1.73052	2.36015e-19
pou5f3.1.S	PAC4GC:7340882	pou5f3.1.S.g	#N/A	1.31772	1.20426	1.11866	7.13538	7.22767	6.38349	-2.50443	2.06515	1.45382e-25
Xelaev18028920m	PAC4GC:7322931	Xetrov90013700m.S	#N/A	0.624182	1.02362	1.11866	4.56664	5.64265	4.9327	-2.45455	1.63162	4.58009e-19
Xelaev18002877m	PAC4GC:7329227	eda2r-like.1	#N/A	27.7414	42.5707	23.8415	155.723	198.888	151.076	-2.45108	6.64513	2.588e-95
Xelaev18035446m	PAC4GC:7367835	Xelaev18035446m.g	DSCAML1	14.7723	16.0167	11.5362	63.933	92.9453	74.9576	-2.44594	5.51697	2.55544e-80
Xelaev18039432m	PAC4GC:7346376	LOC100491227-like.L	#N/A	0.346768	0.421492	0.699163	1.94082	3.61383	2.32127	-2.43324	0.749176	8.95992e-11
Xelaev18043635m	PAC4GC:7360669	Xelaev18043635m.g	C20orf195	0.901597	0.662345	0.419498	3.59623	4.37464	2.80487	-2.43252	1.17949	1.11481e-14
Xelaev18036899m	PAC4GC:7356182	ventx1.2.S	#N/A	0.832243	0.903197	0.419498	3.48207	3.80404	4.06222	-2.36126	1.23838	8.64527e-14
Xelaev18008832m	PAC4GC:7336490	foxi4.1.S	#N/A	0.138707	0.541918	0.279665	0.799163	3.10663	1.06391	-2.3499	0.175991	8.45555e-08
Xelaev18027513m	PAC4GC:7328608	mfi2.L	#N/A	0.901597	1.20426	0.908913	3.88165	6.59366	5.02941	-2.34739	1.67714	1.22243e-18
Xelaev18046072m	PAC4GC:7338473	Xelaev18046072m.g	MYO1D	0.208061	0.301066	0.419498	0.970412	2.09222	1.64423	-2.33443	0.0772805	2.22615e-07
Xelaev18033652m	PAC4GC:7333322	riok3.S	#N/A	13.9401	17.4016	13.8434	77.4046	70.5649	77.6658	-2.31884	5.49924	3.26816e-76
Xelaev18030010m	PAC4GC:7322772	Xelaev18030010m.g	CLDN18	0.138707	0.180639	0.349582	0.856246	1.39481	1.06391	-2.31157	-0.340813	2.4399e-05
Xelaev18016537m	PAC4GC:7351274	LOC100490284-like.S	#N/A	0.832243	0.722558	0.908913	2.73999	5.95966	3.57862	-2.29125	1.36581	1.81804e-12
Xelaev18030590m	PAC4GC:7325960	gjc2.L	#N/A	2.56608	1.62575	1.32841	7.30663	11.3487	8.4146	-2.28856	2.47063	2.48889e-17
Xelaev18020626m	PAC4GC:7349091	gldn.S	#N/A	0.416122	0.180639	0.489414	1.99791	1.77522	1.45079	-2.28589	0.246941	1.68953e-07
Xelaev18018182m	PAC4GC:7344545	Xelaev18018182m.g	PYGO1	3.67574	3.673	1.88774	11.1883	20.732	13.444	-2.27959	3.20401	6.92204e-25
Xelaev18007068m	PAC4GC:7330728	nrl.L	#N/A	0.208061	0.301066	0.279665	1.19874	1.58501	1.06391	-2.26339	-0.139559	2.62686e-06
Xelaev18007696m	PAC4GC:7329475	cldn5.L	#N/A	0.416122	0.301066	0.349582	1.14166	1.90202	2.22455	-2.26303	0.208839	2.01178e-07
Xelaev18014182m	PAC4GC:7352715	Xelaev18014182m.g	#N/A	0.208061	0.240853	0.279665	0.913329	1.45821	1.16063	-2.25457	-0.260313	8.69228e-06
Xelaev18020029m	PAC4GC:7349785	zp4.S	#N/A	2.63544	1.62575	1.88774	10.6174	8.68588	8.8982	-2.20363	2.5467	3.10024e-26
Xelaev18020075m	PAC4GC:7349628	ccng1.S	#N/A	40.3638	65.7528	36.1468	186.662	256.455	190.634	-2.18513	7.01627	4.0481e-77
Xelaev18043320m	PAC4GC:7361280	map3k14.L	#N/A	0.277414	0.180639	0.0699163	0.913329	1.20461	0.290159	-2.1546	-0.636074	0.00058825
Xelaev18011823m	PAC4GC:7353720	Xelaev18011823m.g	EPX	0.0693536	0.361279	0.0699163	0.74208	1.07781	0.483598	-2.1416	-0.706186	0.0013088
Xelaev18011823m	PAC4GC:7353719	Xelaev18011823m.g	EPX	0.0693536	0.361279	0.0699163	0.74208	1.07781	0.483598	-2.1416	-0.706186	0.0013088
Xelaev18016133m	PAC4GC:7350986	ckap2-like.S	#N/A	3.05156	2.70959	2.37716	10.6174	12.9971	12.2834	-2.13302	2.89519	9.43108e-28
Xelaev18027354m	PAC4GC:7327225	hcrtr2.L	#N/A	0.0693536	0.180639	0.209749	0.342498	1.01441	0.677037	-2.11339	-0.88392	0.00215739
Xelaev18021315m	PAC4GC:7350145	Xelaev18021315m.g	SLC5A8	0.277414	1.56554	0.629247	3.76748	4.50144	2.03111	-2.10424	1.19797	4.93046e-08
Xelaev18014539m	PAC4GC:7350843	Xelaev18014539m.g	EPX	0.138707	0.541918	0.699163	1.25583	3.48703	1.16063	-2.09449	0.444005	6.82573e-06
Xelaev18008803m	PAC4GC:7336067	Xelaev18008803m.g	#N/A	0.624182	0.541918	0.629247	1.71249	3.67723	2.32127	-2.08357	0.770924	1.5478e-08
Xelaev18017699m	PAC4GC:7344340	mov10l1.L	#N/A	0.485475	0.903197	0.629247	2.45457	3.29683	2.90159	-2.08084	0.924021	1.09173e-10
Xelaev18000281m	PAC4GC:7369224	Xelaev18000281m.g	#N/A	0.416122	0.903197	0.838996	3.08248	3.48703	2.41799	-2.05991	0.997726	7.72663e-10
Xelaev18034616m	PAC4GC:7367748	ventx1.1.L	#N/A	0.97095	1.56554	0.76908	3.76748	4.43804	5.89989	-2.05468	1.5793	4.30177e-11
Xelaev18006735m	PAC4GC:7330482	LOC100490902.L	#N/A	0.346768	0.180639	0.139833	1.25583	0.443804	1.25735	-2.05032	-0.467695	0.000474354
Xelaev18027760m	PAC4GC:7326888	LOC100493771-like.L	#N/A	0.624182	0.301066	0.699163	2.05499	2.53602	2.03111	-2.04969	0.584142	1.61872e-07
Xelaev18032810m	PAC4GC:7334022	wdr86.S	#N/A	2.49673	2.58917	3.77548	10.7887	13.3141	11.8965	-2.03881	2.92253	1.29541e-24
Xelaev18045866m	PAC4GC:7339522	cnp-like.S	#N/A	1.24836	1.08384	1.04875	4.79498	5.83285	3.28846	-2.03874	1.59954	1.56693e-13
Xelaev18010084m	PAC4GC:7334800	LOC100145154.S	#N/A	0.416122	0.421492	0.629247	1.65541	2.34582	1.93439	-2.0237	0.438689	1.78052e-07
Xelaev18036693m	PAC4GC:7356911	Xelaev18036693m.g	A2M	0.138707	0.0602131	0.559331	1.02749	0.887608	0.870476	-2.00779	-0.473585	0.00330129
Xelaev18046044m	PAC4GC:7339482	itga2b.1-like.S	#N/A	0.138707	1.50533	1.39833	3.42498	3.80404	3.86878	-1.9903	1.30657	2.32256e-06
Xelaev18046044m	PAC4GC:7339483	itga2b.1-like.S	#N/A	0.138707	1.50533	1.39833	3.42498	3.80404	3.86878	-1.9903	1.30657	2.32256e-06
Xelaev18027435m	PAC4GC:7327112	Xelaev18027435m.g	#N/A	3.32897	4.81705	2.23732	13.4145	15.3429	11.8965	-1.97895	3.11034	1.36348e-25
Xelaev18016418m	PAC4GC:7352586	p2ry2.S	#N/A	0.277414	0.541918	0.629247	1.65541	2.28242	1.64423	-1.95429	0.381583	1.05824e-06
Xelaev18044955m	PAC4GC:7359348	Xelaev18044955m.g	#N/A	0.208061	0.120426	0.139833	0.456664	1.14121	0.290159	-1.94937	-0.898245	0.0128955
nkx2-5.S	PAC4GC:7349918	nkx2-5.S	#N/A	0.138707	0.361279	0.139833	0.399581	1.14121	1.06391	-1.94178	-0.604102	0.00133366
Xelaev18022084m	PAC4GC:7363821	Xelaev18022084m.g	MUC5B	1.31772	1.86661	1.39833	6.3933	5.07205	6.38349	-1.93704	1.94421	1.64304e-13
Xelaev18016617m	PAC4GC:7343865	LOC100486664.L	#N/A	1.80319	1.32469	1.60808	6.22205	6.46686	5.22285	-1.9257	1.96466	6.2024e-15
Xelaev18015961m	PAC4GC:7353017	avil.S	#N/A	1.10966	0.782771	0.489414	3.19665	3.29683	2.61143	-1.92484	1.03441	1.70581e-09
Xelaev18030656m	PAC4GC:7326484	wdr86.L	#N/A	4.85475	4.69663	3.70557	14.7845	18.1326	17.6997	-1.92378	3.42523	2.45051e-28
Xelaev18009382m	PAC4GC:7336082	Xelaev18009382m.g	#N/A	0.208061	0.662345	0.629247	1.36999	2.02882	2.22455	-1.89494	0.374672	1.76573e-06
Xelaev18005316m	PAC4GC:7331451	fgf20.L	#N/A	0.346768	0.96341	1.25849	2.39749	3.17003	3.77206	-1.88268	1.05822	4.72184e-09
Xelaev18039303m	PAC4GC:7346517	Xelaev18039303m.g	#N/A	0.138707	0.421492	0.349582	0.799163	1.26801	1.35407	-1.87448	-0.253755	0.000183642
Xelaev18030744m	PAC4GC:7324848	Xelaev18030744m.g	#N/A	0	0.240853	0.559331	0.799163	1.26801	0.580317	-1.85202	-0.482317	0.0147186
Xelaev18018092m	PAC4GC:7342090	rbpms2.L	#N/A	2.28867	2.58917	1.67799	7.70621	8.81268	6.96381	-1.83471	2.36031	4.70454e-18
Xelaev18004710m	PAC4GC:7361442	tinf2.L	#N/A	6.866	8.67069	6.01281	23.9178	30.3689	22.5356	-1.83309	4.0462	4.88707e-41
Xelaev18043511m	PAC4GC:7359604	slco4a1.L	#N/A	0.762889	0.842984	1.11866	1.88374	4.81845	3.09502	-1.8249	1.13896	6.53214e-08
Xelaev18013823m	PAC4GC:7354081	LOC100489571.L	#N/A	0.277414	0.301066	0.139833	0.627914	1.01441	0.967195	-1.79202	-0.560893	0.00240445
Xelaev18026573m	PAC4GC:7328336	cst7.L	#N/A	0.277414	0.301066	0.76908	1.82666	1.33141	1.35407	-1.78543	0.150401	0.000181797
Xelaev18039293m	PAC4GC:7346696	cntd2.L	#N/A	0.277414	0.481705	0.0699163	0.913329	1.01441	1.06391	-1.78365	-0.386411	0.00247594
Xelaev18008484m	PAC4GC:7332263	Xelaev18008484m.g	#N/A	0.693536	0.421492	0.209749	1.42708	1.83862	1.35407	-1.78113	0.167203	8.01927e-05
Xelaev18043661m	PAC4GC:7360461	socs3.L	#N/A	0.624182	0.662345	0.349582	0.970412	2.21902	2.80487	-1.77315	0.443749	7.22681e-05
Xelaev18034628m	PAC4GC:7367391	col17a1.L	#N/A	0.624182	1.56554	1.11866	2.79707	4.12104	4.4491	-1.77031	1.34838	1.49787e-09
Xelaev18019105m	PAC4GC:7345067	LOC100036665.L	#N/A	0	0.421492	0.349582	1.02749	1.07781	0.483598	-1.76821	-0.492444	0.0124235
Xelaev18020511m	PAC4GC:7348836	Xelaev18020511m.g	#N/A	0.832243	0.722558	0.978829	1.94082	3.74064	2.99831	-1.76676	0.98513	1.57729e-07
Xelaev18032206m	PAC4GC:7326123	fbxo43-like.L	#N/A	0.346768	0.421492	0.279665	1.36999	1.26801	0.967195	-1.75229	-0.12685	0.000207476
Xelaev18017289m	PAC4GC:7343512	arl3.2.L	#N/A	0.138707	0.120426	0.559331	0.57083	0.824208	1.25735	-1.75223	-0.545719	0.004
Xelaev18038708m	PAC4GC:7346539	Xelaev18038708m.g	YRDC	0.138707	0.361279	0.349582	0.684997	0.824208	1.45079	-1.7387	-0.431914	0.00172637
Xelaev18013761m	PAC4GC:7353275	rasl11a.L	#N/A	0.277414	0.180639	0.279665	0.513747	1.20461	0.773756	-1.73487	-0.587	0.00590335
Xelaev18040353m	PAC4GC:7348170	ctsk-like.L	#N/A	0.277414	0.240853	0.419498	0.74208	1.39481	0.967195	-1.73373	-0.320427	0.00140964
Xelaev18020393m	PAC4GC:7350282	Xelaev18020393m.g	#N/A	0.832243	0.662345	0.489414	1.99791	2.40922	2.22455	-1.71849	0.639455	1.85276e-06
Xelaev18032105m	PAC4GC:7324657	gdap1.L	#N/A	0.346768	0.541918	0.279665	1.42708	1.20461	1.35407	-1.71735	-0.016672	0.000243436
Xelaev18034900m	PAC4GC:7368169	LOC100498055.L	#N/A	0.693536	0.903197	2.23732	2.16916	7.98848	2.90159	-1.71334	1.56214	0.000812421
Xelaev18009309m	PAC4GC:7336304	Xelaev18009309m.g	LARP1B	1.52578	1.3849	1.67799	4.85206	5.57925	4.54582	-1.71301	1.7597	2.61607e-11
Xelaev18039302m	PAC4GC:7346726	esrrgr.L	#N/A	1.10966	0.602131	0.978829	2.16916	3.99424	2.70815	-1.7088	1.03398	6.98202e-06
pou5f3.1.L	PAC4GC:7345541	pou5f3.1.L.g	#N/A	2.56608	2.64938	3.77548	7.24955	10.5879	11.2195	-1.69519	2.68364	3.50564e-17
pou5f3.1.L	PAC4GC:7345542	pou5f3.1.L.g	#N/A	2.56608	2.64938	3.77548	7.24955	10.5879	11.2195	-1.69519	2.68364	3.50564e-17
Xelaev18043905m	PAC4GC:7358948	Xelaev18043905m.g	#N/A	0.0693536	0.240853	0.279665	0.285415	0.634006	1.06391	-1.68335	-0.898785	0.0142474
Xelaev18017542m	PAC4GC:7343666	mdm2.L	#N/A	49.8652	57.2627	52.0178	154.866	206.242	152.914	-1.68162	6.81141	2.88013e-53
Xelaev18039544m	PAC4GC:7346291	fbln5.L	#N/A	0.762889	0.421492	0.489414	1.48416	2.15562	1.74095	-1.67524	0.377215	6.67888e-05
Xelaev18009093m	PAC4GC:7337136	fgf20.S	#N/A	0.277414	0.662345	0.838996	1.48416	2.15562	1.93439	-1.66755	0.428278	2.16492e-05
Xelaev18010085m	PAC4GC:7335515	Xelaev18010085m.g	CYP2J2	1.80319	2.52895	2.23732	6.45038	7.79827	6.57693	-1.66547	2.22873	2.25315e-14
Xelaev18037948m	PAC4GC:7356510	Xelaev18037948m.g	#N/A	0.97095	1.26448	0.76908	2.73999	3.48703	3.4819	-1.66499	1.15863	3.52709e-08
Xelaev18012280m	PAC4GC:7355419	Xelaev18012280m.g	#N/A	1.0403	1.44512	0.838996	2.16916	4.43804	4.25566	-1.66331	1.29998	8.79811e-08
Xelaev18010503m	PAC4GC:7336460	Xelaev18010503m.g	#N/A	0.346768	0.301066	0.279665	1.48416	0.824208	0.677037	-1.6576	-0.321538	0.00173357
Xelaev18001541m	PAC4GC:7358147	LOC100493030.1	#N/A	0.277414	0.421492	0.349582	0.970412	1.39481	0.967195	-1.65398	-0.210595	0.000695126
Xelaev18024787m	PAC4GC:7364610	cpne2-like.S	#N/A	2.01125	2.34831	3.35598	6.33622	10.2709	7.4474	-1.65135	2.43601	6.98025e-12
Xelaev18041953m	PAC4GC:7340581	Xelaev18041953m.g	#N/A	1.24836	1.32469	1.18858	3.82456	4.12104	3.86878	-1.6426	1.44221	9.78221e-10
Xelaev18004600m	PAC4GC:7322038	Xelaev18004600m.g	#N/A	0.901597	0.481705	0.279665	1.31291	1.71182	2.32127	-1.6414	0.344106	0.00082883
Xelaev18020528m	PAC4GC:7348897	anpep.S	#N/A	5.13217	7.7675	7.76071	19.922	22	21.7619	-1.636	3.82403	5.94591e-26
Xelaev18039374m	PAC4GC:7346602	rasgrp4.L	#N/A	1.10966	0.662345	0.629247	2.22624	2.85303	2.41799	-1.63525	0.825581	4.51782e-06
Xelaev18005036m	PAC4GC:7330523	nelfa.L	#N/A	21.4996	19.8101	22.0936	64.2755	69.4237	62.771	-1.63364	5.44041	2.16066e-47
Xelaev18031098m	PAC4GC:7325218	Xelaev18031098m.g	CYP3A4	0.693536	0.782771	0.838996	2.62582	2.59942	1.93439	-1.63217	0.781601	1.53899e-06
Xelaev18031098m	PAC4GC:7325217	Xelaev18031098m.g	CYP3A4	0.693536	0.782771	0.838996	2.62582	2.59942	1.93439	-1.63217	0.781601	1.53899e-06
Xelaev18006263m	PAC4GC:7332008	cfd.L	#N/A	1.66449	1.02362	0.76908	3.76748	3.74064	3.19174	-1.6317	1.31624	5.56931e-08
Xelaev18018155m	PAC4GC:7342918	Xelaev18018155m.g	BMP7	0.485475	0.240853	0.419498	1.42708	1.39481	0.677037	-1.62819	-0.115326	0.00139122
Xelaev18018155m	PAC4GC:7342919	Xelaev18018155m.g	BMP7	0.485475	0.240853	0.419498	1.42708	1.39481	0.677037	-1.62819	-0.115326	0.00139122
Xelaev18045967m	PAC4GC:7337492	tbx21.S	#N/A	0.901597	0.301066	0.419498	1.54124	1.52161	1.93439	-1.62344	0.281642	0.000364321
Xelaev18046054m	PAC4GC:7337827	LOC100488256.S	#N/A	2.14996	2.70959	2.5869	8.27704	8.11528	6.48021	-1.62	2.37561	1.49524e-13
Xelaev18032748m	PAC4GC:7334467	Xelaev18032748m.g	#N/A	0.554829	0.361279	0.838996	1.82666	1.52161	1.93439	-1.61236	0.367895	5.08091e-05
Xelaev18024223m	PAC4GC:7364318	flrt1.S	#N/A	1.66449	1.20426	0.978829	3.31082	4.94525	3.28846	-1.57598	1.4308	2.98079e-07
Xelaev18019523m	PAC4GC:7345103	Xetrov90018871m.L	#N/A	0.485475	0.361279	0.908913	1.54124	1.71182	1.83767	-1.57569	0.331151	0.000153518
Xelaev18025633m	PAC4GC:7365634	apobec4.S	#N/A	0.416122	0.662345	1.18858	2.11207	2.34582	2.03111	-1.56599	0.666197	6.50568e-05
Xelaev18009849m	PAC4GC:7336772	LOC100495756-like.S	#N/A	0.762889	0.662345	1.04875	2.91124	1.96542	2.41799	-1.56455	0.810853	3.66384e-06
Xelaev18029770m	PAC4GC:7323547	kcnab1.S	#N/A	1.17901	1.50533	0.978829	4.0529	3.86744	2.99831	-1.56453	1.363	2.07485e-08
Xelaev18040969m	PAC4GC:7346935	LOC101731523.L	#N/A	0.277414	0.481705	0.279665	1.02749	1.39481	0.677037	-1.56176	-0.258861	0.00190702
Xelaev18022106m	PAC4GC:7363862	pidd-like.L	#N/A	9.22403	10.4169	9.92812	24.9453	32.4611	30.0798	-1.55988	4.29351	3.8012e-33
Xelaev18016977m	PAC4GC:7344224	ccng1.L	#N/A	235.594	280.473	231.773	753.325	777.608	668.042	-1.55833	8.94034	3.99559e-43
Xelaev18017109m	PAC4GC:7343344	wnt8a.L	#N/A	1.73384	1.80639	1.81783	4.56664	6.08646	5.12613	-1.55537	1.86422	1.77804e-10
Xelaev18029287m	PAC4GC:7322709	sesn1.S	#N/A	9.01597	8.61048	5.38356	21.1778	24.2824	21.375	-1.54684	3.91561	5.98885e-21
Xelaev18045176m	PAC4GC:7359379	rrn3.L	#N/A	36.6187	36.7902	41.3206	114.223	111.078	109.003	-1.54562	6.22785	1.82283e-49
Xelaev18008873m	PAC4GC:7335876	nelfa.S	#N/A	17.6158	14.7522	17.1295	51.8885	46.4726	45.3615	-1.5414	5.01439	2.8774e-41
Xelaev18018315m	PAC4GC:7344766	LOC100489191.L	#N/A	1.17901	1.26448	0.978829	3.48207	3.48703	2.99831	-1.53187	1.24127	7.57925e-08
Xelaev18007986m	PAC4GC:7330550	cdo1.L	#N/A	5.8257	7.346	4.54456	15.127	20.6052	15.4751	-1.52958	3.53757	8.51464e-22
Xelaev18007604m	PAC4GC:7332013	ccdc74b-like.L	#N/A	1.9419	1.92682	3.14624	5.59414	8.17868	6.09333	-1.5226	2.20164	9.58075e-09
Xelaev18029097m	PAC4GC:7323590	Xelaev18029097m.g	TNFAIP3	0.0693536	0.481705	0.349582	0.856246	0.570605	1.25735	-1.52246	-0.486635	0.0260572
Xelaev18043546m	PAC4GC:7358571	LOC100498230.L	#N/A	0.901597	1.32469	1.46824	3.65332	3.36023	3.57862	-1.52234	1.32344	1.70889e-07
Xelaev18008736m	PAC4GC:7337186	not.S	#N/A	3.19026	2.64938	4.6844	6.67872	12.7435	10.9293	-1.52141	2.78735	1.53295e-09
Xelaev18034835m	PAC4GC:7366711	oit3.L	#N/A	0.901597	0.96341	1.25849	2.85415	3.36023	2.61143	-1.51368	1.08564	1.12842e-06
Xelaev18020965m	PAC4GC:7349339	fgl2.S	#N/A	0.208061	0.240853	0.629247	0.684997	1.52161	0.773756	-1.51268	-0.304366	0.0161277
Xelaev18038404m	PAC4GC:7345847	Xelaev18038404m.g	#N/A	0.416122	0.240853	0.419498	1.02749	1.14121	0.870476	-1.51075	-0.286813	0.00414702
Xelaev18034425m	PAC4GC:7367819	tapbpl-like.L	#N/A	0.624182	0.662345	0.629247	1.76957	2.59942	1.06391	-1.50575	0.461427	0.000155156
Xelaev18033944m	PAC4GC:7334663	Xelaev18033944m.g	#N/A	0.485475	0.120426	0.209749	0.684997	1.14121	0.483598	-1.50518	-0.597514	0.0401147
Xelaev18001670m	PAC4GC:7322402	Xelaev18001670m.g	#N/A	0.277414	0.541918	0.209749	0.799163	1.33141	0.870476	-1.50335	-0.3087	0.00387104
Xelaev18028086m	PAC4GC:7328886	zpax.L	#N/A	1.0403	0.903197	0.908913	2.6829	3.10663	2.22455	-1.49289	0.961637	2.29133e-06
Xelaev18023861m	PAC4GC:7363547	parp3.L	#N/A	2.91285	5.23854	4.40473	10.2749	15.0259	9.76867	-1.49207	3.01312	3.56266e-15
Xelaev18047725m	PAC4GC:7339535	Xelaev18047725m.g	#N/A	0.624182	0.421492	0.279665	1.08458	1.71182	0.967195	-1.48823	-0.0203983	0.00227758
Xelaev18042222m	PAC4GC:7340090	LOC100489839-like.S	#N/A	0.554829	0.180639	0.699163	1.02749	1.83862	1.06391	-1.48706	0.0354813	0.0102158
Xelaev18011597m	PAC4GC:7355536	zp4.2.L	#N/A	0.346768	0.240853	0.699163	1.25583	1.33141	0.870476	-1.48387	-0.105701	0.00706089
Xelaev18038582m	PAC4GC:7346990	LOC100496423.L	#N/A	2.28867	1.86661	1.46824	5.7083	5.76945	4.25566	-1.48384	1.88765	9.20688e-10
Xelaev18045351m	PAC4GC:7358869	Xelaev18045351m.g	#N/A	0.346768	0.180639	0.209749	0.57083	1.26801	0.290159	-1.48285	-0.678433	0.0454794
Xelaev18017159m	PAC4GC:7344057	Xelaev18017159m.g	SLC22A5	28.8511	34.9838	35.0281	98.2399	80.4554	96.7195	-1.47578	5.96537	1.13516e-33
Xelaev18033021m	PAC4GC:7334008	Xelaev18033021m.g	#N/A	3.81445	3.31172	4.61448	10.9029	12.2997	9.18835	-1.47507	2.90436	3.06581e-12
Xelaev18034812m	PAC4GC:7366617	LOC101734194.L	#N/A	0.346768	0.301066	0.279665	0.228332	1.33141	1.25735	-1.47067	-0.451541	0.0279799
Xelaev18017896m	PAC4GC:7343217	LOC100127794.L	#N/A	0.277414	0.361279	0.559331	1.08458	0.887608	1.35407	-1.46342	-0.197648	0.00303939
Xelaev18017896m	PAC4GC:7343218	LOC100127794.L	#N/A	0.277414	0.361279	0.559331	1.08458	0.887608	1.35407	-1.46342	-0.197648	0.00303939
Xelaev18016259m	PAC4GC:7350719	LOC100489571.S	#N/A	1.17901	2.10746	0.838996	2.51165	3.99424	5.12613	-1.46203	1.44075	5.96364e-05
Xelaev18023938m	PAC4GC:7362712	LOC100492789-like.L	#N/A	0.416122	0.301066	0.349582	1.14166	1.01441	0.773756	-1.45467	-0.312196	0.00508735
Xelaev18010507m	PAC4GC:7336659	Xelaev18010507m.g	TBX6	0.762889	1.20426	1.53816	2.45457	3.23343	3.86878	-1.45119	1.18679	5.87254e-07
Xelaev18005910m	PAC4GC:7332165	hpse.L	#N/A	0.624182	0.421492	0.629247	1.42708	1.58501	1.54751	-1.44873	0.217597	0.000552926
Xelaev18006820m	PAC4GC:7331028	mlana-like.L	#N/A	1.31772	1.62575	1.39833	4.45248	2.97983	4.73926	-1.44873	1.51603	9.79952e-07
Xelaev18001140m	PAC4GC:7321915	Xelaev18001140m.g	#N/A	0.762889	0.662345	0.559331	1.54124	1.77522	2.22455	-1.44323	0.448444	0.000209691
Xelaev18006488m	PAC4GC:7329334	adh6.L	#N/A	0.277414	0.240853	0.629247	0.856246	1.01441	1.16063	-1.43855	-0.293899	0.00724412
Xelaev18027353m	PAC4GC:7327166	Xelaev18027353m.g	#N/A	0.346768	0.301066	0.349582	0.513747	0.951009	1.35407	-1.4384	-0.429971	0.0119051
Xelaev18024674m	PAC4GC:7365642	Xelaev18024674m.g	PHLDA2	4.29992	6.74387	4.33481	13.1291	10.3977	18.957	-1.4357	3.27992	6.52904e-08
Xelaev18019733m	PAC4GC:7349019	Xelaev18019733m.g	HAS1	1.73384	1.32469	2.02757	3.65332	5.57925	4.4491	-1.43257	1.69751	1.03909e-06
Xelaev18013758m	PAC4GC:7354340	gtf3a.L	#N/A	4.36928	6.02131	4.82423	15.1841	13.5677	12.2834	-1.43047	3.24914	7.35088e-15
Xelaev18034019m	PAC4GC:7333503	Xelaev18034019m.g	#N/A	0.832243	0.301066	0.699163	1.36999	1.83862	1.64423	-1.42759	0.303644	0.00192934
Xelaev18035839m	PAC4GC:7366103	Xelaev18035839m.g	#N/A	5.68699	6.74387	6.92172	18.0953	18.0692	15.5718	-1.42274	3.58211	1.86684e-18
Xelaev18033851m	PAC4GC:7333517	LOC100497280.S	#N/A	1.17901	1.02362	2.02757	2.79707	4.43804	3.86878	-1.42188	1.41408	7.98741e-06
Xelaev18013550m	PAC4GC:7354578	gpr84.L	#N/A	0.485475	0.481705	0.279665	1.36999	1.58501	0.386878	-1.42072	-0.1091	0.00354027
Xelaev18034688m	PAC4GC:7366652	Xelaev18034688m.g	#N/A	1.24836	0.662345	0.908913	2.56874	2.85303	2.03111	-1.41779	0.886156	5.21715e-05
Xelaev18021244m	PAC4GC:7350239	epyc.S	#N/A	3.25962	4.27513	3.63565	8.79079	12.6801	8.4146	-1.4175	2.8025	5.73163e-14
Xelaev18039272m	PAC4GC:7347134	LOC100487575.L	#N/A	2.01125	1.86661	1.32841	4.50956	4.50144	5.02941	-1.41284	1.73134	1.07678e-07
Xelaev18036901m	PAC4GC:7356349	Xelaev18036901m.g	VENTX	3.8838	4.63641	5.17381	7.99163	14.2017	14.7981	-1.40916	3.09179	1.66811e-14
Xelaev18010542m	PAC4GC:7336050	cldn5.S	#N/A	0.416122	0.782771	0.559331	1.48416	1.45821	1.83767	-1.40837	0.274229	0.000861351
Xelaev18005884m	PAC4GC:7332334	Xelaev18005884m.g	#N/A	0.208061	0.301066	0.559331	0.74208	1.14121	0.870476	-1.40363	-0.384289	0.0143338
Xelaev18025201m	PAC4GC:7364686	btbd19-like.S	#N/A	1.17901	1.26448	1.11866	2.91124	3.61383	2.90159	-1.39969	1.19753	1.19514e-06
Xelaev18011202m	PAC4GC:7353527	Xelaev18011202m.g	HEPACAM	0.346768	0.421492	0.279665	1.02749	1.01441	0.773756	-1.39919	-0.352817	0.00821616
Xelaev18010297m	PAC4GC:7335236	LOC100497056-like.S	#N/A	0.208061	0.421492	0.908913	0.856246	1.83862	1.16063	-1.39805	0.0379938	0.00877519
Xelaev18018638m	PAC4GC:7343444	npc1l1.L	#N/A	0.97095	1.26448	1.18858	3.7104	1.90202	3.77206	-1.39611	1.16641	5.59959e-05
Xelaev18012092m	PAC4GC:7354238	sesn2.L	#N/A	16.5755	18.365	16.71	46.4085	43.2392	46.2319	-1.39282	4.97104	5.98689e-33
Xelaev18024870m	PAC4GC:7365179	cpne7.S	#N/A	0.208061	0.541918	0.349582	0.57083	1.39481	0.967195	-1.39201	-0.321403	0.00745827
Xelaev18020931m	PAC4GC:7348998	Xelaev18020931m.g	#N/A	0.485475	0.180639	0.279665	1.02749	0.697407	0.773756	-1.39154	-0.499501	0.0162143
Xelaev18026880m	PAC4GC:7328544	Xelaev18026880m.g	#N/A	0.346768	0.903197	0.279665	1.25583	1.26801	1.54751	-1.38736	0.0822972	0.00781785
Xelaev18024490m	PAC4GC:7365767	fgf3.S	#N/A	1.24836	2.40853	3.70557	4.50956	6.34006	7.83428	-1.38584	2.14531	7.08418e-09
Xelaev18045350m	PAC4GC:7359958	dcun1d3.L	#N/A	14.1481	17.522	17.7588	39.3302	45.7752	43.6205	-1.38494	4.8972	3.00361e-33
Xelaev18043025m	PAC4GC:7340173	Xelaev18043025m.g	#N/A	0.346768	0.782771	0.559331	0.913329	1.83862	1.74095	-1.38351	0.196608	0.000878287
Xelaev18010571m	PAC4GC:7337139	ulk1.S	#N/A	18.3093	19.4488	18.388	44.8102	56.2997	45.7483	-1.38324	5.08544	2.39863e-33
Xelaev18042501m	PAC4GC:7341696	LOC100487575.S	#N/A	8.80791	7.346	7.20138	18.6662	24.7896	17.5062	-1.37782	3.82598	3.29976e-16
Xelaev18008344m	PAC4GC:7332329	Xelaev18008344m.g	C9	22.748	35.2849	20.4156	60.2226	69.3603	70.4118	-1.37767	5.53954	9.96561e-21
Xelaev18002440m	PAC4GC:7365980	Xelaev18002440m.g	#N/A	0.485475	0.421492	1.04875	0.799163	2.40922	1.83767	-1.37756	0.353203	0.00424384
Xelaev18021076m	PAC4GC:7349820	tes.S	#N/A	4.7854	4.03428	3.21615	10.9029	9.70029	10.7359	-1.37432	2.87626	1.07067e-12
Xelaev18047851m	PAC4GC:7337554	Xelaev18047851m.g	#N/A	0.346768	0.361279	0.76908	1.31291	1.07781	1.35407	-1.372	-0.00929593	0.00386294
Xelaev18039121m	PAC4GC:7346449	Xetrov90020775m.L	#N/A	0.485475	0.96341	0.76908	1.82666	2.09222	1.83767	-1.37104	0.545867	0.000240103
Xelaev18001521m	PAC4GC:7358372	Xelaev18001521m.g	#N/A	2.63544	2.10746	2.37716	5.76539	6.08646	6.57693	-1.36842	2.12631	1.8227e-09
Xelaev18004232m	PAC4GC:7369302	LOC100485505-like.1	#N/A	0.693536	0.481705	0.559331	1.48416	1.39481	1.64423	-1.36596	0.219218	0.00102151
Xelaev18042156m	PAC4GC:7341685	Xelaev18042156m.g	#N/A	0.832243	0.722558	0.489414	1.65541	2.78963	0.870476	-1.36431	0.469195	0.000952829
Xelaev18045355m	PAC4GC:7360029	pdilt.L	#N/A	0.485475	0.421492	0.279665	0.799163	1.26801	1.06391	-1.36266	-0.241213	0.00907106
Xelaev18020197m	PAC4GC:7349064	Xelaev18020197m.g	NPM2	0.416122	0.361279	0.838996	1.71249	1.07781	1.25735	-1.35856	0.107049	0.00438579
Xelaev18023480m	PAC4GC:7362852	Xelaev18023480m.g	#N/A	0.346768	0.782771	0.279665	1.31291	1.39481	0.967195	-1.35839	-0.0120248	0.00529221
Xelaev18041777m	PAC4GC:7341547	Xelaev18041777m.g	IRAK1	0.832243	0.782771	0.699163	1.82666	2.21902	1.93439	-1.3583	0.593821	0.000147452
Xelaev18047502m	PAC4GC:7339159	Xelaev18047502m.g	#N/A	0.693536	0.96341	0.559331	1.59833	2.40922	1.74095	-1.35523	0.545701	0.000206219
Xelaev18027757m	PAC4GC:7328051	cp.L	#N/A	0.346768	0.541918	0.629247	0.799163	2.53602	0.677037	-1.35277	0.0982208	0.0128314
Xelaev18005103m	PAC4GC:7331177	Xelaev18005103m.g	#N/A	0.693536	0.96341	1.39833	2.6829	2.66283	2.22455	-1.33897	0.929914	0.000141287
Xelaev18044831m	PAC4GC:7359144	Xelaev18044831m.g	GBX2	2.01125	3.1913	1.95766	5.13747	7.41787	5.51301	-1.33216	2.11574	3.67939e-09
Xelaev18014105m	PAC4GC:7353733	Xelaev18014105m.g	RNF169	17.8932	18.7263	16.2206	44.5248	46.0288	42.4599	-1.33131	4.95859	1.32147e-32
Xelaev18036961m	PAC4GC:7356309	Xetrov90017730m.S	#N/A	0.485475	0.301066	0.349582	0.74208	1.45821	0.677037	-1.32664	-0.308871	0.0243532
Xelaev18021629m	PAC4GC:7349092	LOC101733265.S	#N/A	1.17901	0.903197	0.489414	1.65541	1.90202	3.19174	-1.32287	0.717596	0.00346012
Xelaev18036541m	PAC4GC:7366160	Xelaev18036541m.g	CADM1	1.31772	1.26448	1.04875	2.79707	3.61383	2.70815	-1.32252	1.17419	7.93867e-06
Xelaev18047120m	PAC4GC:7337696	dap.S.S	#N/A	2.28867	1.98703	1.67799	4.10998	5.45245	5.51301	-1.32173	1.85239	7.80436e-07
Xelaev18015944m	PAC4GC:7351694	sp5l.S	#N/A	27.464	32.3947	41.81	75.9205	89.4582	85.5968	-1.32145	5.87965	3.75931e-29
Xelaev18028921m	PAC4GC:7323289	LOC100490646.S	#N/A	3.46768	4.21492	3.07632	7.19246	10.6513	9.28507	-1.32043	2.6838	4.22953e-11
Xelaev18008170m	PAC4GC:7329390	Xetrov90003361m.L	#N/A	14.9804	14.3909	11.3964	34.0786	37.9136	29.6929	-1.31901	4.57734	1.63751e-26
Xelaev18036605m	PAC4GC:7357094	add3.S	#N/A	0.97095	0.722558	0.209749	1.88374	1.83862	1.06391	-1.31724	0.339901	0.00155704
Xelaev18029292m	PAC4GC:7322910	Xelaev18029292m.g	#N/A	3.8838	4.87726	4.05515	10.1608	11.1585	10.6391	-1.3152	2.92212	2.36862e-13
Xelaev18046225m	PAC4GC:7338303	Xelaev18046225m.g	GATA5	0.624182	0.662345	0.699163	1.65541	1.90202	1.35407	-1.31325	0.364381	0.000916666
Xelaev18046225m	PAC4GC:7338304	Xelaev18046225m.g	GATA5	0.624182	0.662345	0.699163	1.65541	1.90202	1.35407	-1.31325	0.364381	0.000916666
Xelaev18038661m	PAC4GC:7348056	LOC100144286.L	#N/A	0.693536	0.842984	0.908913	2.56874	1.71182	1.83767	-1.31289	0.645792	0.000434241
Xelaev18022059m	PAC4GC:7363496	Xelaev18022059m.g	#N/A	0.624182	0.541918	0.489414	0.970412	1.52161	1.74095	-1.31245	0.127652	0.00367287
Xelaev18025849m	PAC4GC:7365209	lmcd1.S	#N/A	2.42738	2.40853	1.67799	3.7104	5.57925	7.54412	-1.31023	1.98798	3.38381e-05
Xelaev18013842m	PAC4GC:7355684	pgr.L	#N/A	0.624182	0.481705	0.629247	1.54124	1.64842	1.06391	-1.30996	0.188599	0.00237536
Xelaev18001208m	PAC4GC:7321987	Xelaev18001208m.g	#N/A	0.832243	1.56554	2.30724	3.99581	3.04323	4.35238	-1.30919	1.48159	7.91808e-05
Xelaev18037482m	PAC4GC:7356547	h6pd.S	#N/A	2.01125	3.37194	3.35598	6.67872	8.30548	6.38349	-1.30773	2.3642	1.2171e-08
Xelaev18006757m	PAC4GC:7329890	dmrta1.L	#N/A	0.624182	0.481705	1.04875	1.94082	1.52161	1.74095	-1.30642	0.435324	0.00121893
Xelaev18024488m	PAC4GC:7365404	Xelaev18024488m.g	FGF19	0.0693536	1.02362	1.04875	0.970412	1.90202	2.22455	-1.30087	0.392066	0.00292882
Xelaev18045344m	PAC4GC:7360872	zp2.L	#N/A	4.43863	5.53961	6.78189	14.7845	12.7435	13.3473	-1.29861	3.28182	8.11957e-12
Xelaev18043194m	PAC4GC:7359978	tbkbp1-like.L	#N/A	5.06281	4.75684	6.71197	11.3024	16.5476	12.6703	-1.29803	3.26684	1.94794e-10
Xelaev18002518m	PAC4GC:7324441	Xelaev18002518m.g	#N/A	16.7836	20.7133	22.4431	45.0956	55.9193	45.2647	-1.29289	5.10814	2.76067e-25
Xelaev18046376m	PAC4GC:7337447	socs3.S	#N/A	1.31772	1.62575	1.18858	2.3404	4.37464	3.57862	-1.29133	1.33286	1.09759e-05
Xelaev18007734m	PAC4GC:7329572	ulk1.L	#N/A	24.5512	24.9282	21.8838	54.6285	67.2046	53.099	-1.28939	5.36363	2.01251e-30
Xelaev18035152m	PAC4GC:7366111	vstm4-like.L	#N/A	0.208061	0.662345	0.419498	1.42708	0.824208	0.967195	-1.28664	-0.164089	0.0337863
Xelaev18030810m	PAC4GC:7325135	Xelaev18030810m.g	MRC1	1.17901	1.32469	3.49582	4.85206	3.99424	4.54582	-1.27909	1.74388	0.000435557
Xelaev18035187m	PAC4GC:7366552	LOC100490273.L	#N/A	1.9419	2.52895	2.93649	5.19456	5.95966	6.77037	-1.27794	2.11247	1.17295e-08
Xelaev18045400m	PAC4GC:7360689	Xetrov90023355m.L	#N/A	0.346768	0.421492	0.419498	1.02749	0.760807	1.16063	-1.27306	-0.299089	0.0158592
Xelaev18003171m	PAC4GC:7337342	Xelaev18003171m.g	#N/A	0.554829	0.240853	0.349582	0.913329	0.824208	1.06391	-1.27142	-0.358279	0.0233787
Xelaev18029027m	PAC4GC:7322459	thbs2.S	#N/A	0.624182	0.602131	0.699163	1.99791	1.01441	1.74095	-1.27081	0.308464	0.00236906
Xelaev18017818m	PAC4GC:7342410	cdnf.L	#N/A	3.46768	4.51599	4.54456	12.2158	9.38329	8.70476	-1.26939	2.86375	8.19929e-09
Xelaev18041937m	PAC4GC:7340578	Xelaev18041937m.g	#N/A	0.901597	1.20426	1.04875	1.99791	3.04323	2.61143	-1.26927	0.942573	5.61685e-05
Xelaev18032578m	PAC4GC:7333496	Xelaev18032578m.g	#N/A	0.554829	0.240853	0.559331	0.856246	1.20461	1.16063	-1.26462	-0.178811	0.0195808
Xelaev18006352m	PAC4GC:7331974	ccl25.L	#N/A	1.10966	1.32469	1.11866	2.22624	3.36023	2.99831	-1.25787	1.09797	3.30569e-05
Xelaev18037875m	PAC4GC:7357208	Xelaev18037875m.g	GPRC5C	5.8257	3.49236	5.73314	9.13329	14.7723	11.9932	-1.2557	3.10376	2.19849e-06
Xelaev18012430m	PAC4GC:7354681	blzf1.L	#N/A	22.1931	25.8314	23.7016	59.7089	53.5735	58.1284	-1.25545	5.34465	1.40344e-26
Xelaev18039075m	PAC4GC:7347228	LOC100486119.L	#N/A	4.29992	3.85364	5.31364	7.87746	15.2795	9.67195	-1.25495	2.97037	7.30974e-07
Xelaev18039440m	PAC4GC:7345565	Xelaev18039440m.g	#N/A	1.24836	0.481705	0.838996	1.65541	2.02882	2.41799	-1.25478	0.634006	0.00307806
Xelaev18011562m	PAC4GC:7355741	c3orf38.L	#N/A	0.416122	0.301066	0.699163	0.913329	1.14121	1.25735	-1.25344	-0.141137	0.0127915
Xelaev18008973m	PAC4GC:7335913	Xelaev18008973m.g	SLC34A2	2.70479	3.49236	2.23732	5.65122	9.57349	5.02941	-1.25037	2.30117	1.59808e-08
Xelaev18020131m	PAC4GC:7349522	nodal1.S	#N/A	0.485475	0.361279	0.349582	1.02749	0.824208	1.06391	-1.25029	-0.301127	0.0171668
Xelaev18040625m	PAC4GC:7347554	LOC100497957-like.L	#N/A	0.485475	0.421492	0.559331	1.42708	1.33141	0.677037	-1.24702	-0.0481679	0.0125886
Xelaev18003545m	PAC4GC:7361429	LOC100488634.L	#N/A	1.52578	1.26448	1.53816	2.51165	4.24784	3.57862	-1.24427	1.35464	6.28397e-05
Xelaev18044022m	PAC4GC:7361204	LOC100495379.L	#N/A	0.416122	0.361279	0.489414	0.57083	1.39481	1.06391	-1.24279	-0.255068	0.0247379
Xelaev18011477m	PAC4GC:7355090	cryzl1.L	#N/A	5.06281	4.09449	4.89414	11.7591	12.0461	9.28507	-1.24237	2.99879	9.66762e-11
Xelaev18041219m	PAC4GC:7340886	socs4.S	#N/A	3.19026	5.23854	3.63565	9.19037	10.2709	8.8982	-1.24025	2.77947	5.49261e-10
Xelaev18006239m	PAC4GC:7330662	Xelaev18006239m.g	#N/A	1.45643	1.74618	1.74791	3.99581	4.43804	3.19174	-1.23897	1.53745	6.38621e-06
Xelaev18012828m	PAC4GC:7354181	Xelaev18012828m.g	#N/A	0.97095	0.361279	0.699163	1.36999	2.34582	1.06391	-1.23623	0.351933	0.0213705
Xelaev18035461m	PAC4GC:7366212	Xelaev18035461m.g	#N/A	0.346768	0.421492	0.419498	1.02749	0.760807	1.06391	-1.23127	-0.321972	0.0216144
Xelaev18028067m	PAC4GC:7326862	LOC101732906.L	#N/A	0.277414	0.421492	0.349582	0.627914	1.07781	0.773756	-1.22872	-0.474168	0.0300076
Xelaev18043195m	PAC4GC:7359478	Xelaev18043195m.g	#N/A	2.14996	2.40853	2.23732	4.50956	6.34006	5.12613	-1.2287	1.96984	2.29498e-07
Xelaev18003997m	PAC4GC:7322265	Xelaev18003997m.g	#N/A	0.0693536	0.481705	0.489414	0.228332	1.07781	1.16063	-1.22519	-0.524396	0.0365228
Xelaev18046379m	PAC4GC:7339092	LOC100496782.S	#N/A	0.277414	0.361279	0.559331	0.799163	1.07781	0.870476	-1.22297	-0.343732	0.0272957
Xelaev18037659m	PAC4GC:7356803	Xelaev18037659m.g	ATF5	0.485475	0.240853	0.489414	1.02749	0.824208	0.967195	-1.22266	-0.321721	0.023041
Xelaev18017365m	PAC4GC:7342196	Xelaev18017365m.g	SLC5A8	12.8998	16.6188	20.4855	26.7719	49.4525	41.396	-1.22163	4.80905	4.0705e-18
Xelaev18017365m	PAC4GC:7342195	Xelaev18017365m.g	SLC5A8	12.8998	16.6188	20.4855	26.7719	49.4525	41.396	-1.22163	4.80905	4.0705e-18
Xelaev18035110m	PAC4GC:7367922	Xelaev18035110m.g	#N/A	1.0403	0.782771	0.978829	1.76957	2.53602	2.22455	-1.21849	0.744429	0.000746686
Xelaev18037947m	PAC4GC:7356926	Xetrov90029136m.S	#N/A	1.24836	0.903197	0.699163	2.28332	3.10663	1.25735	-1.21839	0.798547	0.00101102
Xelaev18033023m	PAC4GC:7333892	snx13.S	#N/A	19.3497	22.2789	21.8838	49.0914	54.5245	44.0074	-1.21765	5.14235	5.24846e-25
Xelaev18045595m	PAC4GC:7360959	LOC100492299.L	#N/A	1.66449	2.04725	1.88774	3.53915	4.75504	4.83598	-1.21751	1.69177	1.77207e-06
Xelaev18036076m	PAC4GC:7366431	socs3-like.1.L	#N/A	5.68699	6.74387	6.57214	13.2433	15.7867	15.0882	-1.21466	3.41022	1.26358e-14
Xelaev18037085m	PAC4GC:7356591	march8.S	#N/A	8.87726	10.4169	9.71837	19.6937	24.7262	22.9225	-1.2119	4.01513	3.44954e-19
Xelaev18004991m	PAC4GC:7329857	foxi4.1.L	#N/A	0.97095	2.22789	1.18858	2.3404	6.21326	1.74095	-1.2036	1.38565	9.96229e-05
Xelaev18002656m	PAC4GC:7357850	plk2.S	#N/A	12.3449	12.9458	11.8858	26.9432	30.2421	28.5323	-1.20293	4.36428	9.59548e-22
Xelaev18005823m	PAC4GC:7332692	mthfd2l.L	#N/A	0.485475	0.541918	0.279665	0.627914	1.33141	1.16063	-1.19944	-0.217849	0.0275509
Xelaev18008561m	PAC4GC:7329335	Xelaev18008561m.g	TRIM25	1.17901	0.96341	1.81783	2.85415	2.53602	3.57862	-1.19643	1.17577	5.98713e-05
Xelaev18005915m	PAC4GC:7330987	Xelaev18005915m.g	#N/A	0.346768	0.481705	0.838996	0.856246	1.52161	1.35407	-1.19445	0.0282835	0.0122126
Xelaev18014974m	PAC4GC:7350616	rassf5-like.S	#N/A	0.346768	0.361279	1.04875	1.08458	1.26801	1.45079	-1.19233	0.0618884	0.0167964
Xelaev18018790m	PAC4GC:7343648	plat.L	#N/A	0.901597	0.541918	0.908913	1.65541	2.28242	1.35407	-1.1893	0.497777	0.00563104
Xelaev18002155m	PAC4GC:7358000	Xelaev18002155m.g	#N/A	2.91285	2.7698	3.8454	6.45038	7.35447	7.73756	-1.18803	2.40184	2.15112e-08
Xelaev18047481m	PAC4GC:7338265	tvp23a-like.S	#N/A	0.762889	0.481705	0.349582	1.19874	1.39481	1.06391	-1.1837	0.0143455	0.0142078
Xelaev18047481m	PAC4GC:7338264	tvp23a-like.S	#N/A	0.762889	0.481705	0.349582	1.19874	1.39481	1.06391	-1.1837	0.0143455	0.0142078
Xelaev18023019m	PAC4GC:7362401	jun.L	#N/A	2.35802	1.98703	2.72674	4.62373	6.08646	5.22285	-1.1808	1.98255	3.88684e-06
Xelaev18014467m	PAC4GC:7352583	LOC100489483-like.S	#N/A	0.416122	0.421492	0.419498	0.399581	1.39481	1.16063	-1.17684	-0.289434	0.0435843
Xelaev18015484m	PAC4GC:7351954	lancl3.S	#N/A	0.762889	0.421492	0.349582	0.913329	1.83862	0.773756	-1.17629	-0.0219392	0.0378222
Xelaev18029863m	PAC4GC:7322621	awat1.S	#N/A	1.10966	0.842984	0.489414	1.36999	2.15562	2.12783	-1.1745	0.550257	0.00706089
Xelaev18016901m	PAC4GC:7343222	ano2.L	#N/A	0.762889	0.481705	0.978829	1.31291	1.96542	1.64423	-1.17175	0.392653	0.00725277
Xelaev18038172m	PAC4GC:7345785	Xelaev18038172m.g	GLIPR2	1.38707	1.32469	1.04875	2.62582	3.36023	2.51471	-1.16966	1.12221	0.000120138
Xelaev18030514m	PAC4GC:7324802	Xelaev18030514m.g	RBM43	0.832243	0.96341	0.978829	1.65541	2.21902	2.41799	-1.16569	0.699864	0.000861112
Xelaev18008917m	PAC4GC:7336668	wfs1.S	#N/A	7.97566	7.40622	6.99163	17.4103	19.2738	13.444	-1.16159	3.61196	4.49291e-13
Xelaev18039480m	PAC4GC:7345942	LOC100490271.L	#N/A	0.554829	0.421492	0.559331	1.02749	1.01441	1.45079	-1.16126	-0.0688338	0.0149729
Xelaev18015333m	PAC4GC:7350929	Xelaev18015333m.g	#N/A	1.87255	1.98703	1.46824	4.62373	4.50144	2.80487	-1.16091	1.59993	1.07482e-05
Xelaev18046684m	PAC4GC:7337944	Xelaev18046684m.g	OTOP3	0.208061	0.602131	0.489414	0.171249	1.64842	1.16063	-1.15974	-0.269201	0.0357393
Xelaev18021177m	PAC4GC:7349871	mdm2.S	#N/A	59.1586	72.9181	71.4545	148.701	170.421	134.15	-1.15559	6.77608	7.5353e-23
Xelaev18035099m	PAC4GC:7366707	LOC100487518.L	#N/A	0.624182	0.421492	0.349582	0.74208	1.45821	0.967195	-1.1548	-0.167831	0.0382005
Xelaev18004816m	PAC4GC:7331956	rnf24.L	#N/A	6.58859	6.14174	6.64205	12.1587	16.6744	14.4112	-1.15265	3.39889	4.74753e-11
Xelaev18025937m	PAC4GC:7365096	Xelaev18025937m.g	#N/A	0.554829	0.541918	0.699163	1.14166	1.64842	1.16063	-1.15254	0.124883	0.0104327
Xelaev18038021m	PAC4GC:7357291	LOC100495085-like.S	#N/A	0.346768	0.240853	0.629247	1.19874	0.507205	0.967195	-1.14994	-0.364586	0.0498977
Xelaev18034532m	PAC4GC:7366197	Xelaev18034532m.g	#N/A	0.624182	0.96341	0.629247	0.74208	2.59942	1.74095	-1.14957	0.419	0.00669922
Xelaev18015292m	PAC4GC:7351642	ppm1d.S	#N/A	34.7461	41.246	40.9011	84.8254	94.5937	79.31	-1.14846	5.97108	1.80006e-26
Xelaev18012159m	PAC4GC:7354764	vezf1.L	#N/A	66.6488	63.5249	67.2595	143.735	160.974	133.376	-1.14731	6.72853	2.05288e-24
Xelaev18022662m	PAC4GC:7362984	hsd17b2.L	#N/A	1.31772	2.46874	1.88774	4.22415	5.13545	3.09502	-1.14601	1.66561	6.0791e-05
Xelaev18024778m	PAC4GC:7365293	Xelaev18024778m.g	#N/A	1.52578	2.34831	2.09749	3.3679	5.26225	4.54582	-1.13945	1.72595	6.12944e-06
Xelaev18026562m	PAC4GC:7327751	Xelaev18026562m.g	BCL2L11	3.19026	3.37194	2.65682	5.47997	7.54467	7.54412	-1.13843	2.34209	7.6942e-07
Xelaev18026562m	PAC4GC:7327752	Xelaev18026562m.g	BCL2L11	3.19026	3.37194	2.65682	5.47997	7.54467	7.54412	-1.13843	2.34209	7.6942e-07
Xelaev18011466m	PAC4GC:7354612	rcan1.L	#N/A	29.6833	25.8314	24.6805	56.6835	66.634	53.2925	-1.13775	5.42382	3.48302e-21
Xelaev18032512m	PAC4GC:7326693	foxh1.L	#N/A	1.59513	1.50533	2.02757	3.88165	3.86744	3.38518	-1.13535	1.50652	5.79726e-05
Xelaev18039214m	PAC4GC:7346502	ddah2.L	#N/A	1.73384	1.26448	1.67799	3.48207	3.10663	3.67534	-1.13488	1.38171	4.70449e-05
Xelaev18040901m	PAC4GC:7347514	Xelaev18040901m.g	PYGO2	28.9898	30.1668	31.3924	68.4426	67.5216	62.6742	-1.13469	5.59456	1.19575e-25
Xelaev18018812m	PAC4GC:7344230	Xetrov90009431m.L	#N/A	0.693536	0.602131	0.629247	1.42708	1.01441	1.93439	-1.13455	0.214267	0.00948081
Xelaev18038736m	PAC4GC:7347706	LOC100489393.L	#N/A	2.49673	2.70959	2.23732	4.56664	5.70605	6.28677	-1.13297	2.03732	3.28543e-06
Xelaev18041762m	PAC4GC:7340406	Xelaev18041762m.g	#N/A	1.10966	1.44512	1.04875	2.73999	2.78963	2.41799	-1.13125	1.04291	0.000286808
Xelaev18031194m	PAC4GC:7325581	inhba.L	#N/A	0.485475	0.602131	0.908913	1.08458	1.52161	1.74095	-1.13123	0.227493	0.00751392
Xelaev18046538m	PAC4GC:7338567	Xelaev18046538m.g	#N/A	0.554829	0.481705	0.209749	1.02749	1.07781	0.677037	-1.13094	-0.295325	0.0349197
Xelaev18032249m	PAC4GC:7325608	tp53inp1-like.L	#N/A	48.062	45.2803	51.0389	94.3012	121.159	101.265	-1.12845	6.26616	6.17789e-21
Xelaev18029983m	PAC4GC:7323611	Xelaev18029983m.g	#N/A	0.832243	0.903197	1.11866	1.76957	1.90202	2.61143	-1.12367	0.704769	0.00130161
Xelaev18018123m	PAC4GC:7344796	duox1.L	#N/A	3.39833	1.92682	2.16741	5.47997	6.08646	4.4491	-1.11346	2.01944	5.57576e-05
Xelaev18042219m	PAC4GC:7340565	upf3b.S	#N/A	7.62889	7.88792	9.29887	19.5795	18.196	15.6686	-1.11284	3.72002	2.81214e-11
Xelaev18023827m	PAC4GC:7362399	Xelaev18023827m.g	#N/A	0.554829	0.602131	0.559331	1.25583	1.39481	1.06391	-1.11282	0.0594642	0.0135672
Xelaev18039411m	PAC4GC:7347749	Xelaev18039411m.g	#N/A	0.554829	0.782771	0.349582	1.19874	1.45821	1.06391	-1.11182	0.05712	0.015407
Xelaev18020084m	PAC4GC:7350439	Xelaev18020084m.g	#N/A	2.08061	1.74618	1.88774	3.31082	4.12104	5.12613	-1.11177	1.65158	6.96673e-05
Xelaev18001182m	PAC4GC:7321964	MGC147419.S	#N/A	5.34023	5.66004	5.38356	10.1037	14.6455	10.8326	-1.11155	3.1353	8.07577e-10
Xelaev18046474m	PAC4GC:7339418	Xelaev18046474m.g	#N/A	0.762889	0.842984	0.629247	1.36999	1.96542	1.54751	-1.11147	0.396606	0.00513441
Xelaev18024683m	PAC4GC:7364894	pla2g15-like.S	#N/A	1.17901	0.602131	0.908913	1.19874	2.59942	2.12783	-1.10978	0.630985	0.0211484
chrd.2.L	PAC4GC:7327608	chrd.2.L.g	#N/A	10.0563	9.51368	13.9134	22.4336	25.6772	23.0192	-1.10692	4.13352	6.98025e-12
Xelaev18033460m	PAC4GC:7334192	tnfrsf11a.S	#N/A	0.762889	0.541918	0.489414	1.02749	1.71182	1.16063	-1.10589	0.11151	0.0218592
Xelaev18034832m	PAC4GC:7366367	nudt13.L	#N/A	3.74509	3.61279	3.56573	7.70621	7.54467	8.31788	-1.10246	2.55124	2.53676e-08
Xelaev18021196m	PAC4GC:7350327	Xelaev18021196m.g	#N/A	0.901597	1.08384	2.02757	3.13957	3.93084	1.45079	-1.10079	1.17116	0.035178
Xelaev18019676m	PAC4GC:7343194	tp53.L	#N/A	45.4266	46.1233	45.0261	87.5654	107.908	98.0736	-1.0993	6.16587	2.76067e-25
Xelaev18011182m	PAC4GC:7353524	Xelaev18011182m.g	#N/A	0.416122	1.08384	0.489414	1.31291	1.71182	1.25735	-1.09798	0.244747	0.0146097
Xelaev18030932m	PAC4GC:7326185	gpnmb.L	#N/A	4.71604	3.01066	4.2649	9.01912	8.11528	8.22116	-1.09668	2.66565	1.03618e-07
Xelaev18025239m	PAC4GC:7364165	dmbx1.S	#N/A	0.416122	0.421492	0.838996	0.513747	1.71182	1.35407	-1.09487	-0.0140053	0.0431161
Xelaev18003969m	PAC4GC:7322208	Xelaev18003969m.g	#N/A	0.762889	0.421492	0.489414	0.970412	1.64842	0.967195	-1.09411	0.0161681	0.039636
Xelaev18021068m	PAC4GC:7350138	Xelaev18021068m.g	#N/A	0.485475	0.602131	0.489414	0.627914	1.39481	1.45079	-1.09237	-0.0659654	0.0292338
Xelaev18037229m	PAC4GC:7356948	Xelaev18037229m.g	#N/A	2.56608	1.92682	1.53816	3.59623	5.89626	3.4819	-1.09049	1.72467	0.000531777
Xelaev18012186m	PAC4GC:7354698	hnf1b.L	#N/A	10.3337	12.1631	11.4663	22.7761	28.3401	21.0849	-1.08756	4.15599	4.07591e-15
Xelaev18002044m	PAC4GC:7322341	Xelaev18002044m.g	#N/A	1.66449	2.16767	1.60808	3.82456	4.62824	3.09502	-1.08626	1.57302	3.98387e-05
Xelaev18023355m	PAC4GC:7362177	ccbl2.L	#N/A	4.57734	4.39556	4.75431	9.7612	11.2853	8.02772	-1.0854	2.86249	5.15459e-08
Xelaev18039069m	PAC4GC:7347289	LOC100485719-like.L	#N/A	0.693536	1.02362	0.978829	1.42708	1.96542	2.41799	-1.084	0.610097	0.00307128
Xelaev18010640m	PAC4GC:7335977	Xelaev18010640m.g	#N/A	1.24836	1.56554	1.39833	3.99581	2.09222	3.09502	-1.0837	1.24103	0.00191899
Xelaev18006591m	PAC4GC:7332291	LOC100492058.L	#N/A	0.416122	0.722558	0.489414	0.627914	1.39481	1.54751	-1.08013	-0.0313043	0.0279681
Xelaev18003753m	PAC4GC:7361350	Xelaev18003753m.g	#N/A	0.485475	0.481705	0.419498	0.684997	1.39481	0.870476	-1.07531	-0.225816	0.0469555
Xelaev18041450m	PAC4GC:7341654	Xelaev18041450m.g	TRAF2	0.901597	0.662345	1.04875	1.65541	1.71182	2.12783	-1.07503	0.551111	0.00426186
Xelaev18041450m	PAC4GC:7341655	Xelaev18041450m.g	TRAF2	0.901597	0.662345	1.04875	1.65541	1.71182	2.12783	-1.07503	0.551111	0.00426186
Xelaev18012964m	PAC4GC:7355348	gpr45.L	#N/A	13.3852	16.4984	17.549	28.3132	41.9078	29.9831	-1.07407	4.62835	3.14913e-14
Xelaev18025055m	PAC4GC:7365644	samd13.S	#N/A	1.24836	1.62575	2.02757	3.48207	3.86744	2.80487	-1.07393	1.40542	0.000589412
Xelaev18036193m	PAC4GC:7367275	spib.L	#N/A	0.832243	0.842984	0.699163	1.48416	1.83862	1.74095	-1.07388	0.448855	0.00596504
Xelaev18043657m	PAC4GC:7359675	Xelaev18043657m.g	TPX2	63.7359	64.7893	63.1345	131.805	143.412	128.444	-1.07364	6.63431	3.19824e-25
Xelaev18014944m	PAC4GC:7352919	elf3.S	#N/A	1.10966	2.83002	1.25849	2.96832	3.99424	3.77206	-1.07316	1.47538	0.00132161
Xelaev18006105m	PAC4GC:7330660	LOC100487248-like.L	#N/A	3.60639	5.53961	4.54456	10.0466	10.4611	8.12444	-1.07279	2.84714	1.86545e-07
Xelaev18036872m	PAC4GC:7356363	foxi2.S	#N/A	0.416122	0.602131	0.559331	1.14166	0.760807	1.54751	-1.07231	-0.0698468	0.0376162
Xelaev18010712m	PAC4GC:7335938	Xelaev18010712m.g	#N/A	0.416122	0.602131	0.559331	1.02749	1.39481	0.870476	-1.07187	-0.0719011	0.0276826
Xelaev18034371m	PAC4GC:7368110	fas.L	#N/A	1.59513	2.58917	1.25849	3.0254	4.24784	4.25566	-1.06945	1.558	0.000483234
Xelaev18021124m	PAC4GC:7349052	Xelaev18021124m.g	#N/A	0.762889	1.02362	0.838996	1.36999	2.09222	2.12783	-1.06592	0.571138	0.00422465
Xelaev18028840m	PAC4GC:7323617	nkx2-2.S	#N/A	1.0403	0.842984	1.04875	2.45457	2.15562	1.45079	-1.06373	0.719519	0.00385265
Xelaev18012856m	PAC4GC:7353455	Xelaev18012856m.g	LGALS9C	0.693536	1.02362	0.629247	1.42708	2.59942	0.870476	-1.06106	0.447399	0.00901602
Xelaev18041558m	PAC4GC:7341911	Xelaev18041558m.g	#N/A	0.832243	0.662345	0.629247	1.54124	1.39481	1.54751	-1.05899	0.296413	0.0106251
Xelaev18006379m	PAC4GC:7332507	ifi30.L	#N/A	6.17247	5.59982	5.66322	14.7845	9.19309	12.9604	-1.05893	3.19826	1.09569e-08
Xelaev18038931m	PAC4GC:7348141	LOC100494194.L	#N/A	1.59513	1.56554	1.25849	2.96832	2.59942	3.86878	-1.05611	1.27201	0.000782012
Xelaev18038077m	PAC4GC:7357342	mag-like.S	#N/A	1.17901	0.903197	0.489414	1.99791	2.02882	1.35407	-1.05462	0.55662	0.00587132
Xelaev18014073m	PAC4GC:7354849	piwil3.L	#N/A	0.97095	0.96341	1.60808	1.94082	2.66283	2.61143	-1.0512	0.931973	0.00196177
Xelaev18003107m	PAC4GC:7369018	Xelaev18003107m.g	PTPRT	2.21931	2.70959	1.88774	4.22415	5.00865	5.02941	-1.05012	1.86033	4.12396e-05
Xelaev18003107m	PAC4GC:7369017	Xelaev18003107m.g	PTPRT	2.21931	2.70959	1.88774	4.22415	5.00865	5.02941	-1.05012	1.86033	4.12396e-05
Xelaev18032694m	PAC4GC:7333955	Xelaev18032694m.g	ZNF300	0.485475	0.361279	0.489414	0.970412	0.760807	1.06391	-1.04736	-0.298826	0.0498284
Xelaev18044529m	PAC4GC:7359506	LOC101732850.L	#N/A	2.14996	1.44512	1.95766	3.31082	4.43804	3.67534	-1.04731	1.56132	0.000659631
Xelaev18036160m	PAC4GC:7367064	Xelaev18036160m.g	GPRC5C	2.8435	3.01066	5.17381	6.22205	8.81268	7.15724	-1.04699	2.49939	5.12636e-05
Xelaev18036160m	PAC4GC:7367065	Xelaev18036160m.g	GPRC5C	2.8435	3.01066	5.17381	6.22205	8.81268	7.15724	-1.04699	2.49939	5.12636e-05
Xelaev18036903m	PAC4GC:7356755	Xelaev18036903m.g	VENTX	4.16122	7.16536	8.04038	8.67662	16.3574	14.7981	-1.04677	3.31667	7.72663e-10
Xelaev18023140m	PAC4GC:7362528	pdzk1ip1.L	#N/A	1.10966	1.68597	0.978829	2.45457	4.12104	1.25735	-1.04552	1.07195	0.00166197
Xelaev18018729m	PAC4GC:7343149	LOC100495408.L	#N/A	0.832243	1.02362	0.908913	2.22624	2.09222	1.35407	-1.043	0.637589	0.00539814
Xelaev18021528m	PAC4GC:7348984	wnt8a.S	#N/A	0.277414	0.602131	1.74791	0.970412	1.96542	1.93439	-1.04147	0.442048	0.0377907
Xelaev18034615m	PAC4GC:7368322	Xelaev18034615m.g	VENTX	7.83696	13.3673	13.0744	14.0995	31.2565	26.211	-1.04127	4.14863	1.85128e-13
Xelaev18029666m	PAC4GC:7323168	lrrc15.S	#N/A	1.80319	2.58917	2.51699	3.31082	6.02306	4.9327	-1.0399	1.86552	3.35338e-05
Xelaev18038746m	PAC4GC:7346823	Xetrov90020392m.L	#N/A	0.485475	0.722558	0.978829	1.54124	1.77522	1.06391	-1.03869	0.308877	0.0253721
Xelaev18024485m	PAC4GC:7364754	f2.S	#N/A	2.14996	1.50533	1.46824	2.56874	3.74064	4.4491	-1.03748	1.45585	0.00308781
Xelaev18022581m	PAC4GC:7361667	adamts18.L	#N/A	12.7611	15.7758	18.0384	23.8036	39.9424	32.2076	-1.0334	4.57673	3.08849e-13
Xelaev18027926m	PAC4GC:7327123	rnf168.L	#N/A	23.2335	24.2659	20.5554	44.1823	50.7205	44.491	-1.03307	5.11673	4.14661e-20
Xelaev18016122m	PAC4GC:7350613	Xelaev18016122m.g	#N/A	0.554829	0.602131	0.838996	0.970412	1.90202	1.16063	-1.03146	0.184971	0.0291089
Xelaev18008871m	PAC4GC:7336001	LOC100492954.S	#N/A	1.31772	1.74618	1.18858	3.65332	2.78963	2.32127	-1.03097	1.2134	0.00127733
Xelaev18027770m	PAC4GC:7328168	pxylp1.L	#N/A	31.0704	32.3345	35.7273	59.1951	83.3084	61.2235	-1.02828	5.66112	8.04444e-15
Xelaev18026780m	PAC4GC:7328484	thbs2.L	#N/A	1.31772	1.80639	2.16741	2.56874	4.56484	3.57862	-1.02677	1.47847	0.000406481
Xelaev18007382m	PAC4GC:7330807	LOC100495683.L	#N/A	0.277414	0.96341	0.489414	0.799163	1.33141	1.45079	-1.0254	0.0091913	0.0467081
Xelaev18026860m	PAC4GC:7327730	t.L	#N/A	3.81445	9.81474	12.7248	12.0445	20.0346	17.9898	-1.02206	3.68274	1.70993e-06
Xelaev18014691m	PAC4GC:7352659	dennd2c.S	#N/A	2.21931	2.04725	3.21615	4.28123	6.27666	4.4491	-1.0218	1.95467	0.000622356
Xelaev18024512m	PAC4GC:7365700	Xelaev18024512m.g	PRR5L	6.31118	7.46643	6.01281	11.8162	14.2651	14.3145	-1.02114	3.34215	1.5796e-09
Xelaev18012623m	PAC4GC:7354352	Xelaev18012623m.g	VAV1	0.901597	0.662345	0.419498	1.19874	1.71182	1.16063	-1.02096	0.19486	0.0283764
Xelaev18046147m	PAC4GC:7339310	Xelaev18046147m.g	SLC2A10	0.762889	1.32469	1.18858	1.88374	2.28242	2.51471	-1.01944	0.829875	0.00305003
Xelaev18008334m	PAC4GC:7330973	c6.2.L	#N/A	9.15467	9.69432	9.99804	18.8374	18.3228	21.375	-1.01579	3.87461	1.25084e-12
Xelaev18033014m	PAC4GC:7333978	sostdc1.S	#N/A	0.346768	0.782771	0.838996	1.14166	1.77522	0.967195	-1.01515	0.160588	0.0341341
Xelaev18024376m	PAC4GC:7365584	Xelaev18024376m.g	MUC5B	103.059	102.121	107.951	194.482	222.092	217.039	-1.01506	7.30286	3.3512e-21
Xelaev18034302m	PAC4GC:7367984	LOC100497344-like.L	#N/A	1.38707	2.22789	1.18858	2.96832	3.23343	3.57862	-1.01097	1.35124	0.0017745
Xelaev18027562m	PAC4GC:7327475	znf639.L	#N/A	23.4415	23.5433	22.1635	52.1168	45.585	41.8796	-1.01016	5.12608	1.18713e-18
Xelaev18021227m	PAC4GC:7349011	Xelaev18021227m.g	ANGPTL5	4.29992	8.2492	8.25013	10.332	15.4063	15.3784	-1.00274	3.38135	3.44925e-09
Xelaev18021227m	PAC4GC:7349010	Xelaev18021227m.g	ANGPTL5	4.29992	8.2492	8.25013	10.332	15.4063	15.3784	-1.00274	3.38135	3.44925e-09
Xelaev18045030m	PAC4GC:7358767	Xelaev18045030m.g	STAT1	9.01597	8.97176	9.22896	17.4674	17.4986	19.7308	-1.00202	3.78224	6.70583e-12
Xelaev18045030m	PAC4GC:7358768	Xelaev18045030m.g	STAT1	9.01597	8.97176	9.22896	17.4674	17.4986	19.7308	-1.00202	3.78224	6.70583e-12
Xelaev18037793m	PAC4GC:7356418	Xelaev18037793m.g	PHLDA2	0.97095	1.92682	1.60808	2.96832	3.17003	2.80487	-1.00187	1.24831	0.00188061
Xelaev18044488m	PAC4GC:7361081	racgap1.2.L	#N/A	0.832243	0.662345	0.908913	1.14166	2.02882	1.64423	-1.00072	0.405634	0.0216306
Xelaev18044488m	PAC4GC:7361082	racgap1.2.L	#N/A	0.832243	0.662345	0.908913	1.14166	2.02882	1.64423	-1.00072	0.405634	0.0216306
Xelaev18027870m	PAC4GC:7327188	dusp28.L	#N/A	0.693536	0.96341	1.46824	2.62582	1.77522	1.74095	-1.00035	0.753218	0.019735
Xelaev18006695m	PAC4GC:7332772	txn.L	#N/A	2.14996	4.63641	4.05515	9.13329	5.83285	6.48021	-0.998102	2.46573	0.00478971
Xelaev18040156m	PAC4GC:7347466	max.L	#N/A	58.7425	54.7337	58.2403	106.917	123.695	111.034	-0.991167	6.42084	2.70437e-19
Xelaev18040156m	PAC4GC:7347467	max.L	#N/A	58.7425	54.7337	58.2403	106.917	123.695	111.034	-0.991167	6.42084	2.70437e-19
Xelaev18043199m	PAC4GC:7360101	gpr179.L	#N/A	1.59513	1.68597	1.53816	2.51165	3.93084	3.19174	-0.98859	1.33998	0.000870066
Xelaev18038981m	PAC4GC:7345697	slc6a14.2.L	#N/A	22.3319	27.0959	35.7273	45.7235	63.464	57.4514	-0.983446	5.39478	3.48977e-14
Xelaev18017221m	PAC4GC:7344478	Xelaev18017221m.g	#N/A	4.02251	4.27513	3.91532	6.79288	9.82709	7.64084	-0.982706	2.63306	1.86498e-06
Xelaev18023028m	PAC4GC:7362659	c8b.L	#N/A	5.27087	4.27513	5.59331	8.16288	11.7291	9.86539	-0.973764	2.9254	9.0146e-06
Xelaev18027787m	PAC4GC:7326991	mogat1-like.2.L	#N/A	3.8838	3.55258	2.79665	8.21996	6.53026	5.41629	-0.973018	2.38273	4.99822e-06
Xelaev18011858m	PAC4GC:7353613	ptchd1.L	#N/A	0.416122	0.722558	0.629247	0.970412	1.26801	1.25735	-0.970993	0.005337	0.0409013
Xelaev18023702m	PAC4GC:7363561	LOC100127659.L	#N/A	2.70479	2.22789	2.51699	3.93873	6.21326	4.54582	-0.970889	1.93207	0.000689245
Xelaev18038032m	PAC4GC:7356395	Xetrov90028376m.S	#N/A	0.693536	0.722558	0.489414	1.48416	1.64842	0.580317	-0.970807	0.131317	0.0351568
Xelaev18030228m	PAC4GC:7323499	Xetrov90030845m.S	#N/A	1.0403	1.44512	1.18858	2.3404	2.72623	2.12783	-0.970646	0.962226	0.00289398
Xelaev18004913m	PAC4GC:7329908	not.L	#N/A	2.91285	2.46874	3.63565	3.99581	6.84726	6.96381	-0.967621	2.19062	0.000320948
Xelaev18012016m	PAC4GC:7354089	cdkn1a.L	#N/A	45.704	44.8588	51.4584	95.9566	101.251	79.987	-0.963525	6.12938	1.47775e-14
Xelaev18019031m	PAC4GC:7344188	Xelaev18019031m.g	B3GALT2	0.832243	1.32469	1.18858	1.48416	2.66283	2.41799	-0.96229	0.822966	0.00507334
Xelaev18010969m	PAC4GC:7334891	fst.S	#N/A	0.693536	0.722558	0.559331	1.48416	1.39481	0.967195	-0.958305	0.157125	0.0308366
Xelaev18013674m	PAC4GC:7355231	ckap2-like.L	#N/A	35.2316	38.9579	34.0493	66.2163	79.6945	64.3185	-0.954901	5.73353	1.61367e-19
Xelaev18023030m	PAC4GC:7363228	c8a.L	#N/A	3.46768	4.45577	4.89414	7.02121	9.00288	8.70476	-0.954419	2.67133	9.98336e-07
Xelaev18023030m	PAC4GC:7363229	c8a.L	#N/A	3.46768	4.45577	4.89414	7.02121	9.00288	8.70476	-0.954419	2.67133	9.98336e-07
Xelaev18008261m	PAC4GC:7331874	plk2.L	#N/A	15.4658	15.4748	13.0744	26.3724	28.0865	31.1437	-0.952653	4.44013	7.94464e-12
Xelaev18037048m	PAC4GC:7357389	cpn1.S	#N/A	1.17901	0.903197	1.60808	1.76957	3.17003	2.12783	-0.951909	0.940841	0.019045
Xelaev18023633m	PAC4GC:7362295	srebf2.L	#N/A	9.50144	9.33304	9.71837	19.6937	20.2882	15.185	-0.95026	3.81722	2.41903e-09
Xelaev18042733m	PAC4GC:7341074	Xelaev18042733m.g	#N/A	2.28867	2.16767	2.09749	4.28123	4.75504	3.57862	-0.948327	1.73692	0.000290943
Xelaev18039261m	PAC4GC:7347826	fancf.L	#N/A	1.73384	2.52895	1.67799	3.13957	5.07205	3.28846	-0.947001	1.60632	0.000393878
Xelaev18039150m	PAC4GC:7347875	LOC101731964-like.L	#N/A	0.832243	1.20426	1.18858	2.22624	2.28242	1.64423	-0.946438	0.771122	0.0108602
Xelaev18037861m	PAC4GC:7357450	tmem150b.S	#N/A	0.97095	1.3849	1.39833	1.88374	2.66283	2.70815	-0.945501	0.964176	0.00356142
Xelaev18020114m	PAC4GC:7349441	Xelaev18020114m.g	#N/A	5.8257	7.52664	7.20138	11.9874	16.1672	11.3162	-0.943523	3.3421	8.45555e-08
Xelaev18028593m	PAC4GC:7324001	Xelaev18028593m.g	FOSL2	7.69825	7.10515	8.25013	9.64704	17.7522	18.28	-0.941968	3.52834	1.39071e-05
Xelaev18043104m	PAC4GC:7360136	eif1.L	#N/A	33.7058	38.4762	42.5791	71.5251	60.1672	91.1098	-0.941879	5.81619	2.1865e-14
Xelaev18009892m	PAC4GC:7336485	Xelaev18009892m.g	CIB3	0.901597	0.96341	1.04875	0.913329	2.21902	2.70815	-0.940752	0.635406	0.0239561
Xelaev18015749m	PAC4GC:7351379	lect1.S	#N/A	18.0319	23.4229	22.9326	36.4761	52.3055	35.2059	-0.938891	4.97876	3.34192e-12
Xelaev18031735m	PAC4GC:7326024	fam65b.L	#N/A	2.35802	2.7698	2.51699	5.36581	5.57925	3.67534	-0.938809	1.94928	0.000273959
Xelaev18015335m	PAC4GC:7352613	Xelaev18015335m.g	#N/A	0.554829	0.96341	0.978829	1.31291	1.96542	1.45079	-0.937974	0.419275	0.0225284
Xelaev18046953m	PAC4GC:7337975	Xelaev18046953m.g	SRSF3	1.17901	1.08384	1.46824	2.05499	2.21902	2.90159	-0.93691	0.945539	0.00437897
Xelaev18022687m	PAC4GC:7361794	LOC100485117.L	#N/A	1.52578	2.10746	2.23732	4.28123	4.05764	2.80487	-0.936477	1.57827	0.00313319
Xelaev18046287m	PAC4GC:7339315	Xelaev18046287m.g	MID1	3.95315	6.08153	6.01281	8.27704	11.9193	10.2523	-0.933485	2.97584	3.04712e-07
Xelaev18039515m	PAC4GC:7347453	gpr65.L	#N/A	1.10966	0.903197	1.32841	2.16916	2.15562	1.93439	-0.926957	0.791916	0.0101763
Xelaev18027721m	PAC4GC:7328389	dock10.L	#N/A	2.14996	0.842984	1.81783	3.48207	2.91643	2.41799	-0.925334	1.26821	0.0103191
Xelaev18037133m	PAC4GC:7357191	pitx3.S	#N/A	0.624182	0.722558	0.76908	1.54124	1.45821	0.967195	-0.923049	0.213321	0.0437033
Xelaev18030951m	PAC4GC:7326196	itgb8.L	#N/A	19.1416	15.4748	14.4028	27.3428	34.6167	30.5634	-0.916392	4.56719	4.45654e-09
Xelaev18034859m	PAC4GC:7368007	Xelaev18034859m.g	#N/A	2.70479	2.46874	2.16741	4.85206	4.69164	4.35238	-0.916326	1.87608	0.000211678
Xelaev18000500m	PAC4GC:7358026	Xelaev18000500m.g	ASF1A	1.10966	1.20426	1.25849	2.85415	1.96542	1.93439	-0.916228	0.89755	0.00972308
Xelaev18002930m	PAC4GC:7369058	frs3.L	#N/A	6.31118	6.56323	7.76071	12.2158	15.5965	11.026	-0.916067	3.32888	2.43749e-06
Xelaev18014544m	PAC4GC:7351617	Xelaev18014544m.g	SAT1	10.403	10.5975	8.94929	16.7253	21.1758	18.8603	-0.916028	3.86492	2.05286e-09
Xelaev18006332m	PAC4GC:7331590	LOC100495756-like.L	#N/A	2.42738	3.13108	2.5869	6.79288	3.80404	5.12613	-0.914979	2.04003	0.00299599
Xelaev18032088m	PAC4GC:7326547	cops5.L	#N/A	2.14996	1.3849	0.699163	2.22624	3.23343	2.41799	-0.91319	1.10379	0.0297798
Xelaev18041869m	PAC4GC:7340975	Xelaev18041869m.g	#N/A	2.28867	2.64938	3.49582	4.73789	7.10087	3.9655	-0.911412	2.06505	0.00322518
Xelaev18036621m	PAC4GC:7356589	rbm20.S	#N/A	3.39833	3.37194	5.87297	5.7083	8.17868	9.57523	-0.910387	2.61004	3.6177e-05
Xelaev18034617m	PAC4GC:7366217	Xelaev18034617m.g	VENTX	12.2756	14.0899	12.8646	16.2116	37.4698	23.5996	-0.909976	4.2883	2.8535e-06
Xelaev18033166m	PAC4GC:7333190	fam198a.S	#N/A	3.53703	3.37194	3.77548	5.65122	8.49568	5.99661	-0.909958	2.39713	0.000179879
Xelaev18033400m	PAC4GC:7333812	Xetrov90016548m.S	#N/A	2.35802	1.62575	1.60808	2.73999	4.18444	3.67534	-0.909542	1.49303	0.00823403
Xelaev18006398m	PAC4GC:7332505	Xetrov90001610m.L	#N/A	2.28867	1.92682	2.09749	3.31082	4.43804	4.15894	-0.908484	1.65679	0.00136999
Xelaev18024842m	PAC4GC:7365264	tk2.S	#N/A	23.9963	26.4336	22.583	47.0364	48.2479	41.6861	-0.907742	5.13463	4.70627e-16
Xelaev18035933m	PAC4GC:7367436	ntn1-like.1.L	#N/A	9.01597	10.2964	9.92812	21.5774	19.2104	14.2178	-0.904338	3.82728	2.91701e-07
Xelaev18023184m	PAC4GC:7362512	zyg11b.L	#N/A	5.27087	5.53961	5.03398	10.5033	10.5879	8.51132	-0.90286	2.94753	7.96806e-07
Xelaev18036706m	PAC4GC:7357176	ptpn6.S	#N/A	0.832243	0.782771	0.559331	1.36999	1.90202	0.773756	-0.899815	0.249822	0.0474343
Xelaev18005485m	PAC4GC:7331277	tmem154.L	#N/A	2.01125	2.22789	1.67799	3.53915	4.50144	2.99831	-0.897699	1.56985	0.000969348
Xelaev18006397m	PAC4GC:7332520	LOC100496215.L	#N/A	2.70479	3.13108	2.30724	4.85206	5.45245	4.9327	-0.896066	2.00908	0.00020412
Xelaev18024919m	PAC4GC:7365449	cdh3.S	#N/A	116.93	116.633	124.731	211.892	227.038	227.678	-0.895742	7.41725	3.77402e-17
Xelaev18002162m	PAC4GC:7369453	Xelaev18002162m.g	#N/A	2.28867	2.2881	2.37716	3.53915	5.57925	3.86878	-0.895675	1.78834	0.0014137
Xelaev18015086m	PAC4GC:7352168	sesn2.S	#N/A	11.1659	11.7416	11.0468	22.1482	19.2104	22.052	-0.89478	4.03063	4.60465e-10
Xelaev18038302m	PAC4GC:7347990	nacc2.L	#N/A	0.97095	0.782771	0.76908	1.36999	1.96542	1.35407	-0.893347	0.418525	0.0369401
Xelaev18030921m	PAC4GC:7324704	meox2.L	#N/A	21.569	23.4831	33.42	33.1653	57.2507	56.4842	-0.892298	5.2345	1.01078e-09
Xelaev18020038m	PAC4GC:7348792	Xelaev18020038m.g	SYNPO	1.73384	2.10746	0.978829	2.73999	2.85303	3.4819	-0.892272	1.28279	0.0146691
Xelaev18020038m	PAC4GC:7348793	Xelaev18020038m.g	SYNPO	1.73384	2.10746	0.978829	2.73999	2.85303	3.4819	-0.892272	1.28279	0.0146691
Xelaev18005605m	PAC4GC:7330617	nudt6.L	#N/A	7.90631	9.03197	9.01921	14.3849	19.4006	14.4112	-0.891415	3.64273	4.20797e-08
Xelaev18021263m	PAC4GC:7350075	myf5.S	#N/A	11.3046	12.1631	18.9473	23.9749	28.0231	24.6635	-0.8897	4.31944	7.31544e-07
Xelaev18028837m	PAC4GC:7323603	foxa2.S	#N/A	5.27087	4.75684	6.22256	10.332	13.2507	6.86709	-0.889449	2.98917	0.000957077
Xelaev18019337m	PAC4GC:7343722	zpy1.L	#N/A	1.73384	1.74618	1.25849	3.7104	2.72623	2.41799	-0.889318	1.27047	0.00363556
Xelaev18045938m	PAC4GC:7338180	Xelaev18045938m.g	UBP1	4.23057	5.9611	2.86657	8.39121	8.49568	7.06052	-0.888571	2.65784	0.000103669
Xelaev18039963m	PAC4GC:7345485	dcaf5.L	#N/A	17.1303	18.1242	16.71	34.9919	31.5101	29.7896	-0.88827	4.63466	1.3232e-12
Xelaev18008064m	PAC4GC:7331839	LOC101734044.L	#N/A	0.901597	0.722558	0.76908	1.48416	1.26801	1.74095	-0.883513	0.342005	0.0368818
Xelaev18007613m	PAC4GC:7329328	Xelaev18007613m.g	TBX6	3.12091	3.13108	4.6844	5.36581	6.27666	8.51132	-0.882788	2.39766	3.81062e-05
Xelaev18007613m	PAC4GC:7329327	Xelaev18007613m.g	TBX6	3.12091	3.13108	4.6844	5.36581	6.27666	8.51132	-0.882788	2.39766	3.81062e-05
Xelaev18046915m	PAC4GC:7338922	Xetrov90024587m.S	#N/A	2.35802	2.34831	2.5869	4.39539	4.24784	4.83598	-0.882387	1.83948	0.000427684
Xelaev18033912m	PAC4GC:7333286	tp53inp1-like.S	#N/A	29.8914	31.7323	23.4919	45.3239	62.8934	49.0368	-0.880396	5.34061	5.1598e-12
Xelaev18019987m	PAC4GC:7349325	gtf3c3.S	#N/A	2.91285	3.43215	3.07632	4.85206	6.21326	6.38349	-0.87719	2.19853	0.000124429
Xelaev18047795m	PAC4GC:7338245	LOC101734265.S	#N/A	3.95315	2.10746	4.05515	6.62163	4.18444	7.73756	-0.875818	2.28371	9.66797e-05
Xelaev18005448m	PAC4GC:7333054	fam198b.L	#N/A	4.50798	5.4794	4.33481	7.13538	11.0951	8.22116	-0.874601	2.79153	8.87808e-06
Xelaev18010367m	PAC4GC:7335733	gas2l1-like.S	#N/A	1.10966	1.02362	1.18858	1.71249	1.52161	3.09502	-0.873019	0.766703	0.0227727
Xelaev18001027m	PAC4GC:7368642	srrt.S	#N/A	21.0835	18.9069	18.0384	35.9052	34.5533	35.8829	-0.872943	4.78201	4.56012e-13
Xelaev18042765m	PAC4GC:7340260	insrr.S	#N/A	2.21931	4.15471	3.14624	5.93664	5.95966	5.31957	-0.872282	2.19954	0.00113655
Xelaev18021326m	PAC4GC:7349972	egr1.S	#N/A	2.21931	1.74618	3.70557	2.62582	4.94525	6.57693	-0.871718	1.89101	0.00557397
Xelaev18044031m	PAC4GC:7360637	grin2c-like.L	#N/A	1.31772	1.32469	0.699163	2.05499	2.72623	1.35407	-0.870539	0.792532	0.0161365
Xelaev18037806m	PAC4GC:7356348	socs3-like.1.S	#N/A	6.03376	6.74387	7.97046	10.8458	13.7579	13.1539	-0.869725	3.30199	4.14599e-07
Xelaev18040899m	PAC4GC:7347653	Xelaev18040899m.g	#N/A	2.14996	2.04725	2.16741	2.96832	4.88185	3.86878	-0.869427	1.64847	0.00320209
Xelaev18026529m	PAC4GC:7328066	rel.L	#N/A	3.46768	3.61279	3.56573	6.33622	6.27666	6.86709	-0.865766	2.36127	5.40562e-05
Xelaev18028652m	PAC4GC:7323130	capn8.S	#N/A	6.93536	10.2964	7.6908	13.757	14.4553	17.2161	-0.864723	3.56456	3.16465e-06
Xelaev18043448m	PAC4GC:7359237	LOC100490358.L	#N/A	5.06281	4.5762	5.87297	8.21996	11.0317	8.80148	-0.860245	2.88454	6.40442e-05
Xelaev18017222m	PAC4GC:7343374	grpel2.L	#N/A	5.13217	5.41918	5.66322	7.47788	12.6167	9.67195	-0.860197	2.96021	3.71588e-05
Xelaev18025227m	PAC4GC:7365880	pik3r3.S	#N/A	21.2222	26.1927	23.3521	37.789	54.7147	36.9469	-0.860189	5.06639	4.18499e-12
Xelaev18039680m	PAC4GC:7345833	pkdcc.1.L	#N/A	11.374	13.9092	17.549	25.5732	25.17	25.9208	-0.860144	4.32434	1.58012e-08
Xelaev18023676m	PAC4GC:7362611	adsl.L	#N/A	4.71604	4.39556	4.19498	7.13538	7.98848	9.28507	-0.860144	2.6758	4.32208e-05
Xelaev18025345m	PAC4GC:7364988	Xelaev18025345m.g	#N/A	1.24836	0.842984	1.04875	1.65541	2.47262	1.54751	-0.859938	0.682855	0.0411888
Xelaev18047401m	PAC4GC:7339303	Xetrov90023828m.S	#N/A	2.77414	2.89023	1.39833	3.0254	4.75504	5.22285	-0.859284	1.7859	0.0249095
Xelaev18015799m	PAC4GC:7350792	grasp.S	#N/A	11.3046	11.1996	9.85821	19.4653	21.1124	18.0865	-0.85743	3.93562	1.52892e-09
Xelaev18013870m	PAC4GC:7354900	ccdc67.L	#N/A	1.24836	1.14405	1.39833	2.16916	3.23343	1.45079	-0.857022	0.944776	0.0324999
Xelaev18023995m	PAC4GC:7363583	Xelaev18023995m.g	GATA2	14.911	19.6295	15.8011	25.9728	34.4899	30.8535	-0.856518	4.56846	6.98025e-12
Xelaev18023995m	PAC4GC:7363582	Xelaev18023995m.g	GATA2	14.911	19.6295	15.8011	25.9728	34.4899	30.8535	-0.856518	4.56846	6.98025e-12
Xelaev18046959m	PAC4GC:7338218	Xelaev18046959m.g	CYP27C1	17.269	21.7369	19.3668	29.9115	36.3285	39.9452	-0.855705	4.78276	6.75751e-12
Xelaev18034545m	PAC4GC:7367560	ikzf5.L	#N/A	8.04502	9.33304	8.1103	15.127	16.9914	13.9276	-0.85407	3.59171	3.96174e-08
Xelaev18003535m	PAC4GC:7361424	mecp2.L	#N/A	1.31772	1.56554	1.39833	2.6829	2.72623	2.32127	-0.853469	1.09679	0.0072108
Xelaev18033762m	PAC4GC:7333305	Xelaev18033762m.g	#N/A	2.35802	1.80639	1.88774	3.65332	3.23343	4.15894	-0.852727	1.56696	0.00252273
Xelaev18024589m	PAC4GC:7365604	Xelaev18024589m.g	NELL1	1.31772	1.68597	1.11866	1.99791	2.53602	3.09502	-0.850506	1.04929	0.0157616
Xelaev18039300m	PAC4GC:7347124	blvrb.L	#N/A	6.44988	7.28579	6.08272	13.1862	10.5879	12.1867	-0.850013	3.2358	5.29721e-06
Xelaev18035208m	PAC4GC:7367521	agtrap.L	#N/A	3.46768	3.13108	2.86657	6.0508	5.70605	5.31957	-0.848979	2.18765	0.000169593
Xelaev18028230m	PAC4GC:7327076	gata4.L	#N/A	1.66449	1.62575	1.25849	2.3404	3.48703	2.41799	-0.848685	1.18088	0.00854262
Xelaev18012358m	PAC4GC:7354350	fam212b.L	#N/A	6.58859	6.20195	6.29247	12.2158	10.0807	12.2834	-0.848674	3.17929	9.62716e-07
Xelaev18012358m	PAC4GC:7354351	fam212b.L	#N/A	6.58859	6.20195	6.29247	12.2158	10.0807	12.2834	-0.848674	3.17929	9.62716e-07
Xelaev18019837m	PAC4GC:7349238	Xelaev18019837m.g	TBXAS1	1.10966	1.3849	1.04875	1.36999	2.97983	2.12783	-0.845318	0.844531	0.0227294
Xelaev18006966m	PAC4GC:7329953	Xelaev18006966m.g	HABP4	6.51924	6.08153	4.75431	10.6745	9.31989	11.4129	-0.844099	3.04267	2.63016e-05
Xelaev18006966m	PAC4GC:7329951	Xelaev18006966m.g	HABP4	6.51924	6.08153	4.75431	10.6745	9.31989	11.4129	-0.844099	3.04267	2.63016e-05
Xelaev18006966m	PAC4GC:7329949	Xelaev18006966m.g	HABP4	6.51924	6.08153	4.75431	10.6745	9.31989	11.4129	-0.844099	3.04267	2.63016e-05
Xelaev18006966m	PAC4GC:7329952	Xelaev18006966m.g	HABP4	6.51924	6.08153	4.75431	10.6745	9.31989	11.4129	-0.844099	3.04267	2.63016e-05
Xelaev18006966m	PAC4GC:7329954	Xelaev18006966m.g	HABP4	6.51924	6.08153	4.75431	10.6745	9.31989	11.4129	-0.844099	3.04267	2.63016e-05
Xelaev18006966m	PAC4GC:7329950	Xelaev18006966m.g	HABP4	6.51924	6.08153	4.75431	10.6745	9.31989	11.4129	-0.844099	3.04267	2.63016e-05
Xelaev18022516m	PAC4GC:7361975	sall1.L	#N/A	116.999	104.771	134.659	183.864	241.366	214.621	-0.842952	7.37641	9.41363e-10
Xelaev18045092m	PAC4GC:7359146	hbz.L	#N/A	5.13217	4.69663	4.89414	11.1883	5.26225	11.2195	-0.842807	2.8413	0.000969348
Xelaev18034899m	PAC4GC:7366761	c10orf35.L	#N/A	1.10966	0.96341	1.11866	2.11207	2.28242	1.25735	-0.842617	0.699539	0.0341704
Xelaev18007033m	PAC4GC:7331614	Xelaev18007033m.g	#N/A	1.66449	1.62575	1.81783	2.91124	2.53602	3.86878	-0.842551	1.32724	0.0050479
Xelaev18031540m	PAC4GC:7326398	tnfrsf11a.L	#N/A	1.73384	1.26448	2.51699	2.45457	3.48703	3.77206	-0.840708	1.40185	0.0114309
Xelaev18037197m	PAC4GC:7357225	tmem72-like.S	#N/A	0.624182	1.26448	0.76908	1.19874	2.21902	1.35407	-0.840679	0.461818	0.0385204
Xelaev18000134m	PAC4GC:7355990	ppp1r3b.1	#N/A	29.1979	26.1927	32.3713	48.9773	56.4899	51.1646	-0.840504	5.35227	2.89024e-11
Xelaev18041858m	PAC4GC:7340792	ndufa8.S	#N/A	3.81445	5.17833	3.98523	9.24745	5.38905	9.18835	-0.840104	2.64306	0.00463708
Xelaev18021092m	PAC4GC:7349046	ifrd1.S	#N/A	22.5399	22.6401	23.8415	38.3598	47.3602	38.0108	-0.839774	5.01136	1.99719e-11
Xelaev18005258m	PAC4GC:7331969	nfxl1.L	#N/A	34.0526	33.7194	31.6721	59.823	59.66	58.4186	-0.838676	5.53437	3.18419e-15
Xelaev18025385m	PAC4GC:7364750	Xelaev18025385m.g	CCDC18	1.10966	1.08384	1.39833	1.76957	2.85303	1.74095	-0.838344	0.84454	0.0316084
Xelaev18035420m	PAC4GC:7367249	treh-like.L	#N/A	1.9419	1.92682	2.51699	2.85415	4.88185	3.67534	-0.838312	1.62699	0.00674225
Xelaev18002156m	PAC4GC:7357998	Xelaev18002156m.g	#N/A	4.23057	4.33535	5.52339	7.59205	9.95389	7.4474	-0.837802	2.73223	0.000196133
Xelaev18017158m	PAC4GC:7342519	Xelaev18017158m.g	SLC22A5	15.2578	18.4854	18.2482	28.4844	30.3055	34.142	-0.836087	4.60047	2.64692e-11
Xelaev18017158m	PAC4GC:7342520	Xelaev18017158m.g	SLC22A5	15.2578	18.4854	18.2482	28.4844	30.3055	34.142	-0.836087	4.60047	2.64692e-11
Xelaev18020882m	PAC4GC:7348603	Xelaev18020882m.g	#N/A	1.10966	1.56554	1.88774	3.19665	2.78963	2.03111	-0.834735	1.1671	0.0277217
Xelaev18027628m	PAC4GC:7328341	mgam.L	#N/A	2.08061	1.86661	1.67799	3.08248	3.29683	3.77206	-0.833197	1.45666	0.00494985
Xelaev18032048m	PAC4GC:7324822	ca8.L	#N/A	37.659	39.6202	40.132	78.2038	68.0288	63.3513	-0.833048	5.77174	1.60172e-12
Xelaev18007702m	PAC4GC:7332076	tbx1.L	#N/A	8.39178	8.2492	5.24373	13.8712	16.928	8.4146	-0.831718	3.37176	2.19416e-06
Xelaev18021341m	PAC4GC:7348915	Xelaev18021341m.g	#N/A	0.832243	1.56554	1.25849	1.88374	2.72623	1.83767	-0.830732	0.866807	0.0191016
Xelaev18038548m	PAC4GC:7348310	faah2.L	#N/A	5.20152	5.9611	5.45348	6.7358	12.5533	10.9293	-0.830547	2.98394	8.69684e-05
Xelaev18018366m	PAC4GC:7344762	aen.L	#N/A	15.1884	15.1737	16.4303	29.3407	28.0865	25.534	-0.829456	4.44338	2.48607e-10
Xelaev18025858m	PAC4GC:7365345	vhl.S	#N/A	2.14996	2.22789	1.95766	3.31082	4.05764	3.9655	-0.827166	1.61597	0.00270787
Xelaev18032566m	PAC4GC:7326096	Xelaev18032566m.g	NUGGC	3.46768	2.10746	2.51699	3.76748	5.26225	5.31957	-0.823564	1.94373	0.0122755
Xelaev18036371m	PAC4GC:7368255	Xelaev18036371m.g	#N/A	11.2353	13.4877	10.907	20.4928	19.464	23.3094	-0.821145	4.05241	2.02288e-07
Xelaev18044656m	PAC4GC:7358812	Xelaev18044656m.g	#N/A	1.59513	0.662345	1.46824	2.96832	1.33141	2.22455	-0.820792	0.876041	0.0203771
Xelaev18044209m	PAC4GC:7359971	LOC779521-like.L	#N/A	2.08061	2.58917	2.23732	3.53915	5.26225	3.38518	-0.819371	1.73217	0.00259212
Xelaev18014047m	PAC4GC:7354819	p2ry2.L	#N/A	1.38707	1.92682	1.25849	1.99791	3.29683	2.90159	-0.818367	1.16986	0.0114559
Xelaev18037590m	PAC4GC:7357410	icmt.S	#N/A	43.4153	52.2048	49.6406	86.4808	91.4871	77.6658	-0.81777	6.06499	1.87053e-13
Xelaev18032225m	PAC4GC:7325349	MGC89520.L	#N/A	37.9364	35.4053	39.9922	66.3876	69.3603	63.5447	-0.817136	5.70676	5.43437e-13
Xelaev18031231m	PAC4GC:7324533	dclk3.L	#N/A	1.52578	1.50533	1.60808	3.19665	3.17003	1.74095	-0.815625	1.18972	0.0177225
Xelaev18033594m	PAC4GC:7333933	Xetrov90016634m.S	#N/A	1.80319	3.07087	2.65682	3.82456	4.56484	4.83598	-0.814551	1.83877	0.00235384
Xelaev18015828m	PAC4GC:7352409	Xelaev18015828m.g	#N/A	3.60639	3.43215	3.35598	6.62163	5.95966	5.70645	-0.814387	2.29657	0.000218998
Xelaev18027359m	PAC4GC:7328645	LOC100497103.L	#N/A	13.1772	15.9565	13.2142	20.7782	31.3199	22.9225	-0.814264	4.29946	3.31616e-09
Xelaev18012239m	PAC4GC:7353507	elf3.L	#N/A	1.52578	1.3849	1.60808	2.11207	2.72623	3.19174	-0.813943	1.13751	0.0121928
Xelaev18023617m	PAC4GC:7362730	LOC100496770-like.L	#N/A	17.5465	19.5091	25.1	37.7319	34.1095	36.1731	-0.812537	4.83193	6.4442e-09
Xelaev18011722m	PAC4GC:7354221	Xelaev18011722m.g	#N/A	1.73384	1.32469	1.95766	2.85415	3.29683	2.51471	-0.811748	1.27171	0.0155459
Xelaev18010492m	PAC4GC:7336545	adora2a.S	#N/A	10.7498	10.176	9.01921	15.5837	19.4006	17.7964	-0.811585	3.79753	5.32176e-07
Xelaev18018875m	PAC4GC:7344877	lsm1.L	#N/A	1.24836	1.50533	1.04875	2.39749	2.21902	2.12783	-0.811542	0.920906	0.0193791
Xelaev18043324m	PAC4GC:7359414	LOC100497839.L	#N/A	15.882	14.5114	15.1718	26.7149	29.9251	23.3094	-0.811335	4.39608	5.72051e-09
Xelaev18022506m	PAC4GC:7363551	rbl2-like.L	#N/A	21.569	29.0227	23.422	36.1907	50.5937	43.3303	-0.810821	5.09342	9.80973e-13
Xelaev18028484m	PAC4GC:7323408	otx1.S	#N/A	0.97095	1.20426	1.46824	1.02749	2.47262	3.09502	-0.810611	0.84654	0.0337863
Xelaev18025204m	PAC4GC:7364911	LOC101732938.S	#N/A	1.0403	1.08384	1.25849	2.05499	2.15562	1.64423	-0.809351	0.747415	0.030731
Xelaev18009714m	PAC4GC:7335782	Xelaev18009714m.g	TNKS	112.006	110.25	115.152	185.634	207.637	198.275	-0.808941	7.27558	9.17871e-14
Xelaev18044791m	PAC4GC:7360075	Xelaev18044791m.g	NUP53	25.2447	27.3368	25.4496	49.8906	41.0202	46.0385	-0.806377	5.16801	1.10187e-10
Xelaev18017093m	PAC4GC:7343780	Xelaev18017093m.g	#N/A	1.66449	1.44512	1.25849	2.91124	2.28242	2.51471	-0.804967	1.10058	0.0123853
Xelaev18047726m	PAC4GC:7339484	arhgap17-like.S	#N/A	16.2287	15.535	14.8922	24.2032	29.6081	27.8552	-0.802449	4.42638	3.68333e-09
Xelaev18018208m	PAC4GC:7342555	lysmd2.L	#N/A	14.0094	13.849	12.5849	23.6895	28.1499	18.8603	-0.799641	4.22272	3.38414e-08
Xelaev18015928m	PAC4GC:7352629	Xetrov90029858m.S	#N/A	4.23057	4.63641	4.12506	6.96413	9.51009	6.19005	-0.799461	2.6053	0.000200578
Xelaev18042623m	PAC4GC:7341494	LOC100485050.S	#N/A	2.28867	1.56554	2.02757	3.42498	3.80404	2.90159	-0.799421	1.4877	0.0110736
Xelaev18043818m	PAC4GC:7359419	engase-like.L	#N/A	10.8192	10.4169	8.25013	17.1249	17.0548	17.2161	-0.799144	3.7658	5.1372e-07
Xelaev18018168m	PAC4GC:7343610	aldh1a2.L	#N/A	12.1369	15.4146	16.1507	19.6937	29.6715	26.888	-0.798309	4.3292	3.01545e-09
Xelaev18038962m	PAC4GC:7348213	lpar4.L	#N/A	13.8014	13.6082	13.4239	25.7445	25.2334	20.0209	-0.797514	4.23124	1.41096e-08
Xelaev18006098m	PAC4GC:7331004	gipc3.L	#N/A	1.31772	1.08384	1.11866	1.94082	2.40922	1.74095	-0.796508	0.797732	0.0323874
Xelaev18017967m	PAC4GC:7342459	fbxo22.L	#N/A	10.2643	11.2599	11.0468	17.4674	21.1758	17.8931	-0.795945	3.90475	5.75968e-08
Xelaev18024583m	PAC4GC:7364583	Xelaev18024583m.g	GAS2	1.9419	3.13108	2.51699	3.7104	5.26225	4.15894	-0.794944	1.84187	0.00206409
Xelaev18043066m	PAC4GC:7361246	coq10b.L	#N/A	3.81445	3.85364	3.56573	5.25164	7.03747	7.4474	-0.79443	2.39733	0.000689245
Xelaev18000763m	PAC4GC:7368591	Xelaev18000763m.g	ELOF1	50.3507	52.5661	50.3398	91.5041	90.5995	83.6624	-0.794064	6.12858	1.0533e-14
Xelaev18041519m	PAC4GC:7340001	nacc2.S	#N/A	2.01125	1.80639	2.37716	2.79707	4.24784	3.67534	-0.793663	1.55451	0.00987254
Xelaev18001207m	PAC4GC:7321959	dgkq.S	#N/A	7.07407	8.42984	6.4323	10.4462	14.0749	13.8309	-0.793238	3.3447	1.37211e-05
Xelaev18002153m	PAC4GC:7357898	fam46a.L	#N/A	18.5174	21.4961	19.227	28.4274	43.8732	31.4338	-0.792928	4.7704	2.44212e-09
Xelaev18044625m	PAC4GC:7360674	dpp4.L	#N/A	2.9822	2.89023	3.70557	4.96623	5.64265	5.89989	-0.792744	2.15767	0.000746686
Xelaev18040068m	PAC4GC:7345912	cyp1c1.L	#N/A	19.1416	15.8361	17.4791	34.3069	34.9337	22.3422	-0.791859	4.59474	1.51769e-06
Xelaev18036066m	PAC4GC:7367364	Xelaev18036066m.g	PHLDA2	4.43863	5.11812	3.8454	7.36371	8.36888	7.54412	-0.791088	2.64188	0.000101249
Xelaev18015632m	PAC4GC:7351185	fgf14.S	#N/A	26.4237	34.6226	29.0153	45.5523	61.6888	48.7466	-0.790613	5.36235	6.48814e-13
Xelaev18029491m	PAC4GC:7323105	LOC100497103.S	#N/A	14.911	16.4382	14.8223	23.2328	32.5245	24.5668	-0.790526	4.40681	5.6691e-09
Xelaev18023718m	PAC4GC:7363972	cdc42ep1-like.L	#N/A	6.44988	6.62345	6.64205	12.1587	11.3487	10.5424	-0.79016	3.18484	5.77484e-06
Xelaev18021225m	PAC4GC:7349878	Xelaev18021225m.g	#N/A	1.59513	1.98703	2.09749	2.79707	4.24784	2.70815	-0.789958	1.43868	0.0110253
Xelaev18043038m	PAC4GC:7340916	LOC100496292.S	#N/A	11.7901	14.7522	14.9621	17.2962	32.3343	23.4061	-0.789876	4.26375	7.14968e-07
Xelaev18040008m	PAC4GC:7346825	foxg1.L	#N/A	2.91285	5.11812	2.23732	5.82247	7.92507	3.86878	-0.788912	2.26744	0.000916666
Xelaev18043889m	PAC4GC:7361193	tgm5.L	#N/A	8.73855	9.51368	9.08913	14.0424	18.3862	14.8948	-0.78859	3.65201	6.76679e-07
Xelaev18027691m	PAC4GC:7328418	Xelaev18027691m.g	MBNL1	2.63544	2.64938	2.65682	4.62373	5.07205	3.9655	-0.788123	1.90242	0.00221541
Xelaev18027691m	PAC4GC:7328419	Xelaev18027691m.g	MBNL1	2.63544	2.64938	2.65682	4.62373	5.07205	3.9655	-0.788123	1.90242	0.00221541
Xelaev18020806m	PAC4GC:7350350	usp3.S	#N/A	13.1772	11.4405	14.4727	19.4653	25.9308	22.052	-0.787742	4.15978	2.15975e-06
Xelaev18038872m	PAC4GC:7346372	fam199x.L	#N/A	30.3075	32.6355	33.7696	53.4297	59.66	53.5826	-0.786844	5.46014	2.07768e-12
Xelaev18035592m	PAC4GC:7367778	LOC101733953.L	#N/A	1.10966	1.44512	1.74791	2.16916	2.34582	2.90159	-0.786424	1.04757	0.0171006
Xelaev18020403m	PAC4GC:7348844	Xelaev18020403m.g	CASC4	37.3122	42.2094	37.9646	63.7047	76.7147	62.4808	-0.785962	5.74223	2.21138e-13
Xelaev18015875m	PAC4GC:7352329	pmel-like.S	#N/A	9.77886	8.42984	8.94929	17.7528	13.8213	15.3784	-0.785937	3.64126	3.77095e-07
Xelaev18029229m	PAC4GC:7323669	gopc.S	#N/A	30.1688	38.8977	32.0916	59.138	62.0692	52.6154	-0.785458	5.52251	1.08836e-11
Xelaev18045120m	PAC4GC:7359862	carhsp1.L	#N/A	0.97095	1.32469	1.04875	1.76957	1.71182	2.41799	-0.784128	0.727579	0.0448963
Xelaev18033464m	PAC4GC:7333594	Xelaev18033464m.g	#N/A	1.31772	1.3849	0.978829	1.76957	2.59942	2.03111	-0.781334	0.856958	0.0313411
Xelaev18020037m	PAC4GC:7350256	LOC101732337.S	#N/A	2.42738	3.13108	2.09749	4.56664	5.19885	3.38518	-0.78089	1.85553	0.00255908
Xelaev18035305m	PAC4GC:7368341	Xelaev18035305m.g	SLC37A2	13.732	12.705	14.5426	22.7761	24.219	23.2127	-0.780887	4.2212	1.1712e-08
Xelaev18017002m	PAC4GC:7343042	Xelaev18017002m.g	UGDH	2.9822	2.46874	2.37716	3.7104	5.57925	4.25566	-0.78072	1.88317	0.00794152
Xelaev18020909m	PAC4GC:7350113	pfkfb3.S	#N/A	20.8061	19.4488	18.9473	30.7678	33.4121	38.1075	-0.780599	4.75581	4.14216e-09
Xelaev18040513m	PAC4GC:7345644	insrr.L	#N/A	6.38053	7.82771	6.78189	12.8437	11.7925	11.4129	-0.780245	3.26888	1.69198e-05
Xelaev18035291m	PAC4GC:7366810	ddx25.L	#N/A	8.6692	8.97176	8.04038	13.5858	18.1326	12.5735	-0.779981	3.56086	4.49247e-06
Xelaev18015023m	PAC4GC:7352800	vezf1.S	#N/A	108.885	109.106	110.188	183.237	206.179	175.062	-0.779806	7.21824	2.37672e-12
Xelaev18027594m	PAC4GC:7327031	phc3-like.L	#N/A	3.05156	3.25151	2.5869	5.08039	4.81845	5.51301	-0.778882	2.06007	0.00204064
Xelaev18018240m	PAC4GC:7343148	atp8b4.L	#N/A	32.2494	39.6202	40.4816	52.6877	76.2075	64.6086	-0.778569	5.67502	7.80631e-12
Xelaev18029562m	PAC4GC:7324268	LOC101732220-like.S	#N/A	15.3965	18.0639	15.7312	27.2857	31.8905	25.1471	-0.777608	4.48468	1.08994e-09
Xelaev18005607m	PAC4GC:7330782	bbs12-like.L	#N/A	3.95315	2.83002	4.75431	5.82247	7.03747	6.57693	-0.776922	2.40012	0.00291754
Xelaev18040057m	PAC4GC:7346606	Xelaev18040057m.g	#N/A	4.16122	5.9611	5.73314	7.13538	10.5245	9.47851	-0.77621	2.86419	4.05108e-05
Xelaev18021079m	PAC4GC:7350084	tfec.S	#N/A	4.64669	3.79343	4.89414	8.73371	7.92507	5.99661	-0.774636	2.61937	0.00101714
Xelaev18045613m	PAC4GC:7359986	Xelaev18045613m.g	PITPNC1	4.16122	4.75684	3.35598	6.67872	8.55908	5.80317	-0.774455	2.51014	0.000210392
Xelaev18020166m	PAC4GC:7349073	vdac3.S	#N/A	1.52578	1.14405	1.25849	2.11207	2.21902	2.41799	-0.771865	0.926476	0.0282254
Xelaev18010234m	PAC4GC:7336754	Xelaev18010234m.g	#N/A	1.38707	1.14405	1.53816	2.51165	2.78963	1.54751	-0.771501	0.97788	0.0476255
Xelaev18012416m	PAC4GC:7354056	ndp.L	#N/A	1.10966	1.26448	1.11866	1.76957	1.96542	2.32127	-0.771129	0.774117	0.0371158
Xelaev18017625m	PAC4GC:7344699	c7orf60.L	#N/A	10.9579	13.4877	9.92812	19.2941	21.5562	17.6997	-0.769821	3.9657	7.73712e-08
Xelaev18024331m	PAC4GC:7364560	Xelaev18024331m.g	MYRF	1.24836	1.32469	0.978829	1.82666	2.59942	1.64423	-0.769116	0.803028	0.0362322
Xelaev18036762m	PAC4GC:7356745	Xelaev18036762m.g	#N/A	10.6111	11.0792	10.1379	19.5795	20.3516	14.4112	-0.769077	3.85914	9.18679e-07
Xelaev18012012m	PAC4GC:7353099	olfml3.L	#N/A	1.24836	1.3849	0.629247	2.11207	2.21902	1.25735	-0.766592	0.704479	0.0429626
Xelaev18039410m	PAC4GC:7345476	med29.L	#N/A	9.7095	11.9222	9.29887	19.5795	16.1038	17.0226	-0.765618	3.81468	9.32674e-06
Xelaev18037428m	PAC4GC:7357303	LOC101734338.S	#N/A	4.23057	4.27513	3.77548	7.30663	8.24208	5.31957	-0.765425	2.50478	0.000464221
Xelaev18006149m	PAC4GC:7329920	hgsnat.L	#N/A	7.7676	9.75453	7.90055	12.6154	15.0259	15.7653	-0.764202	3.53394	5.43377e-06
Xelaev18024858m	PAC4GC:7364232	Xelaev18024858m.g	CCNO	1.9419	2.16767	2.30724	3.13957	3.74064	4.06222	-0.764153	1.58878	0.00562778
Xelaev18042482m	PAC4GC:7340885	ppp1r10-like.S	#N/A	19.2109	21.4961	20.5554	31.0532	39.3084	33.8518	-0.763806	4.79191	2.91224e-10
Xelaev18032500m	PAC4GC:7325765	LOC100485797-like.L	#N/A	6.93536	6.98472	8.04038	8.90496	14.2651	14.7014	-0.763219	3.33153	9.66797e-05
Xelaev18032500m	PAC4GC:7325764	LOC100485797-like.L	#N/A	6.93536	6.98472	8.04038	8.90496	14.2651	14.7014	-0.763219	3.33153	9.66797e-05
Xelaev18020814m	PAC4GC:7350403	LOC100496311-like.S	#N/A	10.4724	10.1158	13.4239	14.7274	23.902	19.4406	-0.763137	3.95044	5.5118e-05
Xelaev18005459m	PAC4GC:7331159	rbm46.L	#N/A	2.91285	3.79343	2.86657	5.08039	5.13545	6.19005	-0.761642	2.15185	0.0029686
Xelaev18028738m	PAC4GC:7323893	dync2li1.S	#N/A	5.96441	6.98472	5.03398	9.58995	11.2853	9.67195	-0.76093	3.03902	3.33944e-05
Xelaev18008677m	PAC4GC:7336722	Xelaev18008677m.g	#N/A	2.28867	1.86661	2.30724	4.73789	3.55043	2.61143	-0.759894	1.60769	0.014854
Xelaev18032153m	PAC4GC:7325782	ca13.L	#N/A	2.8435	3.07087	2.93649	4.79498	5.26225	4.9327	-0.759001	2.0357	0.00166397
Xelaev18003643m	PAC4GC:7321596	rnf180.S	#N/A	1.24836	1.56554	1.53816	2.39749	2.53602	2.41799	-0.758854	1.05706	0.0220309
Xelaev18006254m	PAC4GC:7331385	Xelaev18006254m.g	#N/A	1.45643	0.903197	1.25849	1.94082	2.02882	2.12783	-0.758656	0.80048	0.0459817
Xelaev18032133m	PAC4GC:7324747	Xelaev18032133m.g	ZNF704	3.81445	2.64938	3.63565	4.45248	6.02306	6.67365	-0.757025	2.21461	0.00686841
Xelaev18026907m	PAC4GC:7327206	kmo.L	#N/A	2.35802	1.3849	2.23732	2.6829	4.05764	3.28846	-0.756808	1.4795	0.0463751
Xelaev18023799m	PAC4GC:7363838	Xelaev18023799m.g	#N/A	2.8435	2.34831	1.88774	4.16706	3.42363	4.54582	-0.756231	1.73069	0.0103912
Xelaev18035771m	PAC4GC:7366675	icmt.L	#N/A	7.97566	8.12877	9.50862	14.6703	13.3141	15.185	-0.755846	3.53344	3.00273e-06
Xelaev18021083m	PAC4GC:7348954	Xelaev18021083m.g	FOXP2	1.73384	1.92682	1.25849	2.39749	3.55043	2.41799	-0.754763	1.23401	0.0185667
Xelaev18008116m	PAC4GC:7330438	msh3.L	#N/A	4.23057	4.99769	4.2649	7.0783	8.81268	6.86709	-0.754067	2.62686	0.000202713
Xelaev18007821m	PAC4GC:7329523	Xelaev18007821m.g	#N/A	9.15467	10.6577	9.71837	14.1566	20.9222	14.9915	-0.753185	3.74409	3.55856e-06
Xelaev18046199m	PAC4GC:7338487	pfdn4.S	#N/A	3.46768	3.79343	3.63565	8.27704	3.86744	6.96381	-0.752445	2.35694	0.0141383
Xelaev18029373m	PAC4GC:7322841	ankrd6.S	#N/A	1.87255	2.2881	1.81783	2.51165	4.56484	3.09502	-0.752356	1.49743	0.0132338
Xelaev18027641m	PAC4GC:7327879	kpna4.L	#N/A	78.855	73.8815	78.2364	129.864	142.588	116.934	-0.750923	6.69385	1.42548e-10
Xelaev18037470m	PAC4GC:7356368	Xelaev18037470m.g	#N/A	1.45643	1.3849	1.39833	1.94082	2.72623	2.51471	-0.750869	1.01811	0.0304013
Xelaev18041714m	PAC4GC:7340549	fpgs.S	#N/A	9.50144	10.2362	10.5574	15.4695	17.879	17.603	-0.749367	3.77156	5.88472e-07
Xelaev18008289m	PAC4GC:7332404	LOC100145599.L	#N/A	24.9673	24.7476	28.5259	45.4381	43.5562	42.073	-0.749351	5.12971	4.58393e-10
Xelaev18035643m	PAC4GC:7368159	ankrd65.L	#N/A	11.2353	11.2599	12.2354	18.7232	19.147	20.5045	-0.748998	3.96636	1.11899e-07
Xelaev18041936m	PAC4GC:7341499	Xelaev18041936m.g	#N/A	2.49673	2.10746	1.88774	3.31082	4.62824	2.99831	-0.748694	1.60628	0.0148001
Xelaev18001505m	PAC4GC:7358239	Xelaev18001505m.g	GJB2	2.14996	2.40853	1.60808	3.48207	3.17003	3.86878	-0.748112	1.53722	0.0174732
Xelaev18014341m	PAC4GC:7351115	ets2.S	#N/A	18.24	17.8833	22.5131	27.4569	35.1873	35.7862	-0.747622	4.71595	1.6493e-08
Xelaev18024045m	PAC4GC:7363738	Xetrov90012787m.L	#N/A	1.0403	1.20426	1.18858	1.88374	2.02882	1.83767	-0.746627	0.733743	0.0452872
Xelaev18009899m	PAC4GC:7335160	Xelaev18009899m.g	ELAVL1	92.3096	110.491	102.218	156.465	197.239	159.104	-0.746147	7.09206	7.23168e-12
Xelaev18007500m	PAC4GC:7331071	LOC100494211.L	#N/A	6.866	6.38259	9.36879	11.4737	14.5821	11.4129	-0.746122	3.34231	0.000605506
Xelaev18005723m	PAC4GC:7331096	LOC101731251-like.L	#N/A	2.01125	1.56554	1.67799	2.39749	3.55043	2.90159	-0.744965	1.30741	0.0294955
Xelaev18030390m	PAC4GC:7325336	Xelaev18030390m.g	ZNF268	1.80319	1.08384	1.74791	2.6829	2.53602	2.41799	-0.744194	1.12044	0.0308628
Xelaev18034551m	PAC4GC:7366205	ctbp2-like.2.L	#N/A	1.45643	1.50533	1.74791	1.99791	3.36023	2.51471	-0.743326	1.15299	0.0309615
Xelaev18006460m	PAC4GC:7330348	fgf22.L	#N/A	2.28867	2.89023	2.65682	3.99581	5.38905	3.67534	-0.742714	1.85722	0.00547885
Xelaev18022612m	PAC4GC:7361546	zfhx3.L	#N/A	68.1746	77.0126	78.0966	126.667	132.444	113.839	-0.741177	6.6367	1.61864e-10
Xelaev18023031m	PAC4GC:7361588	LOC100493579-like.L	#N/A	2.35802	1.98703	2.51699	3.53915	4.24784	3.57862	-0.739009	1.66277	0.0116495
Xelaev18029868m	PAC4GC:7323718	LOC100490428-like.S	#N/A	1.87255	1.86661	1.88774	2.6829	2.91643	3.9655	-0.738153	1.39887	0.0164565
Xelaev18046919m	PAC4GC:7338474	LOC101735077.S	#N/A	2.63544	3.25151	3.70557	4.96623	6.53026	4.35238	-0.738045	2.13149	0.00657311
Xelaev18022638m	PAC4GC:7363959	cdh3.L	#N/A	153.826	160.167	174.861	240.719	300.709	275.844	-0.737897	7.76688	1.92407e-10
Xelaev18045930m	PAC4GC:7338125	LOC100492396.S	#N/A	1.10966	1.26448	1.67799	1.65541	2.09222	3.09502	-0.737539	0.937214	0.0341341
Xelaev18025230m	PAC4GC:7365263	lurap1-like.S	#N/A	2.35802	2.2881	2.65682	3.31082	3.55043	5.60973	-0.737383	1.75948	0.0096787
Xelaev18022899m	PAC4GC:7363045	samd13.L	#N/A	7.14342	8.18899	6.92172	12.1016	12.8069	12.1867	-0.734938	3.32453	1.54997e-05
Xelaev18044833m	PAC4GC:7358641	Xelaev18044833m.g	GBX2	5.61764	5.72025	4.6844	9.24745	9.19309	8.22116	-0.732105	2.85771	0.00012598
chrd.1.L	PAC4GC:7327811	chrd.1.L.g	#N/A	14.911	13.0663	19.2969	23.7465	28.1499	25.6307	-0.731376	4.38663	7.55989e-06
Xelaev18030106m	PAC4GC:7323039	msgn1.S	#N/A	7.62889	12.1631	21.744	15.4124	22.8876	26.9847	-0.729003	4.16083	3.62267e-05
Xelaev18016928m	PAC4GC:7343472	Xelaev18016928m.g	#N/A	4.71604	4.87726	5.24373	8.44829	8.05188	8.02772	-0.728847	2.74148	0.000242536
Xelaev18023965m	PAC4GC:7362018	Xelaev18023965m.g	UROC1	6.03376	5.53961	6.57214	9.70412	9.76369	10.5424	-0.728676	3.02526	6.05111e-05
Xelaev18031174m	PAC4GC:7326619	sec61g.L	#N/A	72.4051	75.8686	69.7066	141.452	89.902	136.665	-0.728098	6.61141	5.24153e-06
Xelaev18036025m	PAC4GC:7367060	apoc1-like.L	#N/A	68.452	61.297	81.5924	117.534	83.7522	157.556	-0.727887	6.57143	9.62873e-09
Xelaev18038520m	PAC4GC:7346063	LOC100495652-like.L	#N/A	2.08061	1.98703	2.72674	2.45457	4.37464	4.54582	-0.727716	1.64582	0.0199357
Xelaev18032720m	PAC4GC:7334488	LOC100496042-like.S	#N/A	4.16122	3.01066	3.98523	5.08039	6.21326	7.25396	-0.7271	2.33665	0.0047768
Xelaev18013191m	PAC4GC:7355190	kctd12.L	#N/A	26.3544	27.2766	28.9454	41.7848	59.7868	37.0436	-0.725648	5.20983	5.05394e-06
Xelaev18003300m	PAC4GC:7321830	acat1.L	#N/A	4.9241	4.09449	3.98523	9.01912	6.21326	6.38349	-0.725248	2.56342	0.000662287
Xelaev18017787m	PAC4GC:7343293	gsap-like.L	#N/A	8.53049	9.57389	8.25013	11.9304	16.928	14.9915	-0.723058	3.56291	2.09382e-05
gata3.S	PAC4GC:7350465	gata3.S.g	#N/A	7.07407	9.99538	6.22256	13.4716	14.9625	9.86539	-0.722428	3.38161	4.47168e-05
Xelaev18044282m	PAC4GC:7359096	Xelaev18044282m.g	SAMD9	1.66449	1.56554	1.53816	2.39749	3.04323	2.41799	-0.721785	1.16151	0.0277974
Xelaev18039176m	PAC4GC:7346163	Xelaev18039176m.g	CFB	38.0058	33.4785	35.1679	51.8314	69.5505	55.3236	-0.720482	5.56532	2.04586e-07
Xelaev18041825m	PAC4GC:7340704	golga1-like.S	#N/A	2.35802	1.62575	1.74791	3.53915	3.23343	2.61143	-0.720435	1.41154	0.0182414
Xelaev18012027m	PAC4GC:7353811	sh3d21-like.L	#N/A	16.8529	18.0639	15.5913	26.9432	29.4179	26.7913	-0.718101	4.48568	1.65422e-08
Xelaev18022613m	PAC4GC:7363678	Xelaev18022613m.g	#N/A	1.80319	1.50533	1.67799	2.79707	3.29683	2.03111	-0.716586	1.22103	0.0365661
Xelaev18009715m	PAC4GC:7335386	ppp1r3b.S	#N/A	8.80791	8.73091	10.068	14.6703	14.6455	15.9587	-0.716092	3.61603	5.00294e-06
Xelaev18007800m	PAC4GC:7330388	hcar3.L	#N/A	2.35802	1.86661	1.74791	2.85415	3.80404	3.19174	-0.714923	1.46662	0.0268806
Xelaev18009665m	PAC4GC:7335154	sh3gl1.S	#N/A	17.6852	19.3886	18.5278	29.1124	31.7003	30.4666	-0.714912	4.62069	7.5211e-09
Xelaev18015775m	PAC4GC:7352593	Xelaev18015775m.g	#N/A	11.2353	7.58686	8.38996	18.3237	10.0173	17.1194	-0.712312	3.61127	7.71601e-05
Xelaev18042146m	PAC4GC:7340007	apln.S	#N/A	6.31118	5.84068	6.57214	7.64913	11.9193	11.5096	-0.712155	3.07109	0.000893913
Xelaev18013840m	PAC4GC:7354564	Xelaev18013840m.g	TRPC6	1.38707	1.14405	1.39833	2.22624	2.21902	1.93439	-0.711988	0.889441	0.0478624
Xelaev18044951m	PAC4GC:7359285	pard3b-like.L	#N/A	3.12091	3.01066	3.4259	5.87955	5.51585	4.15894	-0.71194	2.11494	0.00684988
Xelaev18006725m	PAC4GC:7331414	Xelaev18006725m.g	PLIN2	7.35148	7.10515	8.38996	12.9579	12.3631	11.8965	-0.711933	3.34178	5.27643e-05
Xelaev18035731m	PAC4GC:7367339	LOC100490265.L	#N/A	1.45643	1.80639	1.32841	2.56874	2.91643	2.03111	-0.711775	1.11299	0.0298966
Xelaev18004614m	PAC4GC:7322217	Xelaev18004614m.g	MUC4	3.81445	5.78046	3.49582	7.87746	7.35447	6.09333	-0.711395	2.5569	0.00337861
Xelaev18042523m	PAC4GC:7341338	Xelaev18042523m.g	GPR4	29.1285	25.5906	28.3161	48.9202	49.3891	37.7206	-0.709864	5.19592	1.52687e-07
Xelaev18042523m	PAC4GC:7341337	Xelaev18042523m.g	GPR4	29.1285	25.5906	28.3161	48.9202	49.3891	37.7206	-0.709864	5.19592	1.52687e-07
Xelaev18024404m	PAC4GC:7365684	Xelaev18024404m.g	RCN1	22.3319	26.2529	28.6657	38.5881	52.2421	35.8829	-0.709155	5.0931	2.06468e-06
Xelaev18024404m	PAC4GC:7365685	Xelaev18024404m.g	RCN1	22.3319	26.2529	28.6657	38.5881	52.2421	35.8829	-0.709155	5.0931	2.06468e-06
Xelaev18015123m	PAC4GC:7352923	eya3.S	#N/A	18.9335	21.1348	19.8562	33.1082	34.8703	29.8863	-0.709064	4.72424	1.04638e-08
Xelaev18013697m	PAC4GC:7354575	postn.L	#N/A	7.7676	8.30941	6.29247	11.0741	14.0115	11.6063	-0.708857	3.31806	7.03277e-05
Xelaev18017986m	PAC4GC:7343940	LOC100497102-like.L	#N/A	3.60639	3.55258	3.28607	5.08039	4.81845	7.64084	-0.708693	2.24994	0.00870663
Xelaev18007907m	PAC4GC:7331094	LOC101731791.L	#N/A	5.89505	6.38259	7.13147	10.5033	13.6311	7.73756	-0.707587	3.1211	0.00257162
Xelaev18012148m	PAC4GC:7355438	Xetrov90004750m.L	#N/A	9.15467	11.6211	9.85821	18.8945	15.7867	15.3784	-0.707526	3.7642	6.61075e-05
Xelaev18019967m	PAC4GC:7349561	Xelaev18019967m.g	#N/A	5.75635	6.50302	6.92172	10.9029	10.4611	9.76867	-0.7057	3.09046	0.000173171
Xelaev18029293m	PAC4GC:7322478	foxo3.S	#N/A	11.9288	10.7782	8.66963	15.2983	18.0058	17.9898	-0.705394	3.79631	8.92823e-05
Xelaev18027411m	PAC4GC:7327905	tdrp.L	#N/A	14.4255	14.9931	16.0808	23.347	27.2623	23.4061	-0.704658	4.32526	3.73123e-07
Xelaev18044017m	PAC4GC:7358615	chad-like.L	#N/A	2.14996	2.52895	1.67799	2.62582	4.05764	3.86878	-0.704407	1.55372	0.0267056
Xelaev18017223m	PAC4GC:7344810	afap1l1.L	#N/A	19.9045	23.1821	23.0025	32.4232	37.8502	37.3337	-0.703209	4.86119	2.33857e-09
Xelaev18016064m	PAC4GC:7351343	rarg-like.1.S	#N/A	69.1455	65.8732	86.9759	100.923	128.513	131.442	-0.702385	6.60358	1.40587e-08
Xelaev18032032m	PAC4GC:7325076	mos.L	#N/A	11.6514	11.6814	13.8434	22.1482	17.6254	20.698	-0.702275	4.03519	3.28892e-06
Xelaev18005606m	PAC4GC:7331535	fgf2.L	#N/A	9.22403	10.6577	11.1167	16.8966	20.098	13.444	-0.702142	3.77827	0.000115802
Xelaev18047549m	PAC4GC:7339519	ftsj2.S	#N/A	3.53703	2.10746	2.30724	4.62373	3.67723	4.64254	-0.701941	1.84828	0.0134878
Xelaev18031280m	PAC4GC:7326728	aoah.L	#N/A	1.9419	2.95044	1.25849	2.91124	4.12104	2.99831	-0.701735	1.5047	0.0265621
Xelaev18042445m	PAC4GC:7340380	prrt1.S	#N/A	1.59513	1.26448	1.95766	2.56874	2.78963	2.32127	-0.701218	1.14744	0.0468196
Xelaev18014626m	PAC4GC:7351285	kiaa0753.S	#N/A	20.9448	19.0876	24.6106	32.994	37.0893	34.3354	-0.700899	4.82257	2.57143e-07
Xelaev18007069m	PAC4GC:7329246	slc7a7.L	#N/A	16.2981	16.3178	13.9833	27.1715	25.5504	23.0192	-0.699836	4.35942	8.20104e-08
Xelaev18008372m	PAC4GC:7331593	dnajc21.L	#N/A	38.4912	39.1385	38.7337	63.4193	66.3804	59.1923	-0.699813	5.67306	1.50357e-10
Xelaev18035576m	PAC4GC:7368347	plekhn1.L	#N/A	25.5221	27.7583	26.4284	42.2985	47.3602	39.7517	-0.699172	5.12869	1.64209e-09
Xelaev18025286m	PAC4GC:7364399	zyg11b.S	#N/A	8.53049	9.27282	9.08913	13.9853	15.977	13.6375	-0.699139	3.57036	1.61024e-05
Xelaev18013733m	PAC4GC:7355272	uspl1-like.L	#N/A	66.8569	63.4647	66.2807	108.8	112.663	97.6867	-0.69832	6.42779	2.55198e-10
Xelaev18005683m	PAC4GC:7332135	Xetrov90001134m.L	#N/A	24.8979	25.1089	25.3796	52.3452	29.3545	43.8139	-0.697918	5.07059	4.0622e-05
Xelaev18032158m	PAC4GC:7325274	atp6v0d2.L	#N/A	13.2465	17.5822	13.5638	29.2265	23.3314	19.7308	-0.697783	4.29288	8.33361e-05
Xelaev18047516m	PAC4GC:7338820	Xelaev18047516m.g	XYLT2	11.1659	13.3071	13.2142	16.8395	24.0288	20.4078	-0.696791	4.05429	1.77938e-06
Xelaev18025267m	PAC4GC:7364634	ttc39a.S	#N/A	3.53703	4.45577	5.45348	5.99372	8.68588	6.86709	-0.695517	2.57485	0.00291885
Xelaev18032072m	PAC4GC:7324817	mtfr1.L	#N/A	10.6111	8.2492	8.45988	13.072	13.8213	17.6997	-0.694572	3.5947	0.000396353
Xelaev18046014m	PAC4GC:7337558	tmem98.S	#N/A	15.9513	13.006	15.5913	26.2582	26.1844	19.5373	-0.694423	4.29033	2.45048e-05
Xelaev18017248m	PAC4GC:7344075	stc2.L	#N/A	3.67574	3.1913	3.63565	5.08039	5.45245	6.57693	-0.693864	2.23545	0.00394979
Xelaev18004449m	PAC4GC:7368963	Xelaev18004449m.g	CNN1	5.75635	5.59982	5.59331	6.27914	11.6657	10.1555	-0.69341	2.9289	0.00464451
Xelaev18033689m	PAC4GC:7333840	Xelaev18033689m.g	#N/A	2.01125	1.86661	2.16741	3.13957	3.23343	3.38518	-0.692766	1.46299	0.0189718
Xelaev18024962m	PAC4GC:7364641	LOC101731749.S	#N/A	6.44988	7.10515	6.71197	11.5308	9.95389	11.4129	-0.692623	3.1671	0.000166954
Xelaev18026711m	PAC4GC:7328961	LOC100127584-like.L	#N/A	148.763	134.095	144.447	225.992	252.017	213.073	-0.691974	7.54324	1.11778e-08
Xelaev18045773m	PAC4GC:7359181	Xelaev18045773m.g	KIF13B	1.9419	1.56554	2.16741	2.45457	3.48703	3.19174	-0.691925	1.37093	0.038251
Xelaev18030864m	PAC4GC:7324876	hepacam2.L	#N/A	9.98692	10.8986	10.907	16.7253	20.3516	14.3145	-0.691892	3.80806	3.62267e-05
Xelaev18035515m	PAC4GC:7367389	LOC100487224.L	#N/A	118.248	121.209	170.037	134.659	303.562	251.374	-0.691753	7.51786	0.000861112
Xelaev18042510m	PAC4GC:7339978	kcnk6.S	#N/A	39.8783	44.7384	46.2147	55.3135	85.2104	73.2167	-0.691695	5.84652	1.33299e-08
Xelaev18029480m	PAC4GC:7323942	phf3.S	#N/A	16.5062	20.1112	16.2905	27.3999	31.1931	26.7913	-0.691656	4.53486	5.4412e-08
Xelaev18022240m	PAC4GC:7362981	LOC100487425-like.L	#N/A	9.91756	13.1867	13.4939	18.8374	21.366	18.3767	-0.690504	3.99947	1.01637e-05
Xelaev18026338m	PAC4GC:7328931	Xelaev18026338m.g	FOSL2	16.6449	20.5327	16.9198	23.7465	33.4755	30.6601	-0.690291	4.57155	2.27444e-07
Xelaev18026338m	PAC4GC:7328932	Xelaev18026338m.g	FOSL2	16.6449	20.5327	16.9198	23.7465	33.4755	30.6601	-0.690291	4.57155	2.27444e-07
Xelaev18041357m	PAC4GC:7340405	sptlc2.S	#N/A	12.2062	14.3909	16.0108	23.1186	26.0576	19.2472	-0.689861	4.22094	4.5175e-05
Xelaev18012635m	PAC4GC:7355952	trit1.L	#N/A	4.64669	3.97407	5.66322	7.19246	9.51009	6.19005	-0.688994	2.66364	0.0126414
Xelaev18024790m	PAC4GC:7364036	bbs2.S	#N/A	4.29992	3.79343	3.14624	5.76539	6.78386	5.60973	-0.688908	2.33117	0.00398163
Xelaev18007974m	PAC4GC:7330249	Xelaev18007974m.g	#N/A	2.01125	1.50533	2.09749	3.25373	3.04323	2.61143	-0.686723	1.35423	0.0328359
Xelaev18044103m	PAC4GC:7359448	Xelaev18044103m.g	#N/A	5.13217	5.23854	4.89414	8.79079	8.49568	7.25396	-0.686566	2.75988	0.000579347
Xelaev18017156m	PAC4GC:7343116	irf1.L	#N/A	2.8435	2.2881	2.51699	4.73789	4.81845	2.70815	-0.685138	1.7976	0.0265449
Xelaev18030470m	PAC4GC:7325894	Xelaev18030470m.g	ZNF160	6.866	9.03197	8.32005	12.2729	14.6455	11.7998	-0.683306	3.40932	8.10253e-05
Xelaev18027388m	PAC4GC:7327468	col9a1.L	#N/A	73.0987	66.5355	73.552	103.206	129.591	110.067	-0.681267	6.53601	8.06689e-08
Xelaev18029022m	PAC4GC:7323867	LOC100495616.S	#N/A	4.7854	4.75684	4.19498	7.30663	7.10087	7.73756	-0.679813	2.60909	0.00138705
Xelaev18026345m	PAC4GC:7329178	Xelaev18026345m.g	#N/A	5.40958	3.97407	4.12506	7.19246	8.05188	6.28677	-0.678913	2.57919	0.00378297
Xelaev18031208m	PAC4GC:7326694	igfbp1.L	#N/A	2.56608	4.03428	4.33481	5.25164	5.45245	6.67365	-0.677942	2.27205	0.00696625
Xelaev18017968m	PAC4GC:7343858	Xelaev18017968m.g	NRG4	3.39833	3.673	4.47465	7.24955	6.34006	4.73926	-0.675899	2.35896	0.015933
Xelaev18042258m	PAC4GC:7341688	znf711.S	#N/A	3.05156	3.61279	3.0064	5.02331	5.51585	4.9327	-0.675483	2.11192	0.00528269
Xelaev18025871m	PAC4GC:7364329	nr2c2.S	#N/A	5.61764	6.32238	6.29247	8.84787	11.0317	9.18835	-0.675274	3.00226	0.000355986
Xelaev18015519m	PAC4GC:7351370	gpr45.S	#N/A	3.81445	4.03428	4.6844	6.3933	6.91066	6.57693	-0.674909	2.46659	0.00229006
Xelaev18026820m	PAC4GC:7328171	pdgfrl.2.L	#N/A	3.53703	2.40853	3.63565	4.68081	5.13545	5.31957	-0.674854	2.08243	0.0137322
Xelaev18027254m	PAC4GC:7326944	Xelaev18027254m.g	FAXC	2.08061	1.92682	2.09749	3.13957	3.93084	2.61143	-0.674663	1.4714	0.0340963
Xelaev18006506m	PAC4GC:7329848	Xetrov90001852m.L	#N/A	1.52578	3.37194	2.23732	3.42498	4.12104	3.67534	-0.67447	1.67537	0.0349442
Xelaev18039874m	PAC4GC:7345945	tmem62.L	#N/A	2.08061	2.46874	2.86657	3.7104	4.69164	3.28846	-0.674068	1.73297	0.0261771
Xelaev18040327m	PAC4GC:7346337	LOC496737.L	#N/A	3.53703	8.18899	4.75431	6.67872	12.2363	7.06052	-0.673854	2.85313	0.00101672
Xelaev18044930m	PAC4GC:7360063	aox1.L	#N/A	3.46768	4.75684	3.21615	5.65122	6.91066	5.70645	-0.673048	2.34677	0.00344534
Xelaev18013533m	PAC4GC:7354848	LOC100490651-like.L	#N/A	2.21931	2.34831	1.53816	3.42498	3.29683	3.09502	-0.672504	1.48	0.0276376
Xelaev18031847m	PAC4GC:7325980	Xelaev18031847m.g	APCDD1	4.71604	7.22558	10.837	7.24955	14.2651	14.3145	-0.672245	3.30147	0.000739724
Xelaev18012275m	PAC4GC:7355002	LOC100485035.L	#N/A	7.21277	7.64707	5.24373	11.7591	11.2853	8.99492	-0.671554	3.14371	0.000202967
Xelaev18025739m	PAC4GC:7365160	atrip.S	#N/A	12.8998	12.2233	13.7036	19.4653	22.6974	19.5373	-0.671308	4.07734	8.5981e-06
Xelaev18039662m	PAC4GC:7347347	gpr137c.L	#N/A	4.85475	5.29876	4.61448	7.02121	7.98848	8.70476	-0.670819	2.70647	0.0014137
Xelaev18033322m	PAC4GC:7334302	Xelaev18033322m.g	#N/A	7.14342	7.7675	5.52339	9.81828	12.5533	10.2523	-0.669787	3.16586	0.00034431
Xelaev18023623m	PAC4GC:7361569	pdc.L	#N/A	4.02251	4.39556	3.35598	4.62373	9.25649	5.31957	-0.669431	2.40628	0.0138753
Xelaev18009532m	PAC4GC:7335673	Xelaev18009532m.g	#N/A	38.9767	44.0158	44.1871	63.7618	76.9683	61.7071	-0.66931	5.78316	8.12872e-09
Xelaev18046913m	PAC4GC:7338557	Xelaev18046913m.g	PARP14	6.51924	9.33304	6.8518	10.2749	11.6023	14.5079	-0.669249	3.31486	0.00140501
Xelaev18022293m	PAC4GC:7362330	Xelaev18022293m.g	#N/A	5.06281	4.69663	6.57214	8.96204	7.16427	9.76867	-0.668938	2.83725	0.000824222
Xelaev18000671m	PAC4GC:7345299	Xelaev18000671m.g	#N/A	5.20152	3.673	5.87297	6.22205	9.12969	7.931	-0.668694	2.68975	0.0161365
Xelaev18012004m	PAC4GC:7355222	dennd2c.L	#N/A	14.4949	18.3048	18.1783	22.4907	33.1585	25.534	-0.667916	4.46951	1.25796e-06
Xelaev18041246m	PAC4GC:7341845	LOC100145161.S	#N/A	7.28213	8.85133	7.90055	11.9304	13.7579	12.4768	-0.667768	3.39144	7.13664e-05
Xelaev18035263m	PAC4GC:7366521	Xelaev18035263m.g	ST3GAL4	4.9241	5.41918	4.47465	7.36371	8.43228	7.83428	-0.667643	2.70805	0.00104397
Xelaev18035263m	PAC4GC:7366520	Xelaev18035263m.g	ST3GAL4	4.9241	5.41918	4.47465	7.36371	8.43228	7.83428	-0.667643	2.70805	0.00104397
Xelaev18035263m	PAC4GC:7366522	Xelaev18035263m.g	ST3GAL4	4.9241	5.41918	4.47465	7.36371	8.43228	7.83428	-0.667643	2.70805	0.00104397
Xelaev18031330m	PAC4GC:7324772	rprd1b.L	#N/A	6.44988	6.80409	4.75431	8.84787	10.4611	9.38179	-0.667002	2.9839	0.000926923
Xelaev18024903m	PAC4GC:7365508	zfhx3.S	#N/A	86.1372	85.6231	83.3403	142.308	141.447	121.77	-0.666399	6.78451	1.7657e-09
Xelaev18043560m	PAC4GC:7359160	Xelaev18043560m.g	RAB22A	1.87255	1.92682	2.16741	2.96832	3.61383	2.80487	-0.665952	1.4297	0.0325173
Xelaev18043560m	PAC4GC:7359159	Xelaev18043560m.g	RAB22A	1.87255	1.92682	2.16741	2.96832	3.61383	2.80487	-0.665952	1.4297	0.0325173
Xelaev18019089m	PAC4GC:7344318	tnpo2-like.L	#N/A	114.433	113.442	117.739	183.922	179.55	184.831	-0.665912	7.2202	5.25009e-10
Xelaev18006579m	PAC4GC:7332196	MGC147419.L	#N/A	4.50798	5.9611	5.03398	7.93454	9.00288	7.54412	-0.663081	2.76549	0.00103579
Xelaev18042373m	PAC4GC:7341315	LOC100486119.S	#N/A	2.77414	2.04725	3.14624	3.93873	4.24784	4.25566	-0.662179	1.81634	0.0224239
Xelaev18023236m	PAC4GC:7362884	tnn.L	#N/A	26.8398	28.3604	36.5663	35.3344	59.5332	51.9384	-0.661922	5.31713	1.75377e-05
Xelaev18012520m	PAC4GC:7354802	zc3.S2a.L	#N/A	4.16122	5.66004	4.47465	5.76539	7.98848	9.18835	-0.659735	2.65735	0.00397722
Xelaev18034426m	PAC4GC:7367231	Xelaev18034426m.g	LTBR	6.7273	8.49005	7.76071	12.1016	10.9049	13.444	-0.659381	3.32466	0.000548835
Xelaev18010122m	PAC4GC:7335950	Xelaev18010122m.g	C9orf41	8.73855	9.45346	9.85821	15.0699	13.7579	15.4751	-0.658116	3.60618	5.44423e-05
Xelaev18010122m	PAC4GC:7335949	Xelaev18010122m.g	C9orf41	8.73855	9.45346	9.85821	15.0699	13.7579	15.4751	-0.658116	3.60618	5.44423e-05
Xelaev18043074m	PAC4GC:7359270	Xelaev18043074m.g	STAT3	26.9092	30.9496	34.1891	40.2435	53.0663	52.1318	-0.657793	5.3107	1.45775e-08
Xelaev18029079m	PAC4GC:7323413	t2.S	#N/A	16.6449	17.7629	19.5766	23.1186	34.7435	27.8552	-0.657283	4.54871	1.26758e-05
Xelaev18003276m	PAC4GC:7369199	Xelaev18003276m.g	EIF4E2	6.93536	6.56323	7.13147	11.1883	11.1585	10.0588	-0.656719	3.16534	0.000287514
Xelaev18015239m	PAC4GC:7352396	col9a2.S	#N/A	65.123	65.5721	64.393	83.7979	124.202	103.103	-0.656189	6.40059	7.21656e-07
Xelaev18025351m	PAC4GC:7365232	lhx4.S	#N/A	1.9419	2.04725	1.88774	2.45457	3.36023	3.57862	-0.655958	1.41089	0.0372878
Xelaev18029920m	PAC4GC:7323730	otos.S	#N/A	2.77414	3.55258	2.16741	5.30872	4.43804	3.67534	-0.655814	1.92748	0.0225662
Xelaev18016369m	PAC4GC:7352353	pcf11.S	#N/A	147.446	126.508	142.629	210.922	242.063	203.595	-0.655729	7.48372	4.75168e-07
Xelaev18039248m	PAC4GC:7347859	znf160.L	#N/A	7.55954	8.00835	7.83063	11.6449	13.9481	11.2195	-0.654968	3.34606	0.000202703
Xelaev18036930m	PAC4GC:7357128	tmem180.S	#N/A	21.8464	21.5563	22.4431	34.9919	36.3919	32.1109	-0.654344	4.82553	1.22837e-07
Xelaev18041289m	PAC4GC:7340079	dicer1.S	#N/A	20.5287	18.7865	22.7927	30.7678	33.9193	32.5945	-0.653026	4.73789	6.89627e-07
Xelaev18005372m	PAC4GC:7332957	Xelaev18005372m.g	#N/A	6.10312	6.14174	5.94289	8.44829	10.3977	9.86539	-0.65297	2.98836	0.000695126
Xelaev18004531m	PAC4GC:7368950	ccdc50.S	#N/A	5.06281	5.66004	5.31364	8.21996	8.93948	8.02772	-0.652751	2.80762	0.000902478
Xelaev18038866m	PAC4GC:7347862	LOC100498514.L	#N/A	28.2269	26.7948	29.6445	44.6389	42.1614	46.2319	-0.652122	5.18583	1.15567e-08
Xelaev18036687m	PAC4GC:7357478	m6pr.S	#N/A	10.2643	7.40622	9.99804	13.9853	12.7435	16.7325	-0.652057	3.57964	0.000128304
Xelaev18010741m	PAC4GC:7336539	znf608.S	#N/A	32.943	30.2872	30.9729	44.7531	57.3141	46.4254	-0.651013	5.34258	9.65429e-07
Xelaev18003128m	PAC4GC:7337356	Xelaev18003128m.g	ZNF84	9.15467	8.06856	8.52979	13.4145	14.4553	12.4768	-0.650949	3.4787	0.000157472
Xelaev18022191m	PAC4GC:7362263	LOC100496229.L	#N/A	10.2643	9.21261	9.36879	11.7591	17.3718	16.7325	-0.650659	3.6505	0.00105665
Xelaev18012511m	PAC4GC:7353907	rspo1.L	#N/A	3.39833	2.7698	2.30724	3.65332	5.70605	4.06222	-0.650641	1.91878	0.0411678
Xelaev18000587m	PAC4GC:7345219	Xelaev18000587m.g	NCOA4	47.1604	48.4114	48.3821	67.7576	85.9078	73.12	-0.650527	5.95219	7.40987e-09
Xelaev18044331m	PAC4GC:7361062	ptplb.L	#N/A	4.99346	5.90089	5.24373	8.56246	8.87608	7.83428	-0.649045	2.81494	0.00111691
Xelaev18030699m	PAC4GC:7326532	zmynd11.L	#N/A	19.4884	21.7972	21.6042	32.7657	34.6167	30.9502	-0.647736	4.75496	2.54032e-07
Xelaev18012794m	PAC4GC:7354767	gatsl1.L	#N/A	8.53049	7.70728	8.59971	12.7295	14.8357	11.2195	-0.646139	3.42511	0.00062909
Xelaev18035499m	PAC4GC:7368129	c11orf57-like.L	#N/A	26.7705	28.9625	29.1551	40.3577	52.2421	40.4288	-0.643414	5.18792	4.16666e-07
Xelaev18038639m	PAC4GC:7346918	acrc.L	#N/A	17.1303	15.5952	16.1507	24.4886	28.7839	23.0192	-0.64197	4.39194	8.68459e-06
Xelaev18020824m	PAC4GC:7349328	znf592.S	#N/A	44.4556	46.8458	50.4097	69.1847	78.1095	73.2167	-0.63949	5.91866	2.24296e-09
Xelaev18008936m	PAC4GC:7336769	znf518b.S	#N/A	2.08061	3.25151	1.67799	2.85415	4.75504	3.38518	-0.638514	1.64963	0.0321639
Xelaev18039956m	PAC4GC:7345914	psma6.L	#N/A	36.9655	28.1195	28.7356	60.8505	37.2796	49.6171	-0.63812	5.3358	4.47853e-07
Xelaev18008262m	PAC4GC:7330631	Xelaev18008262m.g	GPBP1	2.63544	2.2881	2.65682	4.22415	4.18444	3.28846	-0.638037	1.74583	0.0285566
Xelaev18008262m	PAC4GC:7330630	Xelaev18008262m.g	GPBP1	2.63544	2.2881	2.65682	4.22415	4.18444	3.28846	-0.638037	1.74583	0.0285566
Xelaev18012348m	PAC4GC:7354894	st7l.L	#N/A	4.85475	3.85364	3.98523	6.33622	7.10087	6.28677	-0.637905	2.46756	0.0066725
Xelaev18036042m	PAC4GC:7367191	emc10.L	#N/A	10.5417	9.39325	10.4875	19.2941	10.9049	18.28	-0.636511	3.72913	0.000817901
Xelaev18001936m	PAC4GC:7339881	Xelaev18001936m.g	LSM14A	80.1034	78.0362	83.4801	119.304	138.467	118.288	-0.636194	6.68754	6.48129e-08
Xelaev18047798m	PAC4GC:7339341	nt5m.S	#N/A	15.1191	14.692	14.4028	25.6874	20.9856	22.2455	-0.636157	4.24683	5.33837e-06
Xelaev18042502m	PAC4GC:7341389	LOC100145628.S	#N/A	35.8558	37.6934	35.7273	57.2543	59.8502	52.7121	-0.63601	5.54375	7.95502e-09
Xelaev18039386m	PAC4GC:7346054	hnrnpl.L	#N/A	285.806	267.768	302.738	487.204	405.7	438.913	-0.635101	8.51101	1.00024e-07
Xelaev18005887m	PAC4GC:7332463	Xelaev18005887m.g	#N/A	6.31118	8.2492	5.73314	11.3024	10.7781	9.38179	-0.63471	3.13243	0.00122828
Xelaev18037307m	PAC4GC:7356537	angptl7.S	#N/A	22.748	24.2057	25.7991	34.5352	45.268	33.465	-0.633979	4.96064	5.43377e-06
Xelaev18006317m	PAC4GC:7330983	adamts10-like.L	#N/A	22.956	21.9176	22.0936	31.624	40.513	32.1109	-0.633405	4.84126	3.44628e-06
Xelaev18021150m	PAC4GC:7349615	phlda1.S	#N/A	3.25962	3.85364	3.21615	4.68081	6.08646	5.31957	-0.632806	2.17948	0.00856321
Xelaev18033717m	PAC4GC:7333786	Xelaev18033717m.g	RGS20	2.28867	2.04725	2.44707	3.25373	3.48703	3.77206	-0.632398	1.5858	0.029872
Xelaev18006358m	PAC4GC:7331156	enc1.2.L	#N/A	27.8108	29.5647	25.4496	37.3894	49.1355	42.4599	-0.632203	5.14668	4.37316e-07
Xelaev18026614m	PAC4GC:7328494	LOC100135146.L	#N/A	11.6514	12.1028	11.5362	15.8691	19.4006	19.7308	-0.631786	3.92226	4.44238e-05
Xelaev18044556m	PAC4GC:7360138	Xelaev18044556m.g	#N/A	14.3562	14.3307	16.2905	22.6049	25.4236	21.375	-0.631099	4.26265	2.18743e-05
Xelaev18027295m	PAC4GC:7328363	slc35a1.L	#N/A	6.10312	6.50302	5.31364	9.36162	8.30548	10.349	-0.630429	2.95817	0.0029686
Xelaev18035162m	PAC4GC:7367709	tmem72-like.L	#N/A	6.17247	8.49005	5.03398	8.44829	11.3487	10.7359	-0.62965	3.0863	0.00332335
Xelaev18028900m	PAC4GC:7322801	Xelaev18028900m.g	BCL2L11	4.64669	4.93748	3.8454	7.4208	7.41787	5.89989	-0.625866	2.54579	0.00350816
Xelaev18035874m	PAC4GC:7366833	Xelaev18035874m.g	C19orf68	83.7791	79.3609	87.8149	132.433	135.17	119.449	-0.625654	6.73425	9.93444e-08
Xelaev18006345m	PAC4GC:7331751	mknk2.L	#N/A	90.9919	104.771	98.652	127.98	190.582	140.92	-0.62493	6.97476	4.65036e-07
Xelaev18038039m	PAC4GC:7357387	fcgbp.S	#N/A	3.05156	3.25151	3.0064	4.73789	4.12104	5.70645	-0.623659	2.03229	0.021537
Xelaev18006662m	PAC4GC:7329739	ddx49.L	#N/A	12.8998	12.8254	14.1231	20.607	22.317	18.28	-0.623646	4.08559	5.14823e-05
Xelaev18012564m	PAC4GC:7355556	col9a2.L	#N/A	59.9909	57.7444	63.7637	86.4808	109.239	85.0165	-0.623178	6.26998	1.63886e-06
Xelaev18033136m	PAC4GC:7333386	tgfbr2.S	#N/A	11.9288	10.4771	12.0955	17.1249	18.5764	17.2161	-0.621909	3.87717	8.64862e-05
Xelaev18013078m	PAC4GC:7355270	lig4.L	#N/A	6.10312	5.84068	6.29247	9.0762	9.44669	9.47851	-0.619849	2.96876	0.00108986
Xelaev18020113m	PAC4GC:7348941	wiz-like.S	#N/A	48.7556	45.2201	48.1024	70.6117	75.6369	71.9593	-0.619819	5.91098	9.95079e-09
Xelaev18043273m	PAC4GC:7359494	LOC100496184.L	#N/A	4.23057	4.15471	5.38356	6.62163	7.98848	6.28677	-0.617292	2.56334	0.0119496
Xelaev18047670m	PAC4GC:7337616	Xetrov90023365m.S	#N/A	7.62889	6.62345	8.18021	11.3595	12.3631	10.4457	-0.616844	3.25782	0.00173118
Xelaev18023391m	PAC4GC:7363497	Xelaev18023391m.g	VAMP4	6.38053	7.7675	8.59971	12.5012	12.8703	9.28507	-0.616343	3.28046	0.00565938
Xelaev18012528m	PAC4GC:7355845	stk40.L	#N/A	41.7509	42.3901	44.4668	60.1084	78.7435	59.3858	-0.616082	5.77103	2.06669e-06
Xelaev18040093m	PAC4GC:7348008	mmp19-like.2.L	#N/A	5.75635	5.17833	4.33481	8.50537	7.60807	7.35068	-0.615898	2.72032	0.00289398
Xelaev18017762m	PAC4GC:7344035	atxn7l1-like.L	#N/A	11.0966	12.1631	9.85821	15.9262	17.562	17.4095	-0.615499	3.82015	0.000120977
Xelaev18016273m	PAC4GC:7352258	msantd4.S	#N/A	65.6778	67.4989	65.7913	94.187	113.867	97.3966	-0.614589	6.39569	3.87795e-08
Xelaev18025255m	PAC4GC:7364909	trabd2b.S	#N/A	4.36928	4.45577	5.87297	6.84997	9.95389	5.70645	-0.613773	2.66632	0.0370226
Xelaev18035106m	PAC4GC:7366413	clcf1.L	#N/A	3.46768	4.33535	4.19498	4.96623	7.22767	6.19005	-0.613597	2.37488	0.00788081
Xelaev18037610m	PAC4GC:7357126	Xelaev18037610m.g	PHF13	22.8867	23.6036	25.3097	35.049	39.4986	35.1092	-0.613372	4.92457	8.16994e-07
Xelaev18046195m	PAC4GC:7339251	znf217.S	#N/A	12.8998	15.0533	14.0532	19.5795	24.4726	20.2144	-0.613349	4.15726	1.33177e-05
Xelaev18017756m	PAC4GC:7342835	Xelaev18017756m.g	SYPL1	11.6514	14.8726	12.2354	17.2962	21.4294	20.6013	-0.610681	4.04153	3.27833e-05
Xelaev18017756m	PAC4GC:7342836	Xelaev18017756m.g	SYPL1	11.6514	14.8726	12.2354	17.2962	21.4294	20.6013	-0.610681	4.04153	3.27833e-05
Xelaev18013444m	PAC4GC:7355003	pip4k2c.L	#N/A	14.911	17.0403	13.2841	20.5499	26.8819	21.8586	-0.610558	4.26443	1.44003e-05
Xelaev18004527m	PAC4GC:7368947	mb21d2.S	#N/A	11.5127	13.1867	13.0744	18.6662	21.6196	17.2161	-0.609725	4.00145	6.81054e-05
Xelaev18034450m	PAC4GC:7366671	dkk1.L	#N/A	6.38053	3.97407	4.96406	8.04871	6.97407	8.22116	-0.609312	2.71004	0.00626372
Xelaev18019123m	PAC4GC:7342476	Xelaev18019123m.g	KHSRP	120.19	108.444	124.871	184.435	178.473	175.062	-0.60853	7.2163	8.03396e-08
Xelaev18019732m	PAC4GC:7349001	Xelaev18019732m.g	HAS1	11.5127	10.8986	9.57854	10.1037	16.928	24.7602	-0.60825	3.80989	0.0442475
Xelaev18036810m	PAC4GC:7357273	nrbf2.S	#N/A	7.97566	8.00835	8.52979	12.4441	10.9683	14.2178	-0.608229	3.38769	0.000572801
Xelaev18037607m	PAC4GC:7356246	hes3.1.S	#N/A	1.73384	3.31172	3.14624	2.79707	4.75504	4.9327	-0.606902	1.82999	0.0272937
Xelaev18032832m	PAC4GC:7334204	shh.S	#N/A	10.6111	9.57389	13.1443	17.5245	19.0202	13.8309	-0.606782	3.817	0.00431592
hoxa10.L	PAC4GC:7324862	hoxa10.L.g	#N/A	13.8707	13.6082	17.8986	18.552	27.5793	23.0192	-0.606677	4.26341	0.000581461
Xelaev18044269m	PAC4GC:7359730	Xelaev18044269m.g	#N/A	16.5755	17.4618	16.8498	24.4886	27.6427	25.3405	-0.60584	4.42753	3.66058e-06
Xelaev18017344m	PAC4GC:7343916	cdc25c.L	#N/A	25.6608	24.025	22.7927	32.309	40.3228	37.9141	-0.603135	4.93644	9.63688e-06
Xelaev18035793m	PAC4GC:7366354	hes3.1.L	#N/A	2.91285	4.09449	4.61448	5.82247	5.95966	5.60973	-0.602953	2.31234	0.0218116
Xelaev18023513m	PAC4GC:7363085	LOC100486838.L	#N/A	4.16122	3.97407	2.93649	5.08039	6.40346	5.41629	-0.602453	2.26071	0.020126
Xelaev18034864m	PAC4GC:7366536	Xelaev18034864m.g	SEC31B	154.52	167.633	167.589	246.37	243.585	253.212	-0.602423	7.68373	6.83549e-08
Xelaev18013447m	PAC4GC:7355742	sp5l.L	#N/A	19.4884	23.1821	31.1827	29.6832	41.5274	39.7517	-0.601511	4.95003	1.33177e-05
Xelaev18024469m	PAC4GC:7365874	pex16.S	#N/A	3.67574	2.70959	2.16741	5.47997	4.12104	3.38518	-0.601356	1.90343	0.0254168
Xelaev18020883m	PAC4GC:7349423	klhdc10.S	#N/A	5.96441	7.46643	7.20138	9.70412	10.3977	11.2195	-0.601315	3.13363	0.00113655
Xelaev18030013m	PAC4GC:7323463	Xelaev18030013m.g	NCK1	31.4172	32.2742	32.0217	48.9773	49.7061	46.4254	-0.601069	5.3315	1.68037e-07
Xelaev18011958m	PAC4GC:7353949	LOC100494487.L	#N/A	2.49673	3.55258	2.44707	3.82456	4.94525	4.15894	-0.600868	1.88915	0.0275901
Xelaev18028914m	PAC4GC:7322751	lgals8.S	#N/A	5.40958	6.92451	6.8518	8.21996	9.95389	11.026	-0.60067	3.03098	0.0014415
Xelaev18029080m	PAC4GC:7322656	t.S	#N/A	6.38053	9.03197	10.9769	8.67662	17.4352	14.121	-0.600621	3.48731	0.00234069
Xelaev18031077m	PAC4GC:7326420	tgfbr2.L	#N/A	14.0788	11.4405	11.9557	18.4378	18.8934	19.4406	-0.600088	3.98428	0.00011508
Xelaev18015089m	PAC4GC:7352370	Xelaev18015089m.g	ID3	151.954	165.466	144.657	195.395	302.928	213.17	-0.599051	7.61271	7.76056e-06
Xelaev18044847m	PAC4GC:7360322	fn1.L	#N/A	473.269	447.625	557.513	705.09	789.147	736.616	-0.598451	9.27223	1.01138e-05
Xelaev18006354m	PAC4GC:7332659	lage3.L	#N/A	8.80791	8.36963	8.87938	16.2116	11.2219	12.2834	-0.598275	3.47246	0.00132509
Xelaev18011672m	PAC4GC:7354362	Xelaev18011672m.g	#N/A	3.25962	4.03428	4.19498	6.22205	6.59366	4.4491	-0.597853	2.30553	0.0298044
Xelaev18042732m	PAC4GC:7340495	Xelaev18042732m.g	ECM1	5.61764	7.22558	7.6908	9.24745	10.9049	10.7359	-0.59694	3.11938	0.00129531
Xelaev18035545m	PAC4GC:7368365	zw10.L	#N/A	11.0272	10.6577	10.2078	16.0974	15.2795	17.0226	-0.596152	3.75492	0.000187899
Xelaev18017601m	PAC4GC:7344572	pus7l.L	#N/A	6.44988	6.56323	6.50222	9.7612	11.1585	8.51132	-0.595835	3.05274	0.00223279
Xelaev18021074m	PAC4GC:7348710	cav2.S	#N/A	25.4528	32.0936	31.2526	42.9835	51.0375	39.8484	-0.595829	5.21916	4.47227e-06
Xelaev18010362m	PAC4GC:7336627	Xelaev18010362m.g	ATP6V1G1	27.6721	21.7369	25.6593	45.4381	30.3689	38.3009	-0.594737	4.98431	1.35236e-06
Xelaev18007958m	PAC4GC:7332227	znf608.L	#N/A	57.2167	55.5767	58.2403	82.3138	88.8242	87.0476	-0.593963	6.16303	2.53821e-08
Xelaev18039530m	PAC4GC:7345883	mrps10.L	#N/A	3.67574	3.79343	2.44707	4.10998	6.65706	4.35238	-0.593524	2.10826	0.0380025
Xelaev18033679m	PAC4GC:7334651	Xetrov90016749m.S	#N/A	6.31118	5.90089	7.2713	10.0466	11.4755	7.73756	-0.592808	3.04798	0.0113911
Xelaev18038148m	PAC4GC:7347526	Xelaev18038148m.g	VGLL4	17.8932	20.1714	15.871	23.8607	27.1355	30.8535	-0.59258	4.50707	0.00018084
Xelaev18023145m	PAC4GC:7361468	foxd2.L	#N/A	12.8998	9.99538	13.0744	19.0087	17.7522	17.0226	-0.592451	3.91525	0.000278839
Xelaev18025135m	PAC4GC:7365546	atg4c.S	#N/A	7.69825	11.1996	9.43871	14.2708	14.7089	13.444	-0.59203	3.57634	0.00123884
Xelaev18032794m	PAC4GC:7334725	Xelaev18032794m.g	MYD88	12.9691	11.7416	12.1654	18.4949	17.7522	19.4406	-0.591962	3.95839	6.62478e-05
Xelaev18032794m	PAC4GC:7334724	Xelaev18032794m.g	MYD88	12.9691	11.7416	12.1654	18.4949	17.7522	19.4406	-0.591962	3.95839	6.62478e-05
Xelaev18021656m	PAC4GC:7363649	Xelaev18021656m.g	UEVLD	13.1772	11.7416	13.4939	22.7761	19.781	15.3784	-0.59099	4.01873	0.000749832
Xelaev18010024m	PAC4GC:7336325	fsd1l-like.S	#N/A	3.32897	4.27513	3.14624	6.22205	5.26225	4.73926	-0.590948	2.2145	0.0270506
Xelaev18041247m	PAC4GC:7340180	Xelaev18041247m.g	MIS18BP1	7.49019	8.18899	8.59971	11.9874	13.6945	10.7359	-0.590726	3.35817	0.0015717
Xelaev18033091m	PAC4GC:7334510	tril.S	#N/A	69.2149	82.6726	100.749	113.082	139.925	124.188	-0.590676	6.71553	6.41398e-06
Xelaev18038739m	PAC4GC:7348224	Xelaev18038739m.g	ASB12	10.195	9.57389	10.6972	17.2391	13.4409	15.2817	-0.590602	3.68535	0.000348741
Xelaev18002726m	PAC4GC:7369467	Xelaev18002726m.g	#N/A	3.60639	3.49236	4.12506	5.13747	6.84726	4.83598	-0.590327	2.26641	0.0308366
Xelaev18033084m	PAC4GC:7334419	hibadh.S	#N/A	11.9982	13.9694	11.6061	20.7211	16.4208	19.7308	-0.589888	3.98783	0.000752605
Xelaev18007016m	PAC4GC:7332473	Xelaev18007016m.g	IRF8	4.43863	5.84068	3.77548	7.76329	7.73487	5.60973	-0.58861	2.58847	0.00978088
Xelaev18007016m	PAC4GC:7332474	Xelaev18007016m.g	IRF8	4.43863	5.84068	3.77548	7.76329	7.73487	5.60973	-0.58861	2.58847	0.00978088
Xelaev18025197m	PAC4GC:7364435	toe1.S	#N/A	7.00471	7.28579	7.20138	10.4462	11.2219	10.6391	-0.588461	3.18478	0.00103908
Xelaev18019695m	PAC4GC:7350063	Xetrov90025755m.S	#N/A	3.60639	3.37194	3.21615	4.68081	5.07205	5.70645	-0.58758	2.13459	0.0227294
Xelaev18021296m	PAC4GC:7349620	pah.S	#N/A	3.8838	3.07087	2.65682	5.59414	5.13545	3.67534	-0.587375	2.05454	0.0241874
nkx6-1.L	PAC4GC:7330813	nkx6-1.L	#N/A	5.54829	4.15471	5.52339	7.99163	8.36888	6.28677	-0.587068	2.69005	0.0188109
Xelaev18016083m	PAC4GC:7350699	krt80.S	#N/A	4.02251	3.61279	3.77548	4.62373	5.95966	6.77037	-0.586108	2.29268	0.0261044
Xelaev18012588m	PAC4GC:7353365	mtfr1l.L	#N/A	25.3141	23.724	26.708	35.1632	43.6196	35.0125	-0.5858	4.98734	3.30832e-05
Xelaev18038578m	PAC4GC:7345464	nudt16.L	#N/A	3.39833	4.45577	3.35598	5.87955	5.13545	5.89989	-0.585293	2.2675	0.0302917
Xelaev18012876m	PAC4GC:7354441	trappc2.L	#N/A	8.80791	8.18899	7.76071	12.7295	11.8559	12.6703	-0.585255	3.38668	0.000812421
Xelaev18047121m	PAC4GC:7339577	tanc1-like.S	#N/A	24.4818	24.2057	24.6805	32.5944	41.9712	35.8829	-0.585242	4.94299	8.6084e-06
Xelaev18006391m	PAC4GC:7330763	pnhd.L	#N/A	16.2287	20.8337	15.032	22.7191	31.9539	23.6963	-0.585132	4.45162	9.50587e-06
Xelaev18016844m	PAC4GC:7342647	Xelaev18016844m.g	CD74	9.22403	8.73091	11.0468	12.7866	15.3429	15.185	-0.584516	3.6049	0.00079429
Xelaev18016844m	PAC4GC:7342646	Xelaev18016844m.g	CD74	9.22403	8.73091	11.0468	12.7866	15.3429	15.185	-0.584516	3.6049	0.00079429
Xelaev18025652m	PAC4GC:7364603	rpl3.S	#N/A	307.999	269.755	301.899	519.684	381.355	426.049	-0.583962	8.52325	2.32256e-06
Xelaev18038823m	PAC4GC:7346571	apln.L	#N/A	13.9401	13.7888	15.8011	19.9791	24.219	20.8914	-0.583898	4.18818	0.000125044
Xelaev18006296m	PAC4GC:7329807	LOC100492505.L	#N/A	40.2944	35.2247	43.3481	62.6201	58.6456	56.0973	-0.583577	5.62938	1.73723e-06
Xelaev18010192m	PAC4GC:7335651	Xelaev18010192m.g	SEMA4D	3.32897	4.03428	3.49582	4.33831	6.53026	5.51301	-0.583472	2.22172	0.019045
Xelaev18025703m	PAC4GC:7365314	kdelr3.S	#N/A	4.16122	4.81705	4.2649	8.21996	6.65706	5.02941	-0.582746	2.50648	0.0227573
Xelaev18002520m	PAC4GC:7324461	Xelaev18002520m.g	BCL2L14	4.57734	5.11812	5.73314	8.39121	7.41787	7.15724	-0.582706	2.70801	0.0101082
Xelaev18033415m	PAC4GC:7334443	f13a1.S	#N/A	5.61764	5.72025	4.89414	6.84997	9.70029	7.931	-0.582458	2.7892	0.00832301
Xelaev18005175m	PAC4GC:7332219	dhx15.L	#N/A	246.621	233.868	256.873	380.23	368.801	354.477	-0.582413	8.26181	7.31274e-07
Xelaev18045229m	PAC4GC:7360813	chst12.L	#N/A	11.4433	9.51368	10.068	15.0699	15.9135	15.3784	-0.581303	3.70279	0.000521085
Xelaev18006899m	PAC4GC:7330160	trpm6.L	#N/A	2.63544	4.15471	3.4259	2.96832	6.59366	6.09333	-0.580975	2.14364	0.0324366
Xelaev18020171m	PAC4GC:7350150	Xelaev18020171m.g	#N/A	6.51924	7.10515	8.1103	10.7316	11.8559	9.67195	-0.580695	3.19145	0.00362046
Xelaev18045116m	PAC4GC:7358691	mettl22.L	#N/A	15.882	18.7865	18.5977	25.9157	29.7349	23.793	-0.580646	4.47612	3.43005e-05
Xelaev18014052m	PAC4GC:7354124	Xelaev18014052m.g	SERPINH1	54.3039	54.1918	52.8568	82.9988	82.1038	76.215	-0.580612	6.07131	3.38414e-08
Xelaev18015586m	PAC4GC:7352766	cul4a.S	#N/A	3.81445	4.03428	3.8454	6.45038	5.70605	5.31957	-0.580384	2.32194	0.015933
Xelaev18003290m	PAC4GC:7321835	msantd4.L	#N/A	7.14342	8.30941	8.18021	10.2179	15.2161	10.0588	-0.580021	3.32113	0.0037322
Xelaev18033745m	PAC4GC:7333835	Xelaev18033745m.g	#N/A	18.7948	18.9069	23.422	35.8482	21.4294	35.8829	-0.57985	4.69043	0.000661736
Xelaev18015060m	PAC4GC:7352090	lin28a.S	#N/A	136.904	146.8	148.922	211.036	226.721	208.527	-0.579441	7.49142	3.04712e-07
Xelaev18043420m	PAC4GC:7359371	zmynd8-like.L	#N/A	40.0864	41.3062	41.3206	60.2797	66.951	56.194	-0.579105	5.67686	5.52828e-07
Xelaev18006394m	PAC4GC:7333084	Xelaev18006394m.g	ELAVL1	100.563	115.971	106.063	142.194	210.744	136.955	-0.578973	7.08276	1.29242e-05
Xelaev18006394m	PAC4GC:7333083	Xelaev18006394m.g	ELAVL1	100.563	115.971	106.063	142.194	210.744	136.955	-0.578973	7.08276	1.29242e-05
Xelaev18000899m	PAC4GC:7368676	LOC101732688.S	#N/A	2.70479	2.70959	2.5869	3.48207	4.37464	4.15894	-0.578715	1.79036	0.0423751
Xelaev18022485m	PAC4GC:7363325	slc38a8.L	#N/A	43.2766	40.6439	44.6765	63.6476	67.0144	61.1267	-0.578679	5.74216	5.73638e-07
Xelaev18007569m	PAC4GC:7331040	Xelaev18007569m.g	#N/A	3.60639	4.21492	3.21615	3.99581	7.35447	5.41629	-0.578063	2.25129	0.0347774
Xelaev18014716m	PAC4GC:7353003	blzf1.S	#N/A	29.8914	27.1561	27.617	39.5015	43.683	43.3303	-0.578055	5.14219	3.4277e-06
Xelaev18043117m	PAC4GC:7360828	krt16.L	#N/A	44.1089	48.5318	37.2654	70.4405	53.7637	70.5085	-0.577813	5.76077	0.000334138
Xelaev18044431m	PAC4GC:7359561	LOC100488277.L	#N/A	10.8885	7.7675	11.1167	22.2053	9.63689	14.0243	-0.577631	3.67201	0.00606132
Xelaev18022103m	PAC4GC:7363829	pnpla2.L	#N/A	4.02251	5.11812	4.61448	6.3933	6.21326	8.12444	-0.577339	2.55027	0.0154032
Xelaev18032865m	PAC4GC:7333724	Xelaev18032865m.g	#N/A	6.51924	5.84068	5.24373	9.01912	10.2709	6.96381	-0.576615	2.89878	0.0062805
Xelaev18043463m	PAC4GC:7361107	Xelaev18043463m.g	SALL4	67.0649	63.6453	75.0902	86.0812	118.306	104.07	-0.576368	6.42333	2.1318e-05
Xelaev18043463m	PAC4GC:7361106	Xelaev18043463m.g	SALL4	67.0649	63.6453	75.0902	86.0812	118.306	104.07	-0.576368	6.42333	2.1318e-05
Xelaev18010128m	PAC4GC:7336020	rfk.S	#N/A	12.4143	14.8726	16.6401	19.3512	24.7896	20.9881	-0.576143	4.19396	0.00015067
Xelaev18003784m	PAC4GC:7361360	ctgf.S	#N/A	7.7676	9.09218	7.48105	8.79079	12.1095	16.539	-0.575601	3.37579	0.0162428
Xelaev18006798m	PAC4GC:7330669	LOC100488523.L	#N/A	3.74509	4.33535	3.70557	4.62373	7.29107	5.80317	-0.575426	2.33448	0.0208651
Xelaev18031205m	PAC4GC:7325681	tert.L	#N/A	8.11437	8.06856	9.78829	12.1016	14.7723	11.6063	-0.575402	3.44298	0.00350641
Xelaev18031560m	PAC4GC:7325197	wrnip1.L	#N/A	11.2353	9.87496	9.78829	15.5266	15.5965	14.8948	-0.575281	3.69459	0.000374329
Xelaev18029083m	PAC4GC:7323119	prr18.S	#N/A	11.582	15.5952	19.227	18.6091	27.8329	21.9553	-0.57518	4.26742	0.000839633
Xelaev18021144m	PAC4GC:7349403	csrp2.S	#N/A	10.8885	11.9824	11.8858	19.6937	15.0893	17.2161	-0.57493	3.8668	0.000892179
Xelaev18039519m	PAC4GC:7346946	zc3.S4-like.L	#N/A	46.3975	43.2933	48.5219	67.4722	71.1355	66.8332	-0.574422	5.84299	2.65102e-07
Xelaev18042772m	PAC4GC:7341576	Xelaev18042772m.g	CRABP2	72.5438	71.2924	95.8553	93.9016	126.991	136.858	-0.573793	6.63908	7.97623e-06
Xelaev18042772m	PAC4GC:7341577	Xelaev18042772m.g	CRABP2	72.5438	71.2924	95.8553	93.9016	126.991	136.858	-0.573793	6.63908	7.97623e-06
Xelaev18031434m	PAC4GC:7324678	Xelaev18031434m.g	#N/A	4.09186	3.673	2.86657	5.25164	4.75504	5.99661	-0.572499	2.18761	0.0402335
Xelaev18022852m	PAC4GC:7363944	gpr56.L	#N/A	6.51924	6.02131	6.36239	8.39121	11.3487	8.4146	-0.5721	2.99581	0.0086657
Xelaev18011002m	PAC4GC:7335280	ptger4.S	#N/A	14.1481	17.522	14.3329	20.6641	26.3112	21.4717	-0.571978	4.26363	3.14946e-05
Xelaev18039847m	PAC4GC:7347528	fbxo34.L	#N/A	16.0207	16.0167	13.354	20.1503	25.6138	21.9553	-0.571878	4.24631	0.000148831
Xelaev18014771m	PAC4GC:7352224	Xelaev18014771m.g	MID1	6.58859	8.30941	6.71197	10.2179	11.0951	10.8326	-0.570918	3.18368	0.00221503
Xelaev18030676m	PAC4GC:7326586	shh.L	#N/A	18.3787	15.2339	20.3457	23.5753	36.7089	21.2783	-0.57066	4.50657	0.0191695
Xelaev18036893m	PAC4GC:7356979	dusp11.2.S	#N/A	51.5297	48.8931	50.8292	73.0092	77.4755	74.0872	-0.570612	5.9718	9.66007e-08
Xelaev18022041m	PAC4GC:7361479	tmem138.L	#N/A	7.83696	8.85133	8.73954	11.4166	14.8991	11.4129	-0.569831	3.41426	0.00172679
Xelaev18016918m	PAC4GC:7342865	Xelaev18016918m.g	SYNPO	5.75635	6.8643	5.73314	7.76329	10.3343	9.28507	-0.56959	2.95353	0.00402031
Xelaev18034816m	PAC4GC:7367705	march8.L	#N/A	16.8529	19.2682	17.4791	25.3449	30.1153	24.0832	-0.569463	4.48072	1.67918e-05
Xelaev18024777m	PAC4GC:7364663	sall1.S	#N/A	62.765	58.5272	71.3846	85.91	105.245	94.495	-0.56928	6.31906	9.55517e-06
Xelaev18027734m	PAC4GC:7326886	plod2-like.L	#N/A	142.036	139.273	168.009	208.125	257.787	201.854	-0.569015	7.54158	9.96229e-05
Xelaev18029496m	PAC4GC:7322495	fam83b.S	#N/A	28.0882	35.5258	30.4835	53.0302	43.2392	43.3303	-0.568308	5.28869	0.000155696
Xelaev18035794m	PAC4GC:7366459	zbtb48.L	#N/A	7.00471	8.61048	8.1103	11.2454	13.2507	10.5424	-0.567658	3.31204	0.00203054
Xelaev18033733m	PAC4GC:7333734	plag1.S	#N/A	5.27087	7.16536	6.22256	7.70621	11.3487	8.60804	-0.567603	2.97328	0.00372195
Xelaev18002761m	PAC4GC:7357795	mylip.S	#N/A	4.99346	6.92451	5.03398	7.19246	10.3343	7.64084	-0.5675	2.83942	0.00505685
Xelaev18045485m	PAC4GC:7359516	e4f1.L	#N/A	11.4433	10.9588	13.7735	16.8395	19.8444	16.539	-0.566461	3.90972	0.00129107
Xelaev18023463m	PAC4GC:7362110	Xetrov90012201m.L	#N/A	5.47893	6.8643	5.45348	7.93454	9.51009	8.99492	-0.566083	2.90651	0.0049596
Xelaev18009785m	PAC4GC:7335237	tmem259.S	#N/A	27.5334	24.6272	29.7844	40.1294	41.7176	38.7845	-0.564407	5.08275	1.20209e-05
Xelaev18040377m	PAC4GC:7345618	rprd2-like.L	#N/A	86.5533	85.8037	88.8637	125.183	138.404	122.931	-0.564371	6.75602	7.61725e-07
Xelaev18029473m	PAC4GC:7324073	Xelaev18029473m.g	SMAP1	4.29992	5.53961	5.10389	7.13538	8.55908	6.28677	-0.56428	2.65466	0.0118339
Xelaev18033234m	PAC4GC:7333691	sec61g.S	#N/A	25.0366	29.1432	22.5131	43.3831	30.3689	40.5255	-0.563777	4.9978	0.00181485
Xelaev18044130m	PAC4GC:7359283	LOC100485936.L	#N/A	7.90631	8.36963	10.837	12.8437	13.2507	13.5407	-0.563394	3.49124	0.00175084
Xelaev18033883m	PAC4GC:7333869	ankrd46.S	#N/A	21.2222	22.4595	20.2058	30.254	33.1585	31.047	-0.562754	4.72889	6.82573e-06
Xelaev18014159m	PAC4GC:7352540	fam222b-like.S	#N/A	218.048	205.809	231.074	304.538	348.323	314.629	-0.562411	8.07963	6.70441e-06
Xelaev18025050m	PAC4GC:7364503	gng5.S	#N/A	48.9636	50.0371	55.2339	90.3054	61.3718	78.4395	-0.562366	6.00412	4.32384e-05
Xelaev18024089m	PAC4GC:7361497	rybp.L	#N/A	15.4658	16.2575	17.1994	21.6916	25.9942	24.5668	-0.562266	4.34453	4.77818e-05
Xelaev18042771m	PAC4GC:7340546	isg20l2.S	#N/A	44.7331	39.3794	36.4963	66.7872	48.0577	64.7054	-0.561486	5.64796	3.48667e-05
Xelaev18015433m	PAC4GC:7351219	Xelaev18015433m.g	LGALS9C	2.91285	3.1913	3.70557	5.59414	4.12104	4.73926	-0.561303	2.06213	0.0492415
Xelaev18015433m	PAC4GC:7351220	Xelaev18015433m.g	LGALS9C	2.91285	3.1913	3.70557	5.59414	4.12104	4.73926	-0.561303	2.06213	0.0492415
Xelaev18036771m	PAC4GC:7357276	c8orf76.S	#N/A	9.98692	9.93517	10.6273	16.0403	13.9481	15.0882	-0.561016	3.67019	0.000634583
Xelaev18010739m	PAC4GC:7336332	Xelaev18010739m.g	GRAMD3	6.51924	7.64707	6.36239	12.0445	8.93948	9.47851	-0.560463	3.11077	0.00985426
Xelaev18000800m	PAC4GC:7368810	junb.S	#N/A	13.6627	10.3567	13.2142	12.387	22.1268	21.6652	-0.560419	3.96927	0.0297128
Xelaev18041958m	PAC4GC:7341940	Xelaev18041958m.g	#N/A	15.3965	12.2835	13.2142	19.6366	22.634	17.8931	-0.559949	4.08561	0.000928499
Xelaev18039205m	PAC4GC:7347881	LOC100487364.L	#N/A	7.62889	9.33304	7.76071	12.7295	11.4121	12.3801	-0.559767	3.3695	0.00367275
Xelaev18042001m	PAC4GC:7341116	Xelaev18042001m.g	#N/A	3.19026	3.97407	3.35598	4.85206	5.38905	5.31957	-0.559762	2.1614	0.0255496
Xelaev18046791m	PAC4GC:7337987	znf750.S	#N/A	25.9382	31.371	25.939	40.8144	42.2248	39.4616	-0.559746	5.10531	4.39791e-06
Xelaev18041207m	PAC4GC:7341007	pygl.S	#N/A	6.38053	6.92451	5.59331	8.90496	10.2075	8.80148	-0.559527	2.9883	0.00380417
Xelaev18010548m	PAC4GC:7336014	tbx1.S	#N/A	6.31118	8.49005	3.98523	9.98953	11.1585	6.38349	-0.55902	2.97966	0.00592688
Xelaev18012684m	PAC4GC:7353665	rhbdd2.L	#N/A	19.2109	21.195	20.9749	29.5119	29.6715	31.2404	-0.558574	4.66796	1.28541e-05
Xelaev18017285m	PAC4GC:7344788	kiaa1191.L	#N/A	18.3787	15.7156	15.4515	22.8903	26.121	23.8897	-0.5572	4.35982	0.000194752
Xelaev18007600m	PAC4GC:7331863	ggt1.L	#N/A	6.7273	7.46643	5.38356	7.87746	9.25649	12.1867	-0.556099	3.04402	0.0308251
Xelaev18020708m	PAC4GC:7349269	foxb1.S	#N/A	12.3449	13.006	15.2418	16.7824	22.2536	20.6013	-0.555995	4.0722	0.000362396
Xelaev18023562m	PAC4GC:7362610	chadl.L	#N/A	9.36273	10.4771	10.2777	12.387	18.513	13.6375	-0.555973	3.65241	0.00197151
Xelaev18003858m	PAC4GC:7348376	Xetrov90027339m.S	#N/A	15.6046	15.2941	13.5638	24.4315	20.8588	20.2144	-0.555955	4.20675	9.65074e-05
Xelaev18031177m	PAC4GC:7326437	Xelaev18031177m.g	#N/A	7.00471	10.3567	9.43871	9.47579	16.928	13.2506	-0.555918	3.48517	0.0016512
Xelaev18031742m	PAC4GC:7326177	bloc1s4.L	#N/A	9.7095	9.03197	10.4875	15.812	13.0605	14.0243	-0.55589	3.60282	0.00108887
Xelaev18001779m	PAC4GC:7369353	Xelaev18001779m.g	ARHGEF3	24.0657	27.6378	28.5958	35.2773	40.8934	41.8796	-0.555859	5.05193	2.04366e-06
Xelaev18017433m	PAC4GC:7343495	myf5.L	#N/A	22.748	21.6767	30.064	35.049	38.2306	34.9157	-0.555647	4.93414	0.000230183
Xelaev18029702m	PAC4GC:7323840	nceh1.S	#N/A	6.03376	7.28579	9.29887	6.84997	12.2363	14.8948	-0.555235	3.25002	0.00690975
Xelaev18047247m	PAC4GC:7339572	Xelaev18047247m.g	NUP35	17.9626	19.208	17.8287	25.8015	26.438	28.8224	-0.554959	4.51055	4.31771e-05
Xelaev18047247m	PAC4GC:7339573	Xelaev18047247m.g	NUP35	17.9626	19.208	17.8287	25.8015	26.438	28.8224	-0.554959	4.51055	4.31771e-05
Xelaev18039937m	PAC4GC:7347268	nkx2-8.L	#N/A	4.29992	4.21492	5.17381	7.02121	7.16427	5.70645	-0.553827	2.52037	0.0266497
Xelaev18046385m	PAC4GC:7338238	Xelaev18046385m.g	#N/A	5.68699	6.26217	8.80946	10.2179	8.55908	11.4129	-0.553777	3.10457	0.00632638
Xelaev18040535m	PAC4GC:7346659	Xelaev18040535m.g	CRABP2	122.548	115.188	138.155	167.082	206.94	177.577	-0.552185	7.27338	4.4892e-05
Xelaev18036979m	PAC4GC:7356631	LOC100497395.S	#N/A	6.58859	9.39325	9.36879	13.2433	11.7925	11.7998	-0.552098	3.39216	0.0104585
Xelaev18034642m	PAC4GC:7366315	tmem180.L	#N/A	20.3206	22.5799	21.3245	29.8544	33.9193	30.3699	-0.552029	4.7292	1.01637e-05
Xelaev18016451m	PAC4GC:7352484	Xelaev18016451m.g	UCP2	7.07407	7.88792	6.99163	9.87537	10.0807	12.5735	-0.55186	3.19986	0.00578068
Xelaev18022936m	PAC4GC:7361997	tyw3.L	#N/A	4.64669	5.53961	4.54456	6.96413	6.91066	7.83428	-0.549462	2.63083	0.0167327
Xelaev18028947m	PAC4GC:7323356	tcp1.S	#N/A	137.389	133.914	144.867	231.186	184.369	195.76	-0.549319	7.42105	8.42006e-06
Xelaev18021725m	PAC4GC:7361473	Xelaev18021725m.g	RRAS2	10.6111	12.2233	13.7735	16.2687	20.1614	16.8292	-0.549172	3.91718	0.000931228
Xelaev18035182m	PAC4GC:7367774	apitd1.L	#N/A	4.57734	4.45577	3.98523	5.36581	7.16427	6.67365	-0.54887	2.45699	0.0266034
Xelaev18043419m	PAC4GC:7358572	Xelaev18043419m.g	#N/A	5.96441	6.98472	6.4323	8.33413	11.5389	8.51132	-0.548855	3.01742	0.0059951
Xelaev18011073m	PAC4GC:7337215	ccdc68.S	#N/A	2.70479	4.63641	2.86657	4.28123	7.16427	3.4819	-0.548619	2.12048	0.0380002
Xelaev18009494m	PAC4GC:7336992	ereg.S	#N/A	7.00471	7.28579	6.64205	10.3891	8.49568	12.1867	-0.548183	3.13343	0.0101287
Xelaev18009839m	PAC4GC:7336669	mllt1.S	#N/A	13.5239	16.2575	14.1231	20.607	23.6484	19.8275	-0.547132	4.18058	0.000111699
Xelaev18016057m	PAC4GC:7352113	pfdn5.S	#N/A	28.5043	23.5433	26.3585	50.9181	26.0576	41.0091	-0.546313	5.03805	0.00065077
Xelaev18028681m	PAC4GC:7323691	Xelaev18028681m.g	#N/A	3.53703	5.11812	3.8454	4.79498	8.43228	5.12613	-0.545714	2.40202	0.0244144
Xelaev18009838m	PAC4GC:7336418	Xelaev18009838m.g	#N/A	13.5239	12.0426	11.3964	15.5837	19.147	19.5373	-0.545561	3.9371	0.00208373
Xelaev18025634m	PAC4GC:7365122	LOC101734319.S	#N/A	26.0076	23.2423	25.1	35.1061	41.5908	31.9174	-0.544902	4.93693	0.000147452
Xelaev18047160m	PAC4GC:7338010	Xelaev18047160m.g	SSB	40.3638	40.5234	40.6214	48.1781	66.317	64.4152	-0.544532	5.64901	4.55791e-05
Xelaev18013107m	PAC4GC:7354087	itgbl1.L	#N/A	5.47893	4.99769	5.45348	6.62163	9.00288	7.64084	-0.543212	2.7348	0.0199211
Xelaev18025200m	PAC4GC:7365217	ptch2.S	#N/A	124.42	128.675	151.299	214.575	214.991	161.715	-0.543209	7.37586	0.000916666
Xelaev18009867m	PAC4GC:7336119	enc1.2.S	#N/A	16.6449	21.9778	16.7799	24.6599	29.9251	26.0176	-0.54313	4.5109	5.76209e-05
Xelaev18006877m	PAC4GC:7332697	ptar1.L	#N/A	8.04502	8.49005	7.55097	12.6154	10.3343	12.3801	-0.542599	3.32566	0.00500026
Xelaev18020288m	PAC4GC:7349955	Xelaev18020288m.g	PAX8	9.43209	13.548	6.92172	15.812	15.0893	11.9932	-0.541947	3.61917	0.00783305
Xelaev18020288m	PAC4GC:7349954	Xelaev18020288m.g	PAX8	9.43209	13.548	6.92172	15.812	15.0893	11.9932	-0.541947	3.61917	0.00783305
Xelaev18001932m	PAC4GC:7339883	gpi.S	#N/A	9.84821	8.18899	8.87938	14.5562	11.1585	13.6375	-0.541598	3.48114	0.00166997
Xelaev18027598m	PAC4GC:7326917	Xelaev18027598m.g	SEC62	25.106	24.3261	23.3521	35.9623	39.1182	30.9502	-0.541594	4.90415	2.45048e-05
Xelaev18027598m	PAC4GC:7326918	Xelaev18027598m.g	SEC62	25.106	24.3261	23.3521	35.9623	39.1182	30.9502	-0.541594	4.90415	2.45048e-05
Xelaev18032301m	PAC4GC:7324961	trps1.L	#N/A	18.9335	18.6059	21.744	24.089	35.6945	27.0815	-0.541458	4.61384	0.00143238
Xelaev18006860m	PAC4GC:7330706	foxd4l1.1.L	#N/A	3.19026	4.45577	5.38356	5.19456	6.84726	6.67365	-0.541295	2.43529	0.024638
Xelaev18035834m	PAC4GC:7368094	thap7.L	#N/A	44.8718	47.6286	49.7804	65.4172	77.3487	64.3185	-0.540701	5.86689	3.46143e-06
Xelaev18034583m	PAC4GC:7366134	Xelaev18034583m.g	C10orf90	8.18372	9.1524	7.6908	13.2433	13.6945	9.47851	-0.539923	3.37784	0.00384176
Xelaev18036538m	PAC4GC:7367820	Xelaev18036538m.g	VWF	5.8257	6.08153	7.90055	8.84787	8.68588	11.2195	-0.539888	3.03533	0.00480403
Xelaev18010661m	PAC4GC:7336694	atxn2.S	#N/A	71.7116	66.114	73.552	104.462	109.62	93.1409	-0.539616	6.43576	9.20545e-06
Xelaev18005355m	PAC4GC:7331136	LOC100487093-like.L	#N/A	20.2512	21.8574	19.9961	32.5373	28.3401	29.4995	-0.538696	4.67493	6.94814e-05
Xelaev18023679m	PAC4GC:7362490	Xelaev18023679m.g	RANGAP1	44.7331	48.3512	44.1172	61.3643	77.0951	61.5136	-0.53841	5.81582	2.33989e-06
Xelaev18000802m	PAC4GC:7368805	Xelaev18000802m.g	BEST2	4.29992	5.72025	5.87297	6.22205	7.79827	9.18835	-0.538256	2.72729	0.0112269
Xelaev18000802m	PAC4GC:7368804	Xelaev18000802m.g	BEST2	4.29992	5.72025	5.87297	6.22205	7.79827	9.18835	-0.538256	2.72729	0.0112269
Xelaev18024487m	PAC4GC:7365056	oraov1.S	#N/A	16.7836	16.8597	21.5342	27.3428	27.0721	24.9536	-0.537853	4.49538	0.000565169
Xelaev18012272m	PAC4GC:7354587	Xelaev18012272m.g	FANCE	6.51924	5.59982	7.41113	8.79079	9.95389	9.38179	-0.537837	3.01167	0.011108
Xelaev18012644m	PAC4GC:7353589	Xelaev18012644m.g	YPEL2	2.9822	4.45577	3.28607	4.90914	5.26225	5.41629	-0.537692	2.17413	0.0469225
Xelaev18005652m	PAC4GC:7331992	Xelaev18005652m.g	CFI	5.68699	7.16536	4.75431	7.99163	9.76369	7.83428	-0.537656	2.87542	0.00938094
Xelaev18012490m	PAC4GC:7354775	cited4.L	#N/A	22.8173	24.868	20.6253	30.5965	33.4755	35.3993	-0.537649	4.8115	7.94539e-05
Xelaev18035136m	PAC4GC:7367592	Xelaev18035136m.g	ANTXR1	7.07407	5.53961	8.66963	9.98953	8.93948	11.7031	-0.537256	3.1306	0.00486075
Xelaev18027774m	PAC4GC:7328377	Xelaev18027774m.g	SERPINE2	13.3159	14.0899	12.7248	14.6703	23.3314	21.1816	-0.537136	4.05865	0.00289934
Xelaev18010934m	PAC4GC:7336837	pik3r1-like.S	#N/A	109.579	115.971	120.326	175.131	165.032	161.425	-0.53694	7.14337	3.88684e-06
Xelaev18020926m	PAC4GC:7349171	nudt5.S	#N/A	5.47893	4.69663	4.89414	6.0508	8.68588	7.25396	-0.536754	2.65532	0.0347787
Xelaev18013594m	PAC4GC:7354329	pfdn5.L	#N/A	23.3028	27.1561	26.9877	45.2098	31.6369	36.3665	-0.536572	4.99601	0.00140964
Xelaev18038744m	PAC4GC:7346727	LOC101732617-like.L	#N/A	30.5849	36.2483	33.9094	43.9539	58.4553	44.2008	-0.536367	5.37022	1.28874e-05
Xelaev18042627m	PAC4GC:7340371	akap6-like.S	#N/A	18.5868	15.2941	15.2418	23.0616	27.2623	20.8914	-0.536041	4.33584	0.000875743
Xelaev18022799m	PAC4GC:7363696	plekhg4.L	#N/A	97.095	86.8876	98.5821	133.803	148.484	127.283	-0.535819	6.85158	2.55537e-05
Xelaev18028673m	PAC4GC:7323517	gpatch2-like.S	#N/A	83.2243	89.7176	89.0734	115.993	148.991	116.837	-0.535779	6.74738	1.13626e-05
Xelaev18041468m	PAC4GC:7341602	edf1.S	#N/A	4.85475	4.93748	5.87297	6.79288	8.62248	7.15724	-0.535705	2.70084	0.020328
Xelaev18001621m	PAC4GC:7358172	LOC100495077.1	#N/A	11.2353	12.8856	11.1167	11.4737	20.6052	20.5045	-0.535685	3.88127	0.0101631
Xelaev18015713m	PAC4GC:7351365	commd6.S	#N/A	23.927	27.9991	24.3309	35.4486	38.6744	36.3665	-0.535472	4.9659	9.72272e-06
Xelaev18043691m	PAC4GC:7359798	nploc4.L	#N/A	22.1931	20.5327	19.3668	27.0574	32.3343	30.8535	-0.535179	4.67293	0.000182144
Xelaev18033897m	PAC4GC:7333522	matn2.S	#N/A	5.40958	5.23854	6.57214	7.64913	8.36888	8.80148	-0.534588	2.83258	0.0106248
Xelaev18006109m	PAC4GC:7331952	sh3gl1.L	#N/A	25.3834	28.3604	23.7716	35.049	43.4294	34.0453	-0.534554	4.99142	1.1575e-05
Xelaev18038143m	PAC4GC:7347965	LOC734035-like.L	#N/A	22.2625	21.0746	23.2122	30.7107	36.4553	29.2093	-0.534409	4.77019	0.000190786
Xelaev18002299m	PAC4GC:7339777	Xelaev18002299m.g	ZNF420	20.4593	19.8101	19.227	26.087	30.3689	29.9831	-0.534333	4.61119	0.000101196
Xelaev18013237m	PAC4GC:7354744	kbtbd7.L	#N/A	44.5944	41.0654	45.7253	61.7068	65.8098	62.4808	-0.534314	5.74652	4.5665e-06
Xelaev18010916m	PAC4GC:7336535	Xelaev18010916m.g	LHFPL2	34.6768	31.371	36.1468	46.1231	54.1441	47.586	-0.534215	5.38543	5.06164e-05
Xelaev18033802m	PAC4GC:7333491	ube2w.S	#N/A	13.8707	19.4488	16.3604	23.7465	23.902	23.8897	-0.533814	4.3457	0.000582986
Xelaev18007676m	PAC4GC:7332580	LOC100492311-like.L	#N/A	54.2345	50.6995	49.0813	74.265	78.9337	69.7348	-0.533541	5.97629	9.70496e-07
Xelaev18018890m	PAC4GC:7342229	akap8.L	#N/A	6.93536	6.74387	6.36239	9.4187	9.63689	10.0588	-0.533372	3.05571	0.00554782
Xelaev18027377m	PAC4GC:7327071	ptp4a1.L	#N/A	66.7875	72.4364	65.5815	91.447	112.219	93.5278	-0.533158	6.38884	1.71732e-06
Xelaev18045130m	PAC4GC:7359173	Xelaev18045130m.g	NUBP1	7.00471	8.06856	6.4323	10.1608	11.4755	9.47851	-0.532109	3.15514	0.00397619
Xelaev18045130m	PAC4GC:7359172	Xelaev18045130m.g	NUBP1	7.00471	8.06856	6.4323	10.1608	11.4755	9.47851	-0.532109	3.15514	0.00397619
Xelaev18027330m	PAC4GC:7328467	irf6.L	#N/A	8.87726	14.0297	17.0596	15.2983	20.3516	20.8914	-0.529864	4.01744	0.0013186
Xelaev18031401m	PAC4GC:7325225	Xelaev18031401m.g	#N/A	4.09186	3.85364	3.63565	5.30872	5.76945	5.70645	-0.52982	2.27877	0.0327777
Xelaev18005530m	PAC4GC:7330521	abce1.L	#N/A	145.92	148.606	160.039	233.698	208.398	214.137	-0.52949	7.53342	9.09609e-06
Xelaev18013231m	PAC4GC:7353757	lect1.L	#N/A	22.748	22.6401	23.7016	37.104	33.2219	29.306	-0.527745	4.8208	0.000110032
Xelaev18005403m	PAC4GC:7332051	hpgd.L	#N/A	4.7854	4.99769	6.4323	7.82038	7.22767	8.12444	-0.527028	2.74098	0.0161365
Xelaev18033012m	PAC4GC:7333644	meox2.S	#N/A	26.1463	27.0357	31.6022	32.8228	49.1355	41.0091	-0.526741	5.11869	0.000397312
Xelaev18033584m	PAC4GC:7333519	rab12.S	#N/A	26.0076	21.6767	22.8626	34.0215	36.5187	30.8535	-0.526205	4.84754	0.000119953
Xelaev18010558m	PAC4GC:7336953	pgam5.S	#N/A	38.9767	37.9343	39.293	58.3389	57.3775	51.5515	-0.5262	5.56621	6.12944e-06
Xelaev18005533m	PAC4GC:7332129	usp38.L	#N/A	5.89505	5.17833	4.40473	8.27704	6.14986	8.12444	-0.52604	2.69143	0.0275855
Xelaev18047595m	PAC4GC:7338556	trrap-like.S	#N/A	100.424	94.7755	101.938	143.278	146.899	137.342	-0.525698	6.91772	4.35049e-06
Xelaev18027204m	PAC4GC:7327611	foxo3.L	#N/A	49.5878	46.3641	45.5855	66.2163	73.1009	64.4152	-0.525016	5.84988	3.23673e-06
Xelaev18045060m	PAC4GC:7360768	Xelaev18045060m.g	SMURF1	35.509	37.8139	37.3353	47.8927	61.245	50.5843	-0.524796	5.49801	1.59965e-05
Xelaev18029784m	PAC4GC:7323948	rap2b.S	#N/A	50.4201	52.265	54.325	71.4109	73.5447	81.1477	-0.523979	5.99923	9.21607e-07
Xelaev18011036m	PAC4GC:7335419	npr3-like.S	#N/A	18.5868	16.3178	15.871	21.8057	31.0029	20.8914	-0.523912	4.38444	0.00354027
Xelaev18011285m	PAC4GC:7355244	kpna1.L	#N/A	27.1173	27.7583	32.4412	44.9244	41.0836	38.978	-0.523168	5.15046	0.000130176
Xelaev18024709m	PAC4GC:7365001	Xelaev18024709m.g	PAPD5	15.5352	15.4748	14.7523	20.2074	24.4726	21.1816	-0.522543	4.22745	0.000376333
Xelaev18023650m	PAC4GC:7363338	ddx17.L	#N/A	50.212	48.3512	48.5919	67.4722	78.2363	65.9627	-0.522358	5.90535	5.85207e-06
Xelaev18022060m	PAC4GC:7363543	kcnq1-like.L	#N/A	50.9749	63.0432	52.4373	69.1847	91.6139	78.8264	-0.522228	6.08335	1.40603e-06
Xelaev18013355m	PAC4GC:7354857	LOC101732367-like.L	#N/A	6.38053	6.98472	6.29247	10.4462	8.36888	9.57523	-0.522224	3.02453	0.0128117
Xelaev18047416m	PAC4GC:7338176	Xelaev18047416m.g	NAB1	9.15467	9.1524	8.52979	11.4737	12.5533	14.8948	-0.521957	3.46822	0.0056783
Xelaev18047416m	PAC4GC:7338175	Xelaev18047416m.g	NAB1	9.15467	9.1524	8.52979	11.4737	12.5533	14.8948	-0.521957	3.46822	0.0056783
Xelaev18047403m	PAC4GC:7337663	col3a1.S	#N/A	14.0094	10.176	10.9769	19.3512	15.8501	15.0882	-0.521696	3.846	0.00110022
Xelaev18006204m	PAC4GC:7332900	Xelaev18006204m.g	ARRDC2	7.69825	8.67069	5.80306	8.67662	10.9049	12.5735	-0.520842	3.19566	0.0365249
Xelaev18006204m	PAC4GC:7332899	Xelaev18006204m.g	ARRDC2	7.69825	8.67069	5.80306	8.67662	10.9049	12.5735	-0.520842	3.19566	0.0365249
Xelaev18032997m	PAC4GC:7333395	glcci1.S	#N/A	3.60639	3.73321	3.70557	5.42289	5.45245	4.9327	-0.52075	2.2049	0.0377482
Xelaev18047738m	PAC4GC:7337855	e4f1.S	#N/A	32.8736	31.07	32.9306	48.4635	46.4092	43.9107	-0.520182	5.30041	1.20209e-05
Xelaev18009677m	PAC4GC:7335197	kcmf1.S	#N/A	34.2607	39.1988	39.8523	51.0322	60.8012	50.4876	-0.519772	5.5258	1.77245e-05
Xelaev18022233m	PAC4GC:7362249	LOC100492912-like.L	#N/A	18.9335	17.3414	18.5278	25.1165	28.4669	24.8569	-0.518786	4.48133	0.000253762
Xelaev18035704m	PAC4GC:7368085	foxj3.L	#N/A	33.6365	30.7689	31.4624	44.8102	48.5649	43.9107	-0.51869	5.28494	2.19436e-05
Xelaev18027494m	PAC4GC:7327233	mb21d2.L	#N/A	17.8932	19.9908	19.0872	28.7699	29.1009	23.5996	-0.517206	4.53714	0.000309059
Xelaev18021058m	PAC4GC:7350237	ing3.S	#N/A	26.6318	31.1904	27.4771	41.1569	42.3516	38.3976	-0.517049	5.11557	2.17637e-05
Xelaev18007980m	PAC4GC:7332342	sema6a.L	#N/A	147.168	153.965	160.178	198.135	242.571	221.004	-0.516829	7.54914	1.27747e-05
Xelaev18031123m	PAC4GC:7325845	pik3r4.L	#N/A	19.1416	20.1714	17.2693	29.7403	25.804	25.534	-0.51629	4.52855	0.000216668
Xelaev18040021m	PAC4GC:7347214	arhgap5-like.L	#N/A	127.056	125.966	130.953	170.907	200.282	178.544	-0.515191	7.28303	1.43014e-05
Xelaev18029305m	PAC4GC:7323467	bend3.S	#N/A	34.3994	35.9472	38.7337	45.0385	60.294	51.0679	-0.51457	5.47153	7.25974e-05
Xelaev18034919m	PAC4GC:7368404	pcbd1.L	#N/A	6.10312	6.92451	7.83063	10.6745	10.0807	8.80148	-0.514544	3.09464	0.0171581
Xelaev18021477m	PAC4GC:7350192	spry4.S	#N/A	15.9513	19.9908	25.1	21.6916	33.6023	31.6273	-0.513441	4.63042	0.000447789
Xelaev18032938m	PAC4GC:7334031	cldn12.S	#N/A	8.87726	6.32238	8.66963	11.3024	10.2075	12.3801	-0.512575	3.28366	0.00730755
Xelaev18015117m	PAC4GC:7350803	Xelaev18015117m.g	NKAIN2	8.11437	5.72025	6.64205	10.0466	10.5245	8.4146	-0.512464	3.06727	0.0204677
Xelaev18037226m	PAC4GC:7356275	osbp.S	#N/A	39.8783	42.3298	42.2295	59.0239	60.4842	57.8383	-0.512233	5.65608	5.73883e-06
Xelaev18042781m	PAC4GC:7341852	gpatch4.S	#N/A	8.11437	7.58686	7.90055	8.79079	13.6311	11.6063	-0.511788	3.28142	0.0213054
Xelaev18045643m	PAC4GC:7358980	dctpp1.L	#N/A	26.3544	28.7819	26.1487	39.6156	38.928	37.3337	-0.511709	5.04404	2.3227e-05
Xelaev18045330m	PAC4GC:7359356	mettl9.L	#N/A	7.00471	7.16536	7.06155	10.4462	9.38329	10.5424	-0.511606	3.12498	0.00743471
Xelaev18037731m	PAC4GC:7356826	dedd2.S	#N/A	10.7498	13.1867	13.1443	17.4674	17.7522	17.4095	-0.511168	3.91456	0.00155971
Xelaev18006731m	PAC4GC:7331158	LOC549668.L	#N/A	11.0966	12.2835	12.6549	14.4991	19.6542	17.3128	-0.510746	3.87827	0.00167818
Xelaev18009053m	PAC4GC:7337079	Xelaev18009053m.g	#N/A	34.1913	35.6462	39.7824	49.2627	56.6801	49.9073	-0.510726	5.47161	4.46281e-05
Xelaev18006613m	PAC4GC:7333013	Xelaev18006613m.g	#N/A	29.614	36.429	32.9306	40.0152	59.8502	42.3631	-0.510622	5.33404	8.55814e-05
Xelaev18020543m	PAC4GC:7349793	man2a2.S	#N/A	4.57734	4.63641	4.54456	5.76539	7.67147	6.19005	-0.510389	2.5097	0.0322138
Xelaev18018407m	PAC4GC:7343052	lysmd4-like.L	#N/A	21.569	22.7606	19.4367	30.6536	31.8271	28.3388	-0.510025	4.69486	7.22681e-05
Xelaev18012891m	PAC4GC:7354169	Xelaev18012891m.g	ARHGAP6	14.3562	12.4641	12.0955	16.2116	20.9222	18.4734	-0.509832	3.98881	0.00414702
Xelaev18031359m	PAC4GC:7326323	pigm.L	#N/A	5.34023	6.56323	5.17381	6.67872	9.57349	8.22116	-0.508949	2.81782	0.0182667
Xelaev18031207m	PAC4GC:7326167	Xetrov90016316m.L	#N/A	51.5991	54.1918	53.6958	69.6984	82.1038	75.4412	-0.508697	6.01299	3.28828e-06
Xelaev18033034m	PAC4GC:7334199	LOC100492825.S	#N/A	14.2868	13.1265	15.7312	20.4928	22	18.5701	-0.508692	4.12946	0.00186347
Xelaev18024810m	PAC4GC:7365324	LOC100487055-like.S	#N/A	11.0966	11.8018	12.8646	16.8966	17.4986	16.2489	-0.508196	3.8611	0.00171146
Xelaev18039591m	PAC4GC:7346526	papola.L	#N/A	67.4117	68.0409	66.4904	92.76	102.138	92.4639	-0.508016	6.3519	4.39791e-06
Xelaev18020240m	PAC4GC:7349851	loxl2.S	#N/A	13.9401	14.5114	13.354	17.182	23.8386	18.7636	-0.50773	4.09272	0.00151269
Xelaev18016415m	PAC4GC:7350988	Xelaev18016415m.g	SERPINH1	74.347	65.6323	70.7553	96.7558	110.254	92.6573	-0.507028	6.41276	5.77071e-05
Xelaev18016415m	PAC4GC:7350987	Xelaev18016415m.g	SERPINH1	74.347	65.6323	70.7553	96.7558	110.254	92.6573	-0.507028	6.41276	5.77071e-05
Xelaev18025210m	PAC4GC:7365524	tmem53.S	#N/A	6.44988	4.87726	6.01281	10.4462	6.78386	7.4474	-0.506788	2.83638	0.0208386
Xelaev18010400m	PAC4GC:7337192	Xelaev18010400m.g	#N/A	8.39178	8.79112	7.41113	9.81828	14.5821	10.8326	-0.506574	3.33689	0.0118342
Xelaev18036169m	PAC4GC:7366832	emp3.L	#N/A	9.7095	7.88792	10.068	13.5287	11.9827	13.6375	-0.506496	3.49246	0.00352896
Xelaev18047643m	PAC4GC:7338009	lyrm1.S	#N/A	4.57734	4.63641	4.47465	5.93664	7.60807	5.89989	-0.506433	2.50012	0.0331421
Xelaev18042208m	PAC4GC:7341358	LOC100170576.S	#N/A	5.96441	6.02131	7.48105	8.16288	10.2075	9.09163	-0.5062	2.99012	0.0179372
Xelaev18007051m	PAC4GC:7329384	lrp10.L	#N/A	30.0995	28.7217	29.3649	34.8777	45.2046	46.1352	-0.50617	5.16359	0.000354775
Xelaev18006887m	PAC4GC:7332006	c9orf85.L	#N/A	12.6224	14.3909	14.4028	20.3216	19.8444	18.4734	-0.50603	4.07127	0.00112228
Xelaev18007739m	PAC4GC:7331767	Xelaev18007739m.g	ADGRD1	11.8595	11.2599	12.9345	13.3004	21.2392	17.2161	-0.505901	3.88305	0.0119051
Xelaev18032797m	PAC4GC:7334343	Xetrov90027403m.S	#N/A	4.64669	3.37194	4.33481	6.33622	5.07205	6.09333	-0.505641	2.3499	0.0361549
Xelaev18032176m	PAC4GC:7324893	tmem64.L	#N/A	33.3591	29.6249	32.7209	41.0998	48.6283	46.2319	-0.50548	5.27536	0.000137075
Xelaev18012086m	PAC4GC:7355048	Xelaev18012086m.g	ID3	120.259	122.534	117.809	142.365	211.948	164.133	-0.505051	7.19609	0.000323393
Xelaev18012086m	PAC4GC:7355049	Xelaev18012086m.g	ID3	120.259	122.534	117.809	142.365	211.948	164.133	-0.505051	7.19609	0.000323393
Xelaev18047740m	PAC4GC:7337765	traf7.S	#N/A	40.2251	34.1409	36.7061	51.6031	52.6859	53.099	-0.505042	5.48751	2.90161e-05
Xelaev18027352m	PAC4GC:7329133	fam83b.L	#N/A	19.0722	23.3627	19.5067	30.1969	27.0087	30.7568	-0.504438	4.65005	0.000961162
Xelaev18009534m	PAC4GC:7336681	Xelaev18009534m.g	CNOT6L	177.684	189.31	191.221	250.195	284.415	257.564	-0.503897	7.81501	1.51399e-05
Xelaev18009534m	PAC4GC:7336680	Xelaev18009534m.g	CNOT6L	177.684	189.31	191.221	250.195	284.415	257.564	-0.503897	7.81501	1.51399e-05
Xelaev18009534m	PAC4GC:7336679	Xelaev18009534m.g	CNOT6L	177.684	189.31	191.221	250.195	284.415	257.564	-0.503897	7.81501	1.51399e-05
Xelaev18033984m	PAC4GC:7334321	zhx2.S	#N/A	61.6553	61.297	62.2256	85.8529	91.1067	85.5968	-0.503801	6.22399	3.64633e-06
Xelaev18015067m	PAC4GC:7350675	Xelaev18015067m.g	#N/A	19.6271	19.208	19.4367	25.6874	32.9683	24.2766	-0.503565	4.56513	0.00096991
Xelaev18013608m	PAC4GC:7353939	eif4b.L	#N/A	271.45	248.5	258.551	371.211	396.824	337.068	-0.503468	8.29494	6.2466e-05
Xelaev18005332m	PAC4GC:7332636	frg1.L	#N/A	22.6786	21.195	20.1359	32.5944	29.9251	28.2421	-0.503437	4.69658	8.97348e-05
Xelaev18005332m	PAC4GC:7332635	frg1.L	#N/A	22.6786	21.195	20.1359	32.5944	29.9251	28.2421	-0.503437	4.69658	8.97348e-05
Xelaev18020583m	PAC4GC:7349459	Xelaev18020583m.g	LMNA	36.48	34.3215	37.9646	55.0281	50.9741	47.9729	-0.503412	5.45694	3.64523e-05
Xelaev18020583m	PAC4GC:7349460	Xelaev18020583m.g	LMNA	36.48	34.3215	37.9646	55.0281	50.9741	47.9729	-0.503412	5.45694	3.64523e-05
Xelaev18024960m	PAC4GC:7365671	uri1.S	#N/A	39.8783	39.6202	46.0749	59.3664	63.4006	54.6465	-0.502884	5.66195	0.000122248
Xelaev18037289m	PAC4GC:7356690	Xetrov90018273m.S	#N/A	16.3674	15.9565	19.5766	23.1186	28.5303	21.6652	-0.502477	4.39267	0.00389286
Xelaev18023928m	PAC4GC:7362465	Xelaev18023928m.g	OXTR	11.7901	12.0426	13.5638	18.0953	18.9568	15.6686	-0.502407	3.92201	0.00332302
Xelaev18002562m	PAC4GC:7368535	Xelaev18002562m.g	DCP1A	28.643	28.3002	34.8183	47.2648	43.6196	38.4944	-0.502034	5.20929	0.000895686
Xelaev18028962m	PAC4GC:7322764	LOC100127584-like.S	#N/A	78.5776	77.3739	85.9971	107.373	126.611	108.906	-0.501991	6.60883	5.77387e-05
Xelaev18032360m	PAC4GC:7325365	LOC101733578.L	#N/A	6.44988	4.81705	6.8518	7.19246	8.55908	9.86539	-0.501371	2.88612	0.0337829
Xelaev18031232m	PAC4GC:7325936	trank1.L	#N/A	8.25308	6.44281	6.22256	9.01912	11.6023	8.99492	-0.50134	3.09686	0.0292906
Xelaev18009350m	PAC4GC:7335971	Xelaev18009350m.g	CFI	9.29338	8.85133	10.3476	11.017	16.5476	12.9604	-0.500757	3.53954	0.0175917
Xelaev18009350m	PAC4GC:7335970	Xelaev18009350m.g	CFI	9.29338	8.85133	10.3476	11.017	16.5476	12.9604	-0.500757	3.53954	0.0175917
Xelaev18029676m	PAC4GC:7322674	dcun1d1.S	#N/A	12.2756	13.1867	14.193	17.4103	20.3516	18.1833	-0.500569	4.00547	0.00125565
Xelaev18046631m	PAC4GC:7338901	Xelaev18046631m.g	RBL1	23.3722	23.724	21.5342	28.9411	36.8991	31.6273	-0.500506	4.79754	0.000228527
Xelaev18014129m	PAC4GC:7351762	mxra5.S	#N/A	11.9982	7.7675	10.1379	14.4991	13.9481	13.3473	-0.500499	3.59419	0.0106926
Xelaev18038888m	PAC4GC:7346735	upf3b.L	#N/A	36.1332	31.7323	30.3437	45.0956	44.1902	49.8106	-0.499947	5.30982	0.000130031
Xelaev18015323m	PAC4GC:7352959	Xelaev18015323m.g	DTX2	15.6739	18.5456	17.9685	25.9728	24.5994	23.0192	-0.499665	4.39913	0.000747982
Xelaev18015323m	PAC4GC:7352958	Xelaev18015323m.g	DTX2	15.6739	18.5456	17.9685	25.9728	24.5994	23.0192	-0.499665	4.39913	0.000747982
Xelaev18021137m	PAC4GC:7348786	pawr.S	#N/A	24.6205	29.8657	27.0576	33.1653	44.634	37.8173	-0.499604	5.04382	3.93284e-05
Xelaev18042181m	PAC4GC:7341846	tmem185a.S	#N/A	5.40958	8.79112	7.76071	9.0762	11.8559	9.76867	-0.498118	3.15559	0.0130331
Xelaev18028680m	PAC4GC:7324029	ptpn14.S	#N/A	61.9328	60.2734	62.9946	81.2292	97.0663	83.7591	-0.498086	6.22247	2.71112e-05
Xelaev18037301m	PAC4GC:7357357	LOC101731802.S	#N/A	12.2062	12.8856	11.1866	15.1841	19.5274	16.7325	-0.497997	3.88248	0.00232372
Xelaev18042187m	PAC4GC:7340927	cd99l2.S	#N/A	35.509	33.2377	37.4752	47.9498	55.5389	46.4254	-0.497823	5.42024	0.000182144
Xelaev18028569m	PAC4GC:7323655	crip3.S	#N/A	9.77886	9.87496	12.3752	16.7253	14.7089	13.444	-0.49782	3.69562	0.0110247
Xelaev18033987m	PAC4GC:7334170	zhx1.S	#N/A	26.5624	23.4831	28.5259	38.2456	37.2796	34.819	-0.496976	4.9826	0.000209035
Xelaev18022494m	PAC4GC:7363330	cfdp1.L	#N/A	25.8689	25.4099	25.5195	35.3344	40.6398	32.4978	-0.496966	4.95492	0.000158388
Xelaev18037525m	PAC4GC:7356605	sdf4.S	#N/A	25.2447	22.7004	23.5618	30.7107	38.294	32.1109	-0.496873	4.85292	0.000606926
Xelaev18001926m	PAC4GC:7339895	ca7.S	#N/A	8.32243	13.3071	10.2777	17.8099	15.0893	11.8965	-0.49611	3.69415	0.042003
Xelaev18041211m	PAC4GC:7341910	Xetrov90021367m.S	#N/A	21.0835	19.0274	21.3944	27.7994	30.7493	27.9519	-0.495112	4.63195	0.000433959
Xelaev18045578m	PAC4GC:7360371	gid4.L	#N/A	24.0657	25.1691	22.9326	28.7699	38.294	35.3026	-0.494842	4.86828	0.0003528
Xelaev18007211m	PAC4GC:7331102	dad1.L	#N/A	36.7574	35.0441	37.5451	67.2438	34.1095	58.4186	-0.494338	5.49091	0.00933964
Xelaev18045640m	PAC4GC:7359904	LOC100495658.L	#N/A	3.60639	4.75684	4.12506	5.53706	6.14986	5.89989	-0.494324	2.36231	0.0434465
Xelaev18045640m	PAC4GC:7359903	LOC100495658.L	#N/A	3.60639	4.75684	4.12506	5.53706	6.14986	5.89989	-0.494324	2.36231	0.0434465
Xelaev18034907m	PAC4GC:7368413	Xelaev18034907m.g	H2AFY2	23.3722	25.4099	20.9749	29.3978	40.1326	29.306	-0.494281	4.81955	0.000251721
Xelaev18030675m	PAC4GC:7326392	Xelaev18030675m.g	#N/A	12.0675	13.9092	11.8159	16.0403	19.9078	17.4095	-0.494216	3.9374	0.00141588
Xelaev18024484m	PAC4GC:7364840	znf408-like.S	#N/A	12.553	12.2835	12.7947	17.3532	17.8156	17.7964	-0.493676	3.92826	0.00135506
Xelaev18005866m	PAC4GC:7332808	Xelaev18005866m.g	CNOT6L	252.655	271.682	278.197	364.19	425.672	343.258	-0.493425	8.33425	0.000139049
Xelaev18021540m	PAC4GC:7349953	Xelaev18021540m.g	#N/A	7.14342	11.019	8.32005	11.1883	14.9625	10.9293	-0.492876	3.42451	0.00696625
Xelaev18016203m	PAC4GC:7352848	cdx2.S	#N/A	14.911	16.9801	23.2122	20.4928	27.7695	28.629	-0.49268	4.46626	0.000893913
Xelaev18029315m	PAC4GC:7322686	prep.S	#N/A	14.4255	11.862	15.1718	19.237	19.0202	19.7308	-0.492664	4.06134	0.00164897
Xelaev18038586m	PAC4GC:7345645	pappa.L	#N/A	9.29338	9.6341	10.2078	12.7295	14.3919	13.8309	-0.492664	3.56129	0.00428855
Xelaev18006651m	PAC4GC:7329398	LOC100489262.L	#N/A	21.777	27.397	28.8755	30.4823	38.0404	41.396	-0.492302	4.97429	5.12636e-05
Xelaev18025304m	PAC4GC:7365108	cenpl.S	#N/A	9.84821	9.81474	9.71837	13.8712	12.9971	14.6046	-0.492294	3.57646	0.00430681
Xelaev18025304m	PAC4GC:7365107	cenpl.S	#N/A	9.84821	9.81474	9.71837	13.8712	12.9971	14.6046	-0.492294	3.57646	0.00430681
Xelaev18032985m	PAC4GC:7333446	shfm1.S	#N/A	18.1013	15.6554	16.3604	27.7994	20.3516	22.6324	-0.491354	4.34224	0.000642571
Xelaev18032701m	PAC4GC:7334669	Xelaev18032701m.g	ZNF268	45.9121	43.233	54.6746	62.7343	72.8473	65.6726	-0.491279	5.8489	0.000182712
Xelaev18035200m	PAC4GC:7367421	Xetrov90018273m.L	#N/A	55.4135	61.0561	63.9735	87.8508	85.5908	79.6969	-0.491202	6.17786	4.15464e-05
Xelaev18044555m	PAC4GC:7358661	mbd5.L	#N/A	45.2879	45.0394	52.5771	65.8738	69.7407	64.5119	-0.491129	5.84045	3.98317e-05
Xelaev18015364m	PAC4GC:7352171	gusb.S	#N/A	53.541	62.8625	58.1704	69.5842	99.5389	78.0527	-0.491	6.13795	2.77754e-05
Xelaev18009212m	PAC4GC:7334967	plrg1.S	#N/A	161.316	159.384	163.464	256.075	193.879	234.835	-0.49078	7.60696	0.00012462
Xelaev18047722m	PAC4GC:7339435	tnrc6a-like.S	#N/A	95.1531	87.1886	95.8553	128.094	127.625	134.827	-0.490187	6.80188	1.49104e-05
Xelaev18044048m	PAC4GC:7360540	armc7.L	#N/A	6.10312	5.35897	5.73314	8.73371	7.73487	7.64084	-0.490034	2.8109	0.0195581
Xelaev18011608m	PAC4GC:7355031	LOC100493838-like.L	#N/A	33.0123	32.6355	38.3841	44.4677	52.9395	48.3598	-0.489616	5.3839	0.000149917
Xelaev18007066m	PAC4GC:7331175	c14orf119.L	#N/A	4.02251	4.39556	4.54456	6.16497	5.51585	6.57693	-0.489141	2.41264	0.044202
Xelaev18005601m	PAC4GC:7329756	ankrd50.L	#N/A	47.9927	47.8092	48.5219	61.4784	77.9193	63.9316	-0.489044	5.85978	6.49967e-05
Xelaev18021780m	PAC4GC:7363151	parva.L	#N/A	45.496	47.9297	52.0178	66.5018	68.9798	68.1873	-0.488867	5.86566	9.50587e-06
Xelaev18045677m	PAC4GC:7358840	eln2.L	#N/A	70.2552	71.7741	71.8041	92.817	104.357	103.296	-0.488702	6.42353	1.21886e-05
Xelaev18015130m	PAC4GC:7351412	sh3d21-like.S	#N/A	11.8595	16.679	13.354	18.8374	21.5562	18.0865	-0.488481	4.07617	0.00172089
Xelaev18024798m	PAC4GC:7365036	LOC100494115.S	#N/A	19.3497	18.9671	19.8562	25.9728	26.5648	29.2093	-0.487731	4.55063	0.000279905
Xelaev18033150m	PAC4GC:7334107	cmtm6.S	#N/A	9.15467	11.2599	9.01921	11.0741	16.0404	14.5079	-0.487695	3.58051	0.00753998
Xelaev18028489m	PAC4GC:7322784	peli2.S	#N/A	19.8351	20.4123	20.5554	28.0849	30.0519	26.9847	-0.487003	4.61191	0.000270202
Xelaev18031109m	PAC4GC:7326142	LOC100145611.L	#N/A	121.091	174.016	128.646	242.717	189.695	162.199	-0.486299	7.40843	0.00980061
Xelaev18024600m	PAC4GC:7364981	dennd5a.S	#N/A	12.0675	10.3567	11.3964	14.1566	16.1038	17.2161	-0.48505	3.77207	0.00606567
Xelaev18017574m	PAC4GC:7343526	pawr.L	#N/A	29.7527	35.1043	30.4136	40.6431	48.1211	44.6844	-0.484992	5.25722	4.69883e-05
Xelaev18018277m	PAC4GC:7343761	Xelaev18018277m.g	LMNA	94.5289	83.1544	105.154	142.194	130.098	122.06	-0.484774	6.82016	0.000273119
Xelaev18018277m	PAC4GC:7343762	Xelaev18018277m.g	LMNA	94.5289	83.1544	105.154	142.194	130.098	122.06	-0.484774	6.82016	0.000273119
Xelaev18041498m	PAC4GC:7341637	Xelaev18041498m.g	ANGPTL2	18.24	13.4275	15.3117	18.7803	26.121	20.8914	-0.483882	4.24187	0.0220536
Xelaev18029002m	PAC4GC:7322589	zbtb2.S	#N/A	43.8315	49.4952	48.7317	59.0239	76.6513	63.5447	-0.483778	5.83312	2.95659e-05
Xelaev18021100m	PAC4GC:7349755	lrrn3.S	#N/A	5.40958	4.81705	5.17381	6.16497	7.73487	7.73756	-0.483672	2.6529	0.0441531
Xelaev18028960m	PAC4GC:7323502	Xelaev18028960m.g	PLEKHG1	50.7668	43.775	55.3737	69.2417	78.6801	61.3202	-0.483362	5.90681	0.00156996
Xelaev18041985m	PAC4GC:7340025	rhog-like.1.S	#N/A	8.53049	11.4405	9.29887	15.9262	11.2853	13.9276	-0.483302	3.56893	0.0430524
Xelaev18037104m	PAC4GC:7357275	ppa2.S	#N/A	14.1481	13.6684	14.7523	25.7445	14.8357	20.1177	-0.483225	4.11628	0.0119248
Xelaev18010222m	PAC4GC:7336957	homez.S	#N/A	67.7585	67.6796	69.0074	91.5041	108.035	87.0476	-0.483201	6.35709	7.47559e-05
Xelaev18021513m	PAC4GC:7349161	foxi1.S	#N/A	5.61764	9.09218	5.45348	9.4187	10.1441	8.31788	-0.483101	3.02753	0.0344132
Xelaev18044961m	PAC4GC:7359650	zdbf2-like.L	#N/A	17.269	16.9199	16.1507	21.8628	26.438	22.1488	-0.482461	4.34078	0.00105355
pax8.L	PAC4GC:7343848	pax8.L.g	#N/A	7.69825	15.7156	8.18021	15.5837	18.7032	9.18835	-0.481243	3.66592	0.0374529
Xelaev18006988m	PAC4GC:7332300	secisbp2.L	#N/A	34.0526	36.1279	34.8883	46.4085	52.3689	47.7794	-0.479497	5.39457	4.11495e-05
Xelaev18007385m	PAC4GC:7332035	aplnr.L	#N/A	26.7011	27.698	31.1827	34.3069	47.9943	37.5272	-0.479468	5.10282	0.00125528
Xelaev18037589m	PAC4GC:7357445	Xelaev18037589m.g	#N/A	8.46114	9.87496	9.50862	13.6428	11.4121	13.9276	-0.479414	3.49305	0.013048
Xelaev18000121m	PAC4GC:7337402	Xelaev18000121m.g	GAB1	15.5352	14.3909	13.8434	19.1799	21.049	20.8914	-0.478698	4.13778	0.00180075
Xelaev18000121m	PAC4GC:7337403	Xelaev18000121m.g	GAB1	15.5352	14.3909	13.8434	19.1799	21.049	20.8914	-0.478698	4.13778	0.00180075
Xelaev18026486m	PAC4GC:7328603	c1d.L	#N/A	23.3028	17.8833	27.4072	36.0765	20.6686	40.8156	-0.478636	4.79617	0.000905995
Xelaev18037898m	PAC4GC:7356639	Xelaev18037898m.g	RPS9	187.393	149.63	188.425	330.225	171.879	251.181	-0.478302	7.73641	0.00174054
Xelaev18037898m	PAC4GC:7356638	Xelaev18037898m.g	RPS9	187.393	149.63	188.425	330.225	171.879	251.181	-0.478302	7.73641	0.00174054
Xelaev18005219m	PAC4GC:7332926	Xelaev18005219m.g	UGDH	38.838	41.3664	39.0133	52.4022	53.3199	60.9333	-0.47809	5.57769	7.85881e-05
Xelaev18005219m	PAC4GC:7332927	Xelaev18005219m.g	UGDH	38.838	41.3664	39.0133	52.4022	53.3199	60.9333	-0.47809	5.57769	7.85881e-05
Xelaev18024178m	PAC4GC:7364448	foxa4.S	#N/A	4.99346	4.51599	5.10389	6.45038	6.91066	6.96381	-0.477936	2.57191	0.038251
Xelaev18044100m	PAC4GC:7359184	Xelaev18044100m.g	#N/A	6.10312	5.17833	5.73314	7.47788	8.43228	7.73756	-0.477832	2.7874	0.0341704
Xelaev18043739m	PAC4GC:7359015	sgsh.L	#N/A	6.17247	6.62345	6.92172	9.4187	8.81268	9.18835	-0.477798	2.99712	0.0183267
Xelaev18014601m	PAC4GC:7350827	mnt.S	#N/A	15.6739	13.6684	12.0256	18.3237	20.6052	18.6669	-0.477527	4.05507	0.00393203
Xelaev18038555m	PAC4GC:7346763	pdzd11.L	#N/A	12.0675	16.7393	14.0532	21.5203	20.3516	17.5062	-0.47744	4.10314	0.00735997
Xelaev18012985m	PAC4GC:7355629	lonrf2.L	#N/A	35.4397	33.2377	36.776	45.4952	58.709	43.3303	-0.477329	5.40265	0.00158394
Xelaev18039284m	PAC4GC:7347936	kcnk6.L	#N/A	8.94661	9.09218	9.85821	13.757	12.2363	12.767	-0.476895	3.49041	0.00782595
Xelaev18041417m	PAC4GC:7341311	LOC101732106.S	#N/A	5.75635	6.80409	6.08272	8.44829	10.2709	7.15724	-0.475779	2.91967	0.0270179
Xelaev18005920m	PAC4GC:7332872	Xelaev18005920m.g	HNRNPDL	606.081	569.797	588.696	803.901	914.554	741.355	-0.474368	9.45984	0.000671561
Xelaev18034640m	PAC4GC:7367671	sufu.L	#N/A	12.2756	10.4771	9.08913	14.6133	14.8357	14.7981	-0.474234	3.67893	0.00888357
Xelaev18018137m	PAC4GC:7343852	mtmr10.L	#N/A	20.3206	21.4961	22.1635	27.2857	32.5879	28.9191	-0.473049	4.67747	0.000458765
Xelaev18027505m	PAC4GC:7328700	kng1.L	#N/A	31.6946	22.6401	33.8395	40.1865	45.0144	35.7862	-0.472987	5.12904	0.0148987
Xelaev18017847m	PAC4GC:7343339	Xelaev18017847m.g	GATA3	8.53049	9.75453	6.36239	10.5033	11.2219	12.5735	-0.472889	3.31375	0.0421054
Xelaev18017847m	PAC4GC:7343338	Xelaev18017847m.g	GATA3	8.53049	9.75453	6.36239	10.5033	11.2219	12.5735	-0.472889	3.31375	0.0421054
Xelaev18017751m	PAC4GC:7343572	hbp1.L	#N/A	7.28213	6.08153	5.73314	8.61954	9.63689	8.22116	-0.472328	2.95031	0.0302643
Xelaev18039951m	PAC4GC:7347062	srp54.L	#N/A	53.1248	57.5036	56.2827	69.2988	89.0144	74.0872	-0.472211	6.05921	4.69883e-05
Xelaev18023085m	PAC4GC:7362447	ptch2.L	#N/A	144.602	138.43	171.505	225.592	229.32	175.836	-0.470628	7.50006	0.00488352
wnt5a.S	PAC4GC:7357945	wnt5a.S.g	#N/A	23.5802	24.5067	25.2398	27.8565	37.8502	36.6567	-0.470611	4.87746	0.000759702
Xelaev18012367m	PAC4GC:7354936	tbl1x.L	#N/A	37.7284	38.0547	42.8587	51.3747	61.562	51.3581	-0.470396	5.56337	0.000363061
Xelaev18033858m	PAC4GC:7333293	osgin2.S	#N/A	7.42083	7.28579	7.34122	9.70412	10.5245	10.349	-0.470365	3.15308	0.0142078
Xelaev18005170m	PAC4GC:7332089	Xelaev18005170m.g	GPR125	23.3722	24.6874	26.3585	34.4782	37.8502	30.5634	-0.469908	4.89195	0.000872243
Xelaev18045566m	PAC4GC:7360665	nt5m.L	#N/A	9.43209	9.39325	8.1103	11.5879	11.6023	14.5079	-0.469636	3.44383	0.0220536
Xelaev18040067m	PAC4GC:7345551	rad51.L	#N/A	16.0207	14.9329	17.8287	21.6345	21.8732	23.8897	-0.469381	4.28388	0.00105841
Xelaev18040067m	PAC4GC:7345552	rad51.L	#N/A	16.0207	14.9329	17.8287	21.6345	21.8732	23.8897	-0.469381	4.28388	0.00105841
Xelaev18012669m	PAC4GC:7354037	ulk2-like.L	#N/A	19.7658	20.5929	16.9897	25.5161	28.0865	25.8241	-0.468446	4.51893	0.000828012
Xelaev18027104m	PAC4GC:7328187	Xelaev18027104m.g	HBS1L	14.6336	15.6554	16.2206	18.7232	24.3458	21.375	-0.468151	4.21851	0.00199168
Xelaev18032927m	PAC4GC:7334614	Xelaev18032927m.g	ST8SIA6	14.7723	17.221	24.6106	24.3174	28.3401	23.8897	-0.467991	4.48043	0.0179654
Xelaev18009389m	PAC4GC:7336966	Xelaev18009389m.g	PAPSS1	19.2803	22.1584	19.3668	26.6578	29.0375	28.4355	-0.467189	4.60181	0.000542911
Xelaev18009389m	PAC4GC:7336965	Xelaev18009389m.g	PAPSS1	19.2803	22.1584	19.3668	26.6578	29.0375	28.4355	-0.467189	4.60181	0.000542911
Xelaev18036546m	PAC4GC:7366207	Xelaev18036546m.g	#N/A	21.6383	15.1737	17.7588	28.8269	15.4063	34.3354	-0.4667	4.47743	0.021777
Xelaev18029875m	PAC4GC:7323880	dgkd-like.S	#N/A	29.1285	29.3238	32.8607	42.1273	43.1124	40.5255	-0.466418	5.18225	0.000256009
Xelaev18026676m	PAC4GC:7328939	slc30a6.L	#N/A	7.97566	8.06856	7.06155	11.1312	11.0317	9.76867	-0.466164	3.21898	0.0135466
Xelaev18013752m	PAC4GC:7355668	cdx2.L	#N/A	20.3206	25.4099	30.7632	27.7994	34.3631	43.8139	-0.465889	4.93089	0.000181049
Xelaev18010603m	PAC4GC:7335718	LOC101734664.S	#N/A	7.35148	5.78046	4.61448	9.0762	8.87608	6.48021	-0.465764	2.8441	0.0350988
Xelaev18005371m	PAC4GC:7331755	enpp6.L	#N/A	15.4658	19.0876	19.6465	22.0341	29.1009	23.5028	-0.465228	4.43326	0.00157048
Xelaev18043178m	PAC4GC:7358759	Xelaev18043178m.g	UBP1	7.62889	10.0556	9.22896	12.1587	13.5677	11.2195	-0.465088	3.43065	0.0145469
Xelaev18043178m	PAC4GC:7358760	Xelaev18043178m.g	UBP1	7.62889	10.0556	9.22896	12.1587	13.5677	11.2195	-0.465088	3.43065	0.0145469
Xelaev18029159m	PAC4GC:7322531	zbtb18.S	#N/A	18.9335	18.1844	19.7863	26.3724	29.6081	22.5356	-0.46503	4.50539	0.00321199
Xelaev18013809m	PAC4GC:7354544	LOC100127586.L	#N/A	11.582	12.5845	11.8159	16.3828	18.1326	15.0882	-0.464769	3.84821	0.00426098
Xelaev18033101m	PAC4GC:7333257	rftn1.S	#N/A	5.96441	6.62345	8.18021	7.70621	9.76369	11.2195	-0.464629	3.06127	0.0192096
Xelaev18044959m	PAC4GC:7359887	eef1b2.L	#N/A	395.454	329.366	354.616	614.784	382.115	515.515	-0.463857	8.75522	0.00103664
Xelaev18000428m	PAC4GC:7322090	Xelaev18000428m.g	#N/A	10.6111	8.12877	9.15904	13.4716	12.2997	12.5735	-0.463655	3.4813	0.0106251
Xelaev18027270m	PAC4GC:7327830	Xelaev18027270m.g	MAP3K7	58.1877	54.252	61.4565	82.6563	79.4409	77.1822	-0.463323	6.10835	4.69883e-05
Xelaev18023377m	PAC4GC:7363024	tada1.L	#N/A	15.3271	14.5114	13.0744	21.5203	17.6254	20.3111	-0.463168	4.10331	0.0032983
Xelaev18033357m	PAC4GC:7333894	srd5a1.S	#N/A	10.6111	10.1158	9.01921	13.1862	15.0893	12.767	-0.462927	3.57681	0.00966516
Xelaev18003885m	PAC4GC:7322124	ccdc15.S	#N/A	8.46114	8.36963	8.80946	10.5033	15.4697	9.67195	-0.462616	3.37274	0.0449549
Xelaev18010757m	PAC4GC:7335344	sema6a.S	#N/A	103.545	106.096	102.218	123.927	159.643	148.464	-0.462556	6.95537	0.000235784
Xelaev18030788m	PAC4GC:7324985	Xelaev18030788m.g	BMI1	11.582	9.81474	11.5362	14.0995	17.562	13.6375	-0.46218	3.71946	0.0217356
Xelaev18034861m	PAC4GC:7367405	scd.L	#N/A	8.94661	9.99538	12.515	13.1862	15.2795	14.4112	-0.462164	3.64528	0.0119496
Xelaev18017631m	PAC4GC:7345039	Xelaev18017631m.g	FOXP2	22.6093	19.9306	18.2482	28.4844	29.4813	25.6307	-0.46124	4.59695	0.000870459
Xelaev18017631m	PAC4GC:7345040	Xelaev18017631m.g	FOXP2	22.6093	19.9306	18.2482	28.4844	29.4813	25.6307	-0.46124	4.59695	0.000870459
Xelaev18000620m	PAC4GC:7345296	Xelaev18000620m.g	#N/A	4.71604	7.52664	6.71197	5.19456	10.8415	10.6391	-0.461189	2.94619	0.0399427
Xelaev18045466m	PAC4GC:7359169	LOC100493268.L	#N/A	54.0958	54.0112	57.4712	67.0155	88.2536	73.7003	-0.460953	6.04187	0.000314915
Xelaev18011938m	PAC4GC:7353729	Xelaev18011938m.g	MED31	15.2578	13.3673	13.7735	20.9495	17.6254	19.9242	-0.460804	4.08244	0.00220328
Xelaev18022189m	PAC4GC:7363177	polr2g.L	#N/A	20.1819	15.2941	18.4579	30.254	18.7032	26.0176	-0.460747	4.43346	0.00143238
Xelaev18045328m	PAC4GC:7359452	kdelr1.L	#N/A	135.725	153.242	162.136	199.448	216.767	202.918	-0.460213	7.47978	0.000143448
Xelaev18012494m	PAC4GC:7354662	mtf1.L	#N/A	31.2785	28.6615	31.1128	41.0427	42.9222	41.1058	-0.459951	5.17579	0.000240714
Xelaev18020904m	PAC4GC:7349394	LOC100158565.S	#N/A	32.1801	28.4808	29.6445	41.3852	43.683	38.978	-0.459743	5.16419	0.000348347
Xelaev18016382m	PAC4GC:7352852	Xetrov90006970m.S	#N/A	47.9927	48.3512	56.6322	69.2988	69.3603	70.8954	-0.459418	5.91992	5.43692e-05
Xelaev18041243m	PAC4GC:7341523	sos2.S	#N/A	13.5933	13.1867	14.5426	18.2666	20.2882	18.0865	-0.458997	4.04065	0.00386294
Xelaev18045323m	PAC4GC:7360535	Xetrov90023445m.L	#N/A	18.0319	18.1844	17.3393	27.6853	23.3314	22.7291	-0.458855	4.41655	0.00140791
Xelaev18023186m	PAC4GC:7361696	scp2.L	#N/A	5.47893	5.66004	5.80306	7.87746	7.98848	7.35068	-0.458794	2.77119	0.0347081
Xelaev18037431m	PAC4GC:7357200	rpl27a-like.S	#N/A	256.955	194.308	252.608	435.144	203.136	369.178	-0.458547	8.15652	0.00604089
Xelaev18034782m	PAC4GC:7366491	Xelaev18034782m.g	HNRNPH1	206.535	193.826	201.849	268.519	304.83	255.92	-0.458546	7.89913	0.000364395
Xelaev18034782m	PAC4GC:7366492	Xelaev18034782m.g	HNRNPH1	206.535	193.826	201.849	268.519	304.83	255.92	-0.458546	7.89913	0.000364395
Xelaev18015221m	PAC4GC:7351134	txlna.S	#N/A	41.196	37.8139	42.0197	53.5439	58.7724	53.7761	-0.458524	5.58439	0.000210447
Xelaev18013044m	PAC4GC:7354273	Xelaev18013044m.g	TFDP1	17.4077	19.4488	18.6677	22.0911	31.1931	23.4061	-0.458347	4.47055	0.00224854
Xelaev18013044m	PAC4GC:7354272	Xelaev18013044m.g	TFDP1	17.4077	19.4488	18.6677	22.0911	31.1931	23.4061	-0.458347	4.47055	0.00224854
Xelaev18004872m	PAC4GC:7330150	znf638.L	#N/A	203.483	187.203	220.446	282.047	285.049	270.621	-0.458259	7.91649	0.000302192
Xelaev18043229m	PAC4GC:7359753	hoxb7.L	#N/A	17.4077	18.4252	18.1783	19.922	26.7551	28.3388	-0.458234	4.43368	0.0029686
Xelaev18026806m	PAC4GC:7326792	Xelaev18026806m.g	ZDHHC14	13.3159	14.0297	13.4239	18.0953	20.8588	17.0226	-0.457979	4.02338	0.00333161
Xelaev18017742m	PAC4GC:7344045	Xelaev18017742m.g	CBLL1	16.0207	16.9801	17.8986	22.4336	24.9164	22.3422	-0.457008	4.33835	0.00165245
Xelaev18017742m	PAC4GC:7344046	Xelaev18017742m.g	CBLL1	16.0207	16.9801	17.8986	22.4336	24.9164	22.3422	-0.457008	4.33835	0.00165245
Xelaev18034800m	PAC4GC:7366781	LOC100496010.L	#N/A	26.285	31.8528	28.1763	37.2752	40.3228	40.8156	-0.456611	5.09781	0.000267874
Xelaev18026497m	PAC4GC:7328726	Xelaev18026497m.g	#N/A	11.8595	12.5243	12.2354	17.4103	17.562	15.185	-0.456472	3.86806	0.00534644
Xelaev18041786m	PAC4GC:7342012	Xelaev18041786m.g	SSR4	222.556	181.663	218.978	348.663	222.282	294.704	-0.45627	7.95574	0.000474903
Xelaev18047673m	PAC4GC:7338387	atp6v0c.S	#N/A	64.5682	76.3503	62.8548	95.2145	103.153	81.2444	-0.455968	6.33467	7.17396e-05
Xelaev18042665m	PAC4GC:7340532	emc7.S	#N/A	40.5025	40.8847	44.0473	57.4255	57.5043	56.7744	-0.455246	5.63371	9.01764e-05
Xelaev18045194m	PAC4GC:7360924	Xelaev18045194m.g	XYLT2	20.3206	19.2682	21.3245	26.4295	28.5303	28.3388	-0.453098	4.59437	0.000967601
Xelaev18045194m	PAC4GC:7360923	Xelaev18045194m.g	XYLT2	20.3206	19.2682	21.3245	26.4295	28.5303	28.3388	-0.453098	4.59437	0.000967601
Xelaev18007573m	PAC4GC:7331324	Xelaev18007573m.g	HNF1A	8.87726	8.55027	9.15904	11.6449	11.2853	13.6375	-0.452397	3.4112	0.0140448
Xelaev18046467m	PAC4GC:7337717	nploc4.S	#N/A	71.8503	70.329	72.8528	97.4408	100.173	96.4294	-0.451976	6.40894	5.61685e-05
Xelaev18046665m	PAC4GC:7337770	lrrc59.S	#N/A	74.4858	80.0233	76.5584	116.735	87.2392	114.709	-0.451853	6.51954	0.00167385
Xelaev18040827m	PAC4GC:7346580	Xelaev18040827m.g	RAB13	58.6731	61.4174	60.7573	81.3433	85.0836	80.8575	-0.451792	6.15955	3.67751e-05
Xelaev18019874m	PAC4GC:7349991	wnt5b.S	#N/A	19.6271	17.6425	30.6933	23.4611	31.3833	36.9469	-0.451775	4.73965	0.00686841
Xelaev18008930m	PAC4GC:7334863	LOC100493887.S	#N/A	10.4724	10.7782	9.71837	13.6999	15.4063	13.2506	-0.450918	3.62708	0.00864824
Xelaev18037543m	PAC4GC:7357203	utp3.S	#N/A	53.1942	51.4822	51.808	63.5334	81.66	69.6381	-0.450893	5.95448	0.000351596
Xelaev18013471m	PAC4GC:7355964	tsfm.L	#N/A	11.8595	13.4275	13.0044	17.182	16.928	18.28	-0.450815	3.92942	0.00495955
Xelaev18043844m	PAC4GC:7360856	vat1.L	#N/A	23.0947	22.7004	20.8351	31.2815	33.2219	26.5979	-0.450631	4.72417	0.000713631
Xelaev18022476m	PAC4GC:7363157	slc7a6os.L	#N/A	8.53049	9.45346	9.50862	10.7316	14.3285	12.5735	-0.450097	3.45668	0.0156766
Xelaev18045215m	PAC4GC:7361221	knop1.L	#N/A	29.1979	26.1325	26.708	40.3577	37.2796	34.3354	-0.449803	5.02113	0.000292177
Xelaev18041346m	PAC4GC:7340739	Xelaev18041346m.g	SEL1L	28.7817	34.6828	28.9454	42.5269	42.732	40.7189	-0.449632	5.19107	0.000474903
Xelaev18034358m	PAC4GC:7366081	minpp1.L	#N/A	11.7208	8.79112	12.9345	14.2137	15.0893	15.862	-0.449286	3.72432	0.0193316
Xelaev18047548m	PAC4GC:7338059	nudt1.S	#N/A	41.7509	43.775	45.2359	59.4235	61.0548	57.7416	-0.448535	5.69004	0.000134394
Xelaev18047026m	PAC4GC:7338338	cnppd1.S	#N/A	28.3656	25.9519	28.456	42.3556	38.4208	32.2076	-0.448138	5.03437	0.00137163
Xelaev18003271m	PAC4GC:7369207	LOC100498108-like.L	#N/A	6.31118	6.38259	5.73314	8.39121	10.0807	6.67365	-0.447722	2.88982	0.0466462
Xelaev18015811m	PAC4GC:7352395	nckap5l-like.S	#N/A	22.3319	23.6036	25.1	30.4253	33.5389	32.7879	-0.447612	4.81186	0.000514144
Xelaev18018127m	PAC4GC:7344464	foxb1.L	#N/A	20.39	16.4382	19.3668	21.5203	28.7205	26.5979	-0.447609	4.47817	0.0139708
Xelaev18022169m	PAC4GC:7362437	frmd8.L	#N/A	34.3994	42.3298	39.1532	52.6877	55.5389	49.327	-0.447517	5.5144	0.000304334
Xelaev18033241m	PAC4GC:7334246	stk17a.S	#N/A	17.7545	20.5929	18.7376	22.7761	29.1643	26.1143	-0.447451	4.50135	0.00132161
Xelaev18029595m	PAC4GC:7324057	Xelaev18029595m.g	EIF4E2	9.7095	8.85133	10.1379	12.9579	14.3919	11.6063	-0.4471	3.51262	0.0227878
Xelaev18027213m	PAC4GC:7327797	bend3.L	#N/A	22.0544	22.1584	22.8626	30.3111	31.9539	29.0159	-0.446544	4.72926	0.000765719
Xelaev18023672m	PAC4GC:7362769	fam83f.L	#N/A	12.8998	16.3178	16.1507	18.9516	22.3804	20.2144	-0.446289	4.16574	0.00314424
Xelaev18014720m	PAC4GC:7352246	slc35a5.S	#N/A	6.58859	7.70728	6.78189	7.93454	11.0951	9.86539	-0.44618	3.07938	0.0280231
Xelaev18033688m	PAC4GC:7333359	garem-like.S	#N/A	6.79665	6.26217	6.57214	7.59205	9.63689	9.67195	-0.446153	2.97654	0.0451956
Xelaev18031912m	PAC4GC:7325345	npc1-like.L	#N/A	41.9589	40.6439	41.1108	54.8568	54.1441	59.8694	-0.446091	5.61121	0.000136864
Xelaev18021469m	PAC4GC:7349231	zcchc10.S	#N/A	57.9102	59.1293	62.1556	80.8867	87.1124	76.0215	-0.446049	6.14302	0.000138887
Xelaev18005812m	PAC4GC:7332985	Xelaev18005812m.g	USO1	87.3855	92.4874	89.9124	125.982	121.602	119.739	-0.445429	6.7322	0.000116579
Xelaev18005812m	PAC4GC:7332986	Xelaev18005812m.g	USO1	87.3855	92.4874	89.9124	125.982	121.602	119.739	-0.445429	6.7322	0.000116579
Xelaev18021324m	PAC4GC:7349731	tcp11l2.S	#N/A	23.4415	31.5517	25.869	34.4782	37.7234	37.5272	-0.445348	4.9951	0.000913876
Xelaev18037163m	PAC4GC:7356922	chst3.S	#N/A	24.2044	21.9778	29.4348	30.5965	39.1816	32.6912	-0.445062	4.89758	0.00913319
Xelaev18042412m	PAC4GC:7340923	Xelaev18042412m.g	PHF1	9.01597	11.019	9.85821	12.5012	17.1816	11.1227	-0.444843	3.57667	0.0204402
Xelaev18010642m	PAC4GC:7337256	morn3.S	#N/A	15.4658	14.7522	15.6613	21.5774	20.2882	20.5045	-0.444493	4.1835	0.0025283
Xelaev18025020m	PAC4GC:7365124	n4bp1.S	#N/A	11.6514	12.6448	13.0044	16.2687	16.294	18.28	-0.444271	3.88832	0.00562271
Xelaev18007717m	PAC4GC:7330047	ankle2-like.L	#N/A	61.7247	65.5721	62.9946	85.6246	90.7263	82.5017	-0.444018	6.22862	6.27545e-05
Xelaev18035782m	PAC4GC:7366337	plekhg5.L	#N/A	16.2981	15.1135	20.5554	21.292	26.9453	21.9553	-0.444012	4.35676	0.0180971
Xelaev18036622m	PAC4GC:7357024	smc3.S	#N/A	11.0272	11.2599	9.64846	13.9283	15.0259	14.6046	-0.443813	3.66785	0.0108907
Xelaev18039985m	PAC4GC:7347352	rasgrp1.L	#N/A	5.61764	8.91155	9.15904	8.73371	12.3631	10.7359	-0.443471	3.22947	0.028759
Xelaev18005181m	PAC4GC:7331643	LOC101734185.L	#N/A	17.269	19.0876	19.5067	23.347	27.5793	24.9536	-0.443431	4.46495	0.00143067
Xelaev18016929m	PAC4GC:7344357	tbc1d9b.L	#N/A	26.1463	23.3025	23.7016	36.3619	30.5591	32.6912	-0.443299	4.85416	0.000518072
Xelaev18026251m	PAC4GC:7328352	taf1a.L	#N/A	18.7255	18.5456	20.5554	25.8586	26.6917	25.8241	-0.442686	4.51268	0.00164897
Xelaev18012118m	PAC4GC:7355383	cisd3.L	#N/A	8.87726	6.44281	9.99804	11.8733	9.89049	12.2834	-0.44253	3.32318	0.0231864
Xelaev18029428m	PAC4GC:7323545	fam46a.S	#N/A	12.3449	13.0663	14.7523	16.3828	21.8098	16.3456	-0.442326	3.99271	0.0157245
Xelaev18041609m	PAC4GC:7340659	ntng2-like.S	#N/A	8.11437	7.28579	6.99163	8.56246	10.6513	11.5096	-0.442297	3.164	0.049385
Xelaev18011592m	PAC4GC:7353160	col8a1.L	#N/A	224.22	243.803	279.246	295.804	387.821	333.392	-0.442129	8.20052	0.00131667
Xelaev18003193m	PAC4GC:7324376	Xelaev18003193m.g	#N/A	11.0272	10.1158	8.1103	13.5858	15.6599	10.5424	-0.441957	3.54331	0.0185497
Xelaev18025993m	PAC4GC:7364927	eif4e3.S	#N/A	7.21277	7.82771	6.71197	10.3891	8.74928	10.6391	-0.441808	3.12291	0.0405773
Xelaev18007825m	PAC4GC:7331182	Xelaev18007825m.g	ORAI1	21.2222	24.3863	24.4707	30.6536	32.7781	31.5306	-0.441743	4.78839	0.000758263
Xelaev18024929m	PAC4GC:7364587	klhl36-like.S	#N/A	20.598	19.0274	20.4156	26.4295	28.9741	26.0176	-0.44152	4.56723	0.00198015
Xelaev18042293m	PAC4GC:7341482	Xelaev18042293m.g	FNDC3A	102.019	108.926	123.612	146.646	159.96	146.337	-0.441422	7.03759	0.000459785
Xelaev18041104m	PAC4GC:7341194	fbxo34.S	#N/A	12.2756	12.2835	13.9134	17.2962	17.4352	17.3128	-0.441402	3.92718	0.00606452
Xelaev18023349m	PAC4GC:7363040	znf326.L	#N/A	54.1651	52.8069	52.9267	71.3538	76.0173	69.7348	-0.44124	5.97646	6.85582e-05
Xelaev18005929m	PAC4GC:7333037	klhl8.L	#N/A	17.8932	19.208	18.1783	21.6916	30.1787	23.5996	-0.441202	4.4544	0.00332726
Xelaev18019533m	PAC4GC:7343504	srrt.L	#N/A	207.991	205.989	200.38	286.671	288.409	259.595	-0.440951	7.91672	0.000212782
Xelaev18036689m	PAC4GC:7356585	a2m.S	#N/A	540.472	452.201	498.853	595.319	687.199	745.224	-0.440911	9.19636	0.00402031
Xelaev18015511m	PAC4GC:7352302	Xelaev18015511m.g	IL1R1	6.31118	8.00835	9.43871	8.79079	13.0605	10.1555	-0.44056	3.23626	0.0450116
Xelaev18008250m	PAC4GC:7330751	hps5.L	#N/A	12.8304	12.4039	15.032	17.2962	20.098	16.9259	-0.440072	3.9906	0.0125953
Xelaev18022702m	PAC4GC:7363971	Xetrov90011600m.L	#N/A	27.9495	27.4572	28.3161	33.3936	45.2046	35.5928	-0.439831	5.04948	0.00259212
Xelaev18017609m	PAC4GC:7343545	yaf2.L	#N/A	55.3442	64.5485	61.3166	74.95	95.1643	76.215	-0.439486	6.15767	0.000152906
Xelaev18025333m	PAC4GC:7364576	smg7.S	#N/A	77.1905	72.0149	81.3826	108.914	105.182	98.1703	-0.439457	6.50157	0.000289306
Xelaev18017173m	PAC4GC:7344363	spry4.L	#N/A	7.7676	10.4169	12.6549	12.6154	12.5533	16.3456	-0.439429	3.60463	0.0199423
Xelaev18014271m	PAC4GC:7352573	adamts1.S	#N/A	20.4593	19.6897	23.0025	25.8015	29.9885	29.6929	-0.4387	4.63751	0.00192171
Xelaev18044167m	PAC4GC:7360016	foxk2.L	#N/A	145.851	147.944	165.702	211.721	202.755	207.076	-0.438355	7.49426	0.000288731
Xelaev18005193m	PAC4GC:7329713	pcdh7.L	#N/A	33.8445	41.9686	36.776	43.8398	55.4121	53.6793	-0.438335	5.47161	0.000281892
Xelaev18015827m	PAC4GC:7350794	arf3.S	#N/A	9.08532	9.51368	9.92812	13.6428	14.2651	10.6391	-0.438248	3.50166	0.0279898
Xelaev18037130m	PAC4GC:7357353	Xelaev18037130m.g	#N/A	18.7948	17.9435	20.7652	21.7486	28.2133	28.2421	-0.438075	4.50648	0.00463708
Xelaev18011453m	PAC4GC:7353862	Xelaev18011453m.g	MORC3	42.5137	37.2719	43.1384	54.971	58.5822	52.5187	-0.437827	5.59384	0.000751857
Xelaev18002798m	PAC4GC:7321718	Xelaev18002798m.g	GLE1	11.2353	9.21261	10.3476	13.3004	15.5331	12.767	-0.437801	3.60869	0.0272968
Xelaev18035707m	PAC4GC:7368290	Xelaev18035707m.g	TMEM51	12.6224	11.862	12.3752	15.4124	20.1614	14.5079	-0.437737	3.87082	0.0211931
Xelaev18035707m	PAC4GC:7368289	Xelaev18035707m.g	TMEM51	12.6224	11.862	12.3752	15.4124	20.1614	14.5079	-0.437737	3.87082	0.0211931
Xelaev18039718m	PAC4GC:7346136	Xelaev18039718m.g	EIF5	201.888	213.817	205.764	274.113	322.075	249.44	-0.437443	7.93462	0.000659631
Xelaev18022013m	PAC4GC:7363290	igf2.L	#N/A	24.135	23.9648	30.064	36.7044	36.4553	31.9174	-0.437328	4.93906	0.00516502
Xelaev18046013m	PAC4GC:7339154	znf281.S	#N/A	60.4763	59.0691	62.1556	78.3179	87.366	80.3739	-0.437246	6.15826	0.000143997
Xelaev18017422m	PAC4GC:7342679	nuak1.L	#N/A	19.419	23.0616	21.8838	22.4907	37.5332	28.3388	-0.437235	4.67704	0.00502818
Xelaev18013892m	PAC4GC:7354008	c11orf73.L	#N/A	7.21277	7.64707	7.41113	10.9599	9.12969	10.1555	-0.437104	3.15095	0.0324999
Xelaev18020451m	PAC4GC:7349798	Xelaev18020451m.g	SNRPA1	21.2222	24.6272	22.7927	30.8819	30.7493	31.2404	-0.436927	4.75737	0.00117208
Xelaev18041152m	PAC4GC:7341329	Xelaev18041152m.g	CDCA4	27.8801	31.3108	30.903	34.364	49.8963	38.5911	-0.436871	5.15468	0.00170441
Xelaev18042717m	PAC4GC:7340101	cers2.S	#N/A	7.14342	8.36963	7.13147	8.33413	11.0317	11.6063	-0.435941	3.17777	0.0370822
Xelaev18021004m	PAC4GC:7349752	lamb1.S	#N/A	171.789	167.633	174.931	224.279	250.242	221.875	-0.435682	7.65765	0.000374329
Xelaev18000814m	PAC4GC:7368656	tnpo2-like.S	#N/A	101.603	91.4638	106.902	133.346	136.375	135.02	-0.435633	6.87744	0.000301618
Xelaev18030589m	PAC4GC:7326205	LOC100488959-like.L	#N/A	60.9618	52.7467	64.323	77.5188	80.7724	81.6313	-0.435604	6.12472	0.000277878
Xelaev18017810m	PAC4GC:7345060	Xelaev18017810m.g	KIAA1324L	39.7396	49.6758	44.7465	61.4214	54.3343	65.7693	-0.435533	5.72064	0.0024286
Xelaev18017810m	PAC4GC:7345059	Xelaev18017810m.g	KIAA1324L	39.7396	49.6758	44.7465	61.4214	54.3343	65.7693	-0.435533	5.72064	0.0024286
Xelaev18034034m	PAC4GC:7333289	st3gal1.S	#N/A	14.7723	15.8963	15.032	17.4103	22.1902	22.6324	-0.435016	4.17813	0.0057514
Xelaev18041293m	PAC4GC:7341134	Xelaev18041293m.g	SERPINA1	7.7676	8.06856	8.04038	10.7316	11.9827	9.47851	-0.434844	3.24573	0.0303246
Xelaev18041293m	PAC4GC:7341135	Xelaev18041293m.g	SERPINA1	7.7676	8.06856	8.04038	10.7316	11.9827	9.47851	-0.434844	3.24573	0.0303246
Xelaev18030111m	PAC4GC:7323146	wdr35-like.S	#N/A	22.1238	28.541	33.42	36.8756	39.4986	35.6895	-0.434641	5.03667	0.00644043
Xelaev18000035m	PAC4GC:7324368	Xelaev18000035m.g	PLP2	14.2175	13.6082	16.4303	21.2349	15.7233	23.4061	-0.434446	4.13291	0.00729373
Xelaev18021455m	PAC4GC:7348552	yipf5.S	#N/A	37.7977	42.5707	39.3629	60.7364	42.9856	59.8694	-0.434088	5.56496	0.00894803
Xelaev18008188m	PAC4GC:7330759	Xelaev18008188m.g	SCAMP1	5.89505	8.49005	8.52979	10.0466	10.0807	10.5424	-0.433935	3.17915	0.0461423
Xelaev18014991m	PAC4GC:7352050	hnf1b.S	#N/A	12.4836	13.6684	12.7248	15.9833	19.9712	16.6358	-0.433928	3.94269	0.00707119
Xelaev18009955m	PAC4GC:7335187	Xelaev18009955m.g	UBA52	173.8	135.118	162.276	261.669	155.712	230.096	-0.43372	7.54353	0.00113816
Xelaev18025930m	PAC4GC:7364478	Xelaev18025930m.g	QRICH1	21.1528	22.0982	21.8838	29.569	31.8271	26.5011	-0.433705	4.68056	0.00173574
Xelaev18010938m	PAC4GC:7336738	srek1.S	#N/A	30.0301	27.698	27.8267	39.159	38.3574	38.0108	-0.433606	5.07218	0.000433152
Xelaev18003052m	PAC4GC:7357937	LOC100497895.1	#N/A	6.93536	8.73091	8.59971	10.9599	11.7291	9.86539	-0.433319	3.26449	0.0362708
Xelaev18003052m	PAC4GC:7357936	LOC100497895.1	#N/A	6.93536	8.73091	8.59971	10.9599	11.7291	9.86539	-0.433319	3.26449	0.0362708
Xelaev18011888m	PAC4GC:7353598	Xelaev18011888m.g	CRK	57.0086	61.8389	57.1916	77.2334	85.4006	75.1511	-0.433309	6.1107	8.24728e-05
Xelaev18011888m	PAC4GC:7353597	Xelaev18011888m.g	CRK	57.0086	61.8389	57.1916	77.2334	85.4006	75.1511	-0.433309	6.1107	8.24728e-05
Xelaev18012761m	PAC4GC:7353347	gusb.L	#N/A	8.94661	8.85133	8.1103	9.98953	13.5043	11.7031	-0.433234	3.36591	0.0339301
Xelaev18017736m	PAC4GC:7342065	lamb1.L	#N/A	191.971	192.321	201.289	244.43	292.974	255.146	-0.433043	7.84434	0.000666968
Xelaev18029669m	PAC4GC:7323301	hes1.S	#N/A	19.6271	19.6897	18.2482	26.7719	27.3257	23.5996	-0.432958	4.50351	0.00183904
Xelaev18024844m	PAC4GC:7364874	LOC100498042.S	#N/A	11.1659	15.7156	14.1231	16.6683	21.366	17.0226	-0.432624	4.01323	0.00739236
Xelaev18008142m	PAC4GC:7332969	Xelaev18008142m.g	TNPO1	257.441	272.886	272.254	347.522	388.899	347.61	-0.432416	8.29722	0.000415933
Xelaev18035902m	PAC4GC:7367165	myh10-2.L	#N/A	64.0134	62.0195	58.9395	76.6625	93.8329	79.7936	-0.432111	6.18336	0.000433445
Xelaev18022324m	PAC4GC:7363417	ccs.L	#N/A	10.3337	10.5975	11.0468	13.4145	15.2795	14.4112	-0.431699	3.65987	0.0125886
Xelaev18020837m	PAC4GC:7350426	LOC100498204.S	#N/A	9.57079	9.39325	8.73954	11.3595	14.8991	11.2195	-0.43137	3.45954	0.0288811
Xelaev18013656m	PAC4GC:7355877	spryd7.L	#N/A	14.7723	17.4618	14.6824	21.977	21.8732	19.3439	-0.431339	4.20885	0.00462673
Xelaev18023148m	PAC4GC:7362830	spata6-like.L	#N/A	15.5352	18.6661	21.6042	22.662	28.7205	23.3094	-0.43133	4.45167	0.00810866
Xelaev18011748m	PAC4GC:7354369	mxra5.L	#N/A	211.598	164.201	195.486	281.191	264.888	223.229	-0.43121	7.8046	0.00255468
Xelaev18040743m	PAC4GC:7345895	Xelaev18040743m.g	RNF213	17.9626	18.365	18.1083	23.8607	25.9942	23.5028	-0.431155	4.42158	0.0020281
Xelaev18041302m	PAC4GC:7340607	btbd7.S	#N/A	89.8822	96.1002	97.7431	122.044	134.282	126.026	-0.430727	6.79623	0.000201957
Xelaev18013289m	PAC4GC:7355820	grasp.L	#N/A	9.64015	12.2233	10.068	14.3278	15.1527	13.444	-0.429883	3.65694	0.0153944
Xelaev18018814m	PAC4GC:7345051	whsc1l1.L	#N/A	47.3685	48.4114	49.1512	62.7914	70.1845	62.2874	-0.42987	5.82858	0.000189531
Xelaev18007452m	PAC4GC:7332789	slc8b1.L	#N/A	15.9513	20.051	19.227	25.2307	23.2046	25.8241	-0.429674	4.44003	0.00594114
Xelaev18033950m	PAC4GC:7333244	eny2.S	#N/A	17.5465	17.1005	18.5278	30.3111	17.7522	24.9536	-0.429438	4.40329	0.0216306
Xelaev18042554m	PAC4GC:7341621	ehd2.S	#N/A	38.2138	42.6309	38.8036	51.7172	62.0692	47.6827	-0.429049	5.55441	0.000448002
Xelaev18017621m	PAC4GC:7344965	znf277.L	#N/A	12.553	13.1867	15.2418	18.7232	18.9568	17.1194	-0.42877	4.00878	0.0116491
Xelaev18008941m	PAC4GC:7335166	bod1l1.S	#N/A	136.488	128.254	127.178	165.427	187.729	174.772	-0.428521	7.26147	0.000517773
Xelaev18025591m	PAC4GC:7365825	uchl5.S	#N/A	30.8623	30.8893	31.1827	41.0998	44.0634	39.8484	-0.428473	5.18808	0.000617104
Xelaev18002797m	PAC4GC:7321653	Xelaev18002797m.g	#N/A	12.8998	10.7179	11.1866	16.0974	14.0749	16.8292	-0.428251	3.7816	0.0125512
Xelaev18026666m	PAC4GC:7326983	nlrc4-like.L	#N/A	11.4433	11.9824	11.6061	14.7845	17.7522	14.6046	-0.428243	3.78976	0.0121604
Xelaev18035962m	PAC4GC:7366408	dedd2.L	#N/A	12.553	13.1265	13.0044	14.9558	19.781	17.5062	-0.427897	3.93343	0.011108
Xelaev18029854m	PAC4GC:7323097	Xelaev18029854m.g	EPHA4	53.1248	55.6369	53.2763	69.1847	83.4352	65.9627	-0.427414	5.99038	0.000311796
Xelaev18041310m	PAC4GC:7340757	golga5.S	#N/A	18.1706	18.0639	16.9198	24.1461	25.3602	21.9553	-0.427362	4.38588	0.00257162
Xelaev18001210m	PAC4GC:7321920	Xelaev18001210m.g	PCGF3	21.569	22.2187	18.5278	25.0595	30.1787	28.8224	-0.426785	4.61583	0.00439586
Xelaev18044927m	PAC4GC:7359495	spats2l.L	#N/A	23.8576	21.6165	23.2821	29.5119	35.4409	27.5651	-0.426764	4.75575	0.00576866
Xelaev18006550m	PAC4GC:7330066	gne.L	#N/A	28.5737	37.0913	29.3649	38.8165	43.683	45.0713	-0.42667	5.21808	0.00171146
Xelaev18017117m	PAC4GC:7343007	rufy1.L	#N/A	12.3449	12.5243	11.4663	14.7274	19.7176	14.6046	-0.426496	3.84488	0.0175299
Xelaev18028496m	PAC4GC:7323616	sertad2-like.S	#N/A	46.4669	41.246	48.3122	64.9034	60.928	56.4842	-0.426292	5.73312	0.00082725
Xelaev18005760m	PAC4GC:7329611	bmpr1b.L	#N/A	24.4818	20.5327	24.261	31.4528	30.4957	30.7568	-0.425773	4.76139	0.0017745
Xelaev18040083m	PAC4GC:7347265	chp1.L	#N/A	11.0272	12.2233	12.4451	17.8099	14.8357	15.2817	-0.425393	3.81483	0.0203936
Xelaev18003091m	PAC4GC:7369003	emilin3.L	#N/A	225.607	234.891	252.398	282.789	373.747	306.214	-0.425391	8.1262	0.00221294
Xelaev18028623m	PAC4GC:7322950	itpkb-like.S	#N/A	12.0675	10.6577	13.2841	17.2391	16.3574	14.4112	-0.42503	3.82177	0.0226093
Xelaev18025067m	PAC4GC:7365740	fubp1.S	#N/A	299.261	312.566	304.486	400.381	439.366	391.521	-0.424833	8.48407	0.000592231
Xelaev18037859m	PAC4GC:7356654	Xelaev18037859m.g	PPP6R1	57.2861	59.9723	62.5052	81.0579	82.294	77.6658	-0.424827	6.13465	0.000197385
Xelaev18027671m	PAC4GC:7327488	ssr3.L	#N/A	45.2185	44.0158	50.2699	74.208	41.2104	78.3428	-0.423619	5.79819	0.0233515
Xelaev18000196m	PAC4GC:7339944	LOC100496433.1	#N/A	25.1754	20.051	24.6106	31.3957	36.3285	25.9208	-0.423306	4.77562	0.0235217
Xelaev18039986m	PAC4GC:7346185	fam98b.L	#N/A	22.3319	13.006	16.0808	23.8607	22.0634	21.7619	-0.423252	4.32034	0.0218337
Xelaev18002661m	PAC4GC:7357852	Xelaev18002661m.g	ELOVL7	85.0968	103.627	88.6539	145.219	96.7493	133.957	-0.423167	6.76829	0.0284734
Xelaev18002661m	PAC4GC:7357851	Xelaev18002661m.g	ELOVL7	85.0968	103.627	88.6539	145.219	96.7493	133.957	-0.423167	6.76829	0.0284734
Xelaev18018349m	PAC4GC:7342093	pex11a.L	#N/A	7.28213	8.73091	8.04038	9.98953	12.0461	10.1555	-0.422706	3.24921	0.0301284
Xelaev18037160m	PAC4GC:7356706	Xelaev18037160m.g	H2AFY2	16.2981	21.195	16.7799	23.4611	27.4525	21.6652	-0.422558	4.41177	0.0029686
Xelaev18037160m	PAC4GC:7356707	Xelaev18037160m.g	H2AFY2	16.2981	21.195	16.7799	23.4611	27.4525	21.6652	-0.422558	4.41177	0.0029686
Xelaev18034531m	PAC4GC:7367188	fgfr2.L	#N/A	47.0217	47.5082	46.1448	58.7385	68.4092	61.6103	-0.421994	5.78224	0.000378919
Xelaev18027250m	PAC4GC:7328920	tstd3.L	#N/A	7.28213	6.62345	6.8518	9.58995	8.62248	9.67195	-0.42172	3.04104	0.0379366
Xelaev18013324m	PAC4GC:7355791	rhebl1.L	#N/A	48.2007	57.5638	50.969	67.5292	81.026	61.7071	-0.421536	5.93803	0.000288561
Xelaev18007307m	PAC4GC:7330022	rab2b.L	#N/A	8.46114	11.8018	9.71837	12.9579	14.1383	12.8637	-0.421025	3.55976	0.0258007
Xelaev18036044m	PAC4GC:7367247	rcn3.L	#N/A	100.84	94.1734	102.567	129.236	148.928	120.899	-0.420216	6.861	0.00180244
Xelaev18030195m	PAC4GC:7323210	Xelaev18030195m.g	#N/A	11.582	12.5243	11.8159	14.3278	17.4352	16.4423	-0.420057	3.82221	0.0127533
Xelaev18015926m	PAC4GC:7350674	gli1.S	#N/A	46.6056	46.4243	56.2127	66.2734	71.8329	60.7399	-0.419891	5.86171	0.00267912
Xelaev18031095m	PAC4GC:7324867	Xelaev18031095m.g	TRIM71	122.062	127.23	123.053	151.555	178.346	169.259	-0.419797	7.18362	0.000406481
Xelaev18009399m	PAC4GC:7336251	Xelaev18009399m.g	ARHGEF38	8.25308	9.99538	9.22896	11.9304	14.0749	10.6391	-0.419515	3.43703	0.0294872
Xelaev18017610m	PAC4GC:7343997	gxylt1-like.L	#N/A	31.1398	35.4053	37.8247	41.4423	50.8473	47.1024	-0.419118	5.34873	0.000768948
Xelaev18040020m	PAC4GC:7345683	nubpl.L	#N/A	12.2062	12.4641	13.7735	18.9516	16.3574	15.9587	-0.419008	3.91539	0.0166362
Xelaev18024457m	PAC4GC:7364414	ccnd1.S	#N/A	37.2429	33.1172	40.5515	45.2669	51.2277	51.3581	-0.41815	5.43444	0.00165993
Xelaev18014531m	PAC4GC:7351084	cldn4.S	#N/A	138.36	165.767	141.231	192.37	173.591	231.74	-0.41815	7.44254	0.00906751
Xelaev18034489m	PAC4GC:7366341	reep3.L	#N/A	17.1997	17.3414	16.9198	22.5478	24.9798	21.1816	-0.417727	4.33373	0.00461742
Xelaev18022519m	PAC4GC:7362014	Xelaev18022519m.g	CYLD	9.50144	9.27282	8.1103	13.2433	12.6801	9.96211	-0.416642	3.40747	0.0270179
Xelaev18020033m	PAC4GC:7348935	gpx3.S	#N/A	136.696	106.818	163.464	179.64	142.081	222.165	-0.416089	7.30897	0.000359473
Xelaev18016252m	PAC4GC:7351598	Xelaev18016252m.g	YAP1	186.977	202.497	213.455	245.4	284.542	274.78	-0.416006	7.87486	0.0005673
Xelaev18016252m	PAC4GC:7351599	Xelaev18016252m.g	YAP1	186.977	202.497	213.455	245.4	284.542	274.78	-0.416006	7.87486	0.0005673
Xelaev18028922m	PAC4GC:7323277	fbxo30.S	#N/A	26.4237	25.9519	23.0724	31.2815	37.4698	32.1109	-0.415982	4.88346	0.00244537
Xelaev18014360m	PAC4GC:7350723	c2cd2.S	#N/A	33.6365	35.1043	36.8459	45.0956	50.1499	45.4582	-0.415908	5.3638	0.000830351
Xelaev18044957m	PAC4GC:7360582	ino80d.L	#N/A	31.8333	31.07	31.0429	41.7848	45.7752	37.8173	-0.415871	5.1974	0.00144242
Xelaev18014972m	PAC4GC:7351482	Xelaev18014972m.g	SRGAP2	95.916	90.4401	101.239	127.98	128.957	126.122	-0.415659	6.8061	0.000486508
Xelaev18024108m	PAC4GC:7362460	LOC100489013.L	#N/A	61.8634	63.284	65.6515	79.5167	85.8444	89.3688	-0.415485	6.21671	0.000209767
Xelaev18020927m	PAC4GC:7349313	cdc123.S	#N/A	11.6514	13.0663	13.2142	16.8966	18.1326	15.3784	-0.415483	3.89349	0.0147251
Xelaev18018465m	PAC4GC:7344021	fem1b.L	#N/A	28.3656	25.3497	27.1275	35.2773	37.8502	34.5289	-0.415262	4.9794	0.00190702
Xelaev18023553m	PAC4GC:7363203	slc25a17.L	#N/A	11.374	11.3201	10.5574	14.2137	16.294	13.8309	-0.414392	3.70778	0.0174435
Xelaev18025955m	PAC4GC:7365248	Xelaev18025955m.g	IL17RE	19.419	16.1973	17.8986	26.8861	23.3948	20.8914	-0.414208	4.38703	0.00580218
Xelaev18008840m	PAC4GC:7336510	rnf103.S	#N/A	7.83696	8.12877	6.64205	9.53287	11.0951	9.57523	-0.414196	3.15963	0.0391838
Xelaev18045032m	PAC4GC:7360489	LOC100495531.L	#N/A	18.5174	19.8703	20.066	22.4907	30.9395	24.7602	-0.413691	4.51755	0.00733657
Xelaev18026809m	PAC4GC:7328691	synj2.L	#N/A	21.3609	23.1821	21.2546	30.1398	30.7493	26.6946	-0.413477	4.68387	0.00240445
Xelaev18000829m	PAC4GC:7368584	Xelaev18000829m.g	KHSRP	316.807	291.913	310.009	414.594	403.291	404.965	-0.413335	8.48001	0.00081366
Xelaev18000829m	PAC4GC:7368585	Xelaev18000829m.g	KHSRP	316.807	291.913	310.009	414.594	403.291	404.965	-0.413335	8.48001	0.00081366
Xelaev18024685m	PAC4GC:7364624	nfatc3.S	#N/A	39.4622	42.2094	42.649	54.7426	57.1239	53.4859	-0.413168	5.59722	0.000497084
Xelaev18022759m	PAC4GC:7363352	ccne1.L	#N/A	36.48	34.5623	36.7061	44.8673	56.9971	42.2664	-0.412765	5.39639	0.00567804
Xelaev18010510m	PAC4GC:7336978	smarcb1.S	#N/A	52.1539	49.7361	49.9902	72.0959	63.9078	66.3496	-0.41256	5.88677	0.00023135
Xelaev18036859m	PAC4GC:7357547	bnip3.S	#N/A	9.01597	8.91155	6.99163	11.8162	10.9683	10.4457	-0.412455	3.29706	0.0370822
Xelaev18005886m	PAC4GC:7332303	Xelaev18005886m.g	#N/A	21.569	22.3391	20.3457	28.3132	34.1729	23.4061	-0.412228	4.65385	0.00601571
Xelaev18041183m	PAC4GC:7340015	rcor1.S	#N/A	17.1997	16.2575	19.9262	24.089	25.5504	20.9881	-0.412216	4.37899	0.0164565
Xelaev18047372m	PAC4GC:7337692	ino80d.S	#N/A	17.8239	18.6661	18.7376	24.3174	25.5504	23.5028	-0.411876	4.43063	0.00363131
Xelaev18031103m	PAC4GC:7324839	abhd5.L	#N/A	24.6899	23.3025	24.3309	33.7361	33.5389	28.8224	-0.411777	4.81811	0.00265289
Xelaev18024184m	PAC4GC:7365869	sart1.S	#N/A	177.337	175.762	169.547	222.51	249.291	224.196	-0.411682	7.66702	0.000652491
Xelaev18023329m	PAC4GC:7361924	fam69a.L	#N/A	12.6224	10.176	10.6273	14.0995	16.3574	13.9276	-0.411649	3.71146	0.0343081
Xelaev18027711m	PAC4GC:7328349	serp2.L	#N/A	146.336	169.801	166.611	244.715	181.896	218.876	-0.411516	7.55588	0.00986117
Xelaev18020958m	PAC4GC:7348660	gnai1.S	#N/A	28.7124	32.2742	29.7844	37.104	44.5706	39.1714	-0.411324	5.14567	0.000954314
Xelaev18009082m	PAC4GC:7335915	ppat.S	#N/A	17.8932	15.8963	18.3181	23.2899	23.7752	21.9553	-0.411219	4.34475	0.00706089
Xelaev18028704m	PAC4GC:7323212	slc30a1.S	#N/A	72.4745	75.6277	80.6835	97.2695	104.801	101.846	-0.411087	6.47425	0.000388005
Xelaev18044539m	PAC4GC:7358801	spopl-like.L	#N/A	40.2251	43.6545	40.9011	51.4318	61.3084	53.3892	-0.410823	5.60336	0.000534476
Xelaev18026954m	PAC4GC:7329079	tab2.L	#N/A	42.375	41.246	41.3905	53.0302	60.4842	52.8089	-0.410771	5.60547	0.000853147
Xelaev18002134m	PAC4GC:7357875	senp6.L	#N/A	38.4912	33.9	37.615	45.8948	54.3977	45.9418	-0.410507	5.4208	0.00377622
Xelaev18033955m	PAC4GC:7334392	trps1.S	#N/A	18.9335	19.1478	20.6253	24.5457	31.2565	22.4389	-0.410502	4.52145	0.0159041
Xelaev18007733m	PAC4GC:7332107	LOC100145162.L	#N/A	154.728	138.972	147.733	193.454	205.228	187.733	-0.410427	7.42154	0.00103357
Xelaev18026805m	PAC4GC:7327142	Xelaev18026805m.g	ZDHHC14	12.8304	13.3071	11.0468	13.2433	20.3516	16.3456	-0.409082	3.8726	0.0372724
Xelaev18042751m	PAC4GC:7341605	vps45.S	#N/A	27.6721	27.2766	24.8203	40.0723	31.8271	34.4321	-0.408661	4.96121	0.00282801
Xelaev18001136m	PAC4GC:7321981	LOC100489262.S	#N/A	12.9691	13.3673	15.1718	16.7253	18.2594	20.1177	-0.408304	4.01932	0.0090339
Xelaev18041324m	PAC4GC:7342001	ttc7b.S	#N/A	40.017	37.9945	40.971	57.1401	52.3055	48.3598	-0.408077	5.53197	0.0011827
Xelaev18021073m	PAC4GC:7348814	Xelaev18021073m.g	CAV1	50.8362	57.4433	58.3102	66.5588	84.196	70.6052	-0.407963	6.01768	0.00062677
Xelaev18046734m	PAC4GC:7338760	Xelaev18046734m.g	#N/A	101.534	91.6444	103.266	142.765	120.334	130.475	-0.407906	6.84713	0.000572801
Xelaev18025988m	PAC4GC:7364928	rybp.S	#N/A	15.7433	13.006	14.6824	16.5541	23.0144	18.28	-0.407877	4.08813	0.0469555
Xelaev18038074m	PAC4GC:7356644	Xelaev18038074m.g	#N/A	16.1594	17.1607	16.9198	20.4357	25.3602	20.8914	-0.40736	4.29433	0.0079172
Xelaev18005925m	PAC4GC:7331789	Xelaev18005925m.g	PTPN13	73.9309	78.0964	78.586	95.3858	111.775	99.0408	-0.407274	6.4854	0.000579669
Xelaev18017582m	PAC4GC:7342215	lrig3.L	#N/A	114.225	112.599	118.578	142.023	176.063	141.888	-0.407188	7.06999	0.00235681
Xelaev18033036m	PAC4GC:7333493	sp8.S	#N/A	38.9074	41.1256	42.7888	48.6918	59.0894	55.3236	-0.407161	5.57824	0.000801649
Xelaev18025668m	PAC4GC:7364979	phf5a.S	#N/A	12.8304	8.97176	11.5362	18.8374	12.4899	12.8637	-0.407035	3.70763	0.0284615
Xelaev18023961m	PAC4GC:7363437	tmem43-like.L	#N/A	41.4734	47.5082	49.5707	65.0176	59.977	58.2251	-0.406995	5.74856	0.00255908
Xelaev18007736m	PAC4GC:7332248	sfswap.L	#N/A	48.8249	44.3771	41.7401	62.563	63.147	53.1957	-0.406834	5.71284	0.000715135
Xelaev18025357m	PAC4GC:7365581	soat1.S	#N/A	44.3863	46.9663	50.2699	60.1084	73.9251	54.3564	-0.406477	5.78514	0.00491977
Xelaev18043048m	PAC4GC:7359541	Xelaev18043048m.g	MAPRE1	97.9273	100.496	91.8002	126.667	134.029	123.898	-0.40616	6.81508	0.000474903
Xelaev18043048m	PAC4GC:7359540	Xelaev18043048m.g	MAPRE1	97.9273	100.496	91.8002	126.667	134.029	123.898	-0.40616	6.81508	0.000474903
Xelaev18040056m	PAC4GC:7346965	chst14.L	#N/A	9.91756	11.862	11.9557	13.1291	15.4697	16.1522	-0.406126	3.72229	0.0178506
Xelaev18018419m	PAC4GC:7343332	Xelaev18018419m.g	SNRPA1	26.8398	28.0593	26.1487	36.9327	36.7723	33.6584	-0.405958	4.97902	0.00142812
Xelaev18018419m	PAC4GC:7343333	Xelaev18018419m.g	SNRPA1	26.8398	28.0593	26.1487	36.9327	36.7723	33.6584	-0.405958	4.97902	0.00142812
Xelaev18033008m	PAC4GC:7333186	Xelaev18033008m.g	ETV1	144.464	157.217	175.001	182.038	232.997	217.716	-0.405926	7.53157	0.00134601
Xelaev18039620m	PAC4GC:7346437	sos2.L	#N/A	61.794	62.3206	67.5392	81.2863	90.5361	81.9214	-0.405914	6.2165	0.000657126
Xelaev18017666m	PAC4GC:7344053	cadps2-like.L	#N/A	8.46114	8.49005	9.50862	11.8733	11.2853	11.7998	-0.405855	3.37334	0.0337536
Xelaev18025234m	PAC4GC:7365125	nsun4.S	#N/A	9.91756	8.06856	9.29887	14.5562	9.63689	12.1867	-0.405544	3.42493	0.0364429
Xelaev18012563m	PAC4GC:7353052	Xelaev18012563m.g	SMAP2	65.8166	67.4989	68.0985	90.5337	92.0577	84.0493	-0.405059	6.28805	0.000478227
Xelaev18009650m	PAC4GC:7335563	cactin.S	#N/A	8.11437	8.12877	9.22896	11.9874	9.95389	11.7998	-0.404881	3.32082	0.0409894
Xelaev18036267m	PAC4GC:7366068	btg5.L	#N/A	23.3722	17.9435	21.8139	26.3724	29.6081	27.1782	-0.404855	4.61508	0.0151708
Xelaev18017162m	PAC4GC:7343706	Xelaev18017162m.g	P4HA2	27.8801	27.4572	30.903	34.7065	42.6686	36.7534	-0.404621	5.06707	0.00408414
Xelaev18025423m	PAC4GC:7365867	klhl20.S	#N/A	65.6085	67.4989	80.0542	97.5549	99.9193	83.8558	-0.404456	6.36728	0.00592331
Xelaev18047458m	PAC4GC:7339157	Xelaev18047458m.g	RHBDF1	8.87726	9.33304	10.2078	12.3299	12.9337	12.1867	-0.404441	3.47355	0.0310979
Xelaev18007715m	PAC4GC:7330651	zdhhc8.L	#N/A	40.8493	35.9472	41.7401	53.4868	49.3891	53.6793	-0.403723	5.52264	0.000671561
Xelaev18042291m	PAC4GC:7341006	lpar4.S	#N/A	8.73855	8.06856	7.97046	11.0741	12.1729	9.47851	-0.403702	3.28183	0.047833
Xelaev18020562m	PAC4GC:7348816	ppip5k1.S	#N/A	113.046	126.207	120.256	163.828	162.496	148.851	-0.403011	7.12154	0.000931253
Xelaev18005184m	PAC4GC:7332720	Xelaev18005184m.g	SLC34A2	13.5933	16.1973	23.5618	18.0953	25.0432	26.4044	-0.402826	4.36365	0.0138508
Xelaev18005184m	PAC4GC:7332721	Xelaev18005184m.g	SLC34A2	13.5933	16.1973	23.5618	18.0953	25.0432	26.4044	-0.402826	4.36365	0.0138508
Xelaev18011694m	PAC4GC:7354611	fam222b-like.L	#N/A	134.893	134.877	141.86	175.245	200.029	169.743	-0.402579	7.31809	0.00163019
Xelaev18021033m	PAC4GC:7349159	plxnb2.S	#N/A	156.392	162.816	167.38	207.326	220.888	214.814	-0.402444	7.55762	0.000692964
Xelaev18043014m	PAC4GC:7341764	Xelaev18043014m.g	MUC1	28.8511	23.7842	29.7144	30.8248	38.4842	39.655	-0.402287	4.99977	0.0119496
Xelaev18020313m	PAC4GC:7350285	tmem127.S	#N/A	37.4509	35.4655	40.6214	53.0302	50.0231	46.6188	-0.402263	5.45954	0.00220053
Xelaev18029298m	PAC4GC:7322844	Xetrov90014084m.S	#N/A	188.85	207.193	202.827	258.872	276.236	256.017	-0.402184	7.85672	0.000889125
Xelaev18006556m	PAC4GC:7331151	Xelaev18006556m.g	PCGF3	7.7676	9.09218	11.2565	11.5879	12.5533	12.5735	-0.402079	3.45004	0.0443326
Xelaev18046657m	PAC4GC:7338578	ccdc28a-like.S	#N/A	26.2157	27.397	26.2885	31.7382	36.0749	38.2042	-0.401909	4.95895	0.00248628
Xelaev18047362m	PAC4GC:7339538	Xelaev18047362m.g	FZD7	80.7969	78.5179	90.4718	104.005	122.553	103.49	-0.40185	6.5965	0.00328099
Xelaev18034927m	PAC4GC:7366348	ccser2.L	#N/A	33.4978	35.1645	36.4963	44.5819	52.5591	41.8796	-0.401693	5.35171	0.00303128
Xelaev18000668m	PAC4GC:7345304	bmpr1a.S	#N/A	48.2701	53.2284	49.291	58.1105	76.8415	65.189	-0.401636	5.87324	0.000759032
Xelaev18033407m	PAC4GC:7333738	rreb1.S	#N/A	62.9731	64.7893	66.4904	87.2229	88.0634	81.1477	-0.40148	6.23358	0.000575294
Xelaev18017305m	PAC4GC:7344883	ddx41.L	#N/A	38.6993	40.9449	37.9646	48.806	54.6513	52.0351	-0.401199	5.51233	0.000776037
Xelaev18010521m	PAC4GC:7335174	LOC100492311-like.S	#N/A	41.2654	42.089	39.5027	53.8293	58.2651	50.1974	-0.400957	5.57475	0.000749129
Xelaev18018231m	PAC4GC:7342992	cep152-like.L	#N/A	11.7208	10.9588	10.2777	13.4716	16.4842	13.6375	-0.400856	3.68836	0.0315814
Xelaev18023583m	PAC4GC:7362033	LOC100486344.L	#N/A	111.174	108.625	107.461	133.118	152.161	147.497	-0.400839	6.98635	0.00110167
Xelaev18010424m	PAC4GC:7335133	tpst2.S	#N/A	9.7095	10.8384	10.1379	11.8162	14.6455	14.2178	-0.400833	3.58683	0.0277506
Xelaev18021090m	PAC4GC:7349413	c7orf60.S	#N/A	11.8595	11.9824	11.9557	16.6683	17.9424	12.6703	-0.400769	3.80709	0.0341341
Xelaev18028042m	PAC4GC:7327218	Xelaev18028042m.g	HPCAL1	8.94661	8.30941	9.08913	11.9304	11.0317	11.7998	-0.400699	3.36601	0.0339576
Xelaev18022625m	PAC4GC:7363659	Xelaev18022625m.g	TERF2	17.4077	19.8101	17.6189	23.5182	27.3891	21.4717	-0.400589	4.41579	0.00531192
Xelaev18025164m	PAC4GC:7364877	elovl1.S	#N/A	71.1568	76.832	67.4693	94.1299	96.4957	93.6245	-0.400529	6.38223	0.000562455
Xelaev18011556m	PAC4GC:7353759	arl13b.L	#N/A	19.0722	14.4512	15.7312	20.9495	25.4236	18.5701	-0.400374	4.26103	0.0417014
Xelaev18021952m	PAC4GC:7363922	spon1.L	#N/A	12.2756	10.4169	10.1379	15.5837	16.1038	11.6063	-0.400185	3.6823	0.0340963
Xelaev18038955m	PAC4GC:7346030	Xelaev18038955m.g	SLAIN2	17.4771	16.3178	16.0808	19.7507	24.9798	21.2783	-0.400166	4.28116	0.0152436
Xelaev18038955m	PAC4GC:7346031	Xelaev18038955m.g	SLAIN2	17.4771	16.3178	16.0808	19.7507	24.9798	21.2783	-0.400166	4.28116	0.0152436
Xelaev18031163m	PAC4GC:7325628	cdcp1.L	#N/A	13.9401	16.4984	14.7523	19.237	21.1758	19.1505	-0.399967	4.13689	0.00894287
Xelaev18033342m	PAC4GC:7333392	nfx1.S	#N/A	29.2672	32.3345	28.2462	33.3936	45.0778	40.8156	-0.399678	5.12838	0.00348442
Xelaev18028694m	PAC4GC:7323115	nsl1.S	#N/A	23.3028	22.881	23.5618	30.6536	30.7493	30.5634	-0.399662	4.75912	0.00255447
Xelaev18037230m	PAC4GC:7356951	zfp91.S	#N/A	28.9204	31.1302	29.6445	37.2752	46.3458	35.0125	-0.399091	5.12359	0.00320241
Xelaev18001234m	PAC4GC:7321937	slc25a51.S	#N/A	46.2588	43.5341	51.6682	65.988	63.7176	56.2908	-0.398811	5.77384	0.00383362
Xelaev18019968m	PAC4GC:7350404	pwwp2a-like.S	#N/A	79.8953	75.8686	81.872	102.921	108.605	101.555	-0.398775	6.52223	0.000876735
Xelaev18038824m	PAC4GC:7347757	ocrl.L	#N/A	60.8924	55.8778	63.1345	79.5167	81.8502	75.3445	-0.398652	6.12033	0.000972848
Xelaev18001158m	PAC4GC:7322028	mau2.S	#N/A	31.972	31.7925	33.3501	41.4423	45.268	41.2025	-0.398645	5.23399	0.0017745
Xelaev18010625m	PAC4GC:7336767	LOC101733994.S	#N/A	6.31118	9.03197	7.34122	8.50537	11.9827	9.38179	-0.398521	3.153	0.0462117
Xelaev18031340m	PAC4GC:7326015	irx1.L	#N/A	31.6946	24.3863	22.6529	33.7361	39.245	30.3699	-0.398175	4.93012	0.0149867
Xelaev18034482m	PAC4GC:7366511	ado.L	#N/A	11.9288	12.1028	13.0744	14.442	17.3084	17.2161	-0.398066	3.85441	0.0198731
Xelaev18015075m	PAC4GC:7352028	fam46b.S	#N/A	21.6383	26.3131	25.7991	28.4844	34.0461	34.7223	-0.398038	4.83888	0.00224854
Xelaev18023764m	PAC4GC:7361670	LOC100135171.L	#N/A	85.0968	80.6856	80.8233	104.862	118.749	101.749	-0.397899	6.57684	0.00133222
Xelaev18042491m	PAC4GC:7341129	znf383.S	#N/A	15.1884	16.9199	15.3816	20.7782	21.8098	19.9242	-0.397355	4.20697	0.00804782
Xelaev18033404m	PAC4GC:7334372	rbm22.S	#N/A	91.4774	94.1131	97.4634	132.946	110.761	130.184	-0.397277	6.77628	0.00169291
Xelaev18012105m	PAC4GC:7353263	nudc.L	#N/A	32.3188	29.5044	30.4835	39.5015	39.562	42.6533	-0.397274	5.16149	0.00197336
Xelaev18023065m	PAC4GC:7361620	dph2.L	#N/A	22.8173	26.6142	28.1763	32.0236	35.2507	34.5289	-0.396901	4.90817	0.0027085
Xelaev18026362m	PAC4GC:7327576	zfand3.L	#N/A	17.4077	16.9801	15.3117	20.7211	22.4438	22.4389	-0.39682	4.27362	0.0104604
Xelaev18022914m	PAC4GC:7363571	fubp1.L	#N/A	221.099	222.849	228.626	285.815	322.392	278.649	-0.396638	8.02258	0.0019546
Xelaev18021468m	PAC4GC:7348892	aff4.S	#N/A	69.9778	71.1117	80.3339	91.9608	103.66	95.3654	-0.39649	6.41833	0.00130988
Xelaev18034945m	PAC4GC:7367327	bmpr1a.L	#N/A	32.5962	34.8634	34.8183	43.7256	46.219	44.5877	-0.396432	5.3073	0.00122077
Xelaev18014950m	PAC4GC:7351566	nuak2.S	#N/A	29.4059	30.3474	33.9094	33.6219	50.5937	40.1386	-0.396328	5.18832	0.0135018
Xelaev18047501m	PAC4GC:7338590	gspt1.S	#N/A	146.405	141.501	142.07	194.767	183.545	187.636	-0.396097	7.37604	0.00081593
Xelaev18040547m	PAC4GC:7345496	gpatch4.L	#N/A	33.9139	31.07	35.5874	44.5248	46.5994	40.8156	-0.395473	5.28119	0.00384734
Xelaev18007989m	PAC4GC:7332413	tmed7.L	#N/A	115.612	130.301	116.271	165.198	158.628	152.14	-0.395341	7.1275	0.00119556
Xelaev18017669m	PAC4GC:7344042	iqub-like.L	#N/A	14.9804	15.8963	16.3604	21.977	21.683	18.28	-0.394567	4.19682	0.0159757
Xelaev18010957m	PAC4GC:7335800	LOC100145599.S	#N/A	12.3449	14.4512	10.6972	15.5837	18.4496	15.2817	-0.394463	3.86856	0.0191142
Xelaev18044576m	PAC4GC:7360069	stam2.L	#N/A	24.8979	23.6638	22.8626	31.6811	31.8271	30.3699	-0.394384	4.79086	0.00289875
Xelaev18024239m	PAC4GC:7365158	gng3.S	#N/A	17.9626	17.5822	14.5426	23.7465	19.9712	22.3422	-0.394253	4.28445	0.015888
Xelaev18011095m	PAC4GC:7334814	Xelaev18011095m.g	ME2	12.3449	12.2233	12.1654	17.0678	14.3285	17.1194	-0.39421	3.84105	0.0238751
Xelaev18011095m	PAC4GC:7334815	Xelaev18011095m.g	ME2	12.3449	12.2233	12.1654	17.0678	14.3285	17.1194	-0.39421	3.84105	0.0238751
pou2f1.S	PAC4GC:7351121	pou2f1.S.g	#N/A	88.7726	92.6078	100.05	111.826	132.254	125.832	-0.393326	6.76393	0.00119852
pou2f1.S	PAC4GC:7351120	pou2f1.S.g	#N/A	88.7726	92.6078	100.05	111.826	132.254	125.832	-0.393326	6.76393	0.00119852
pou2f1.S	PAC4GC:7351118	pou2f1.S.g	#N/A	88.7726	92.6078	100.05	111.826	132.254	125.832	-0.393326	6.76393	0.00119852
pou2f1.S	PAC4GC:7351119	pou2f1.S.g	#N/A	88.7726	92.6078	100.05	111.826	132.254	125.832	-0.393326	6.76393	0.00119852
Xelaev18035628m	PAC4GC:7366172	Xelaev18035628m.g	CDK11B	31.1398	29.9259	34.3289	40.9285	41.8444	42.1697	-0.393113	5.20347	0.00212213
Xelaev18043369m	PAC4GC:7361262	arf1.L	#N/A	216.175	232.483	215.972	307.792	273.32	292.286	-0.393083	8.00263	0.00253835
Xelaev18043848m	PAC4GC:7360798	cyth2.L	#N/A	11.0966	13.2469	11.4663	14.442	15.9135	16.8292	-0.393056	3.80256	0.02538
Xelaev18042791m	PAC4GC:7340874	Xelaev18042791m.g	#N/A	17.9626	26.3734	19.9262	22.6049	31.8271	30.0798	-0.39298	4.63904	0.00768054
Xelaev18022112m	PAC4GC:7362048	syvn1.L	#N/A	34.33	39.9815	38.1743	52.231	44.8876	50.681	-0.392728	5.4432	0.0050757
Xelaev18023280m	PAC4GC:7363397	qsox1.L	#N/A	10.4724	8.55027	9.50862	12.5583	12.4265	12.3801	-0.392725	3.47373	0.0398677
Xelaev18001189m	PAC4GC:7322007	insr.S	#N/A	73.0293	80.505	75.3698	90.9333	103.597	106.585	-0.392505	6.46687	0.000928499
Xelaev18035808m	PAC4GC:7367250	LOC100497097.L	#N/A	16.2981	15.5952	18.1783	21.1207	24.3458	20.0209	-0.392496	4.27759	0.0210316
Xelaev18024517m	PAC4GC:7364760	ext2.S	#N/A	12.2756	12.8856	13.8434	15.9833	16.5476	18.7636	-0.392249	3.92269	0.0160486
Xelaev18017338m	PAC4GC:7344101	n4bp3.L	#N/A	25.4528	23.0014	25.1	29.6832	33.3487	33.5617	-0.392107	4.83173	0.00507001
Xelaev18009791m	PAC4GC:7336321	r3hdm4.S	#N/A	15.4658	17.1607	18.388	20.5499	22.3804	23.9864	-0.391972	4.30544	0.00769595
Xelaev18015263m	PAC4GC:7350639	Xelaev18015263m.g	TMEM50A	10.0563	11.8018	8.59971	14.2137	14.8991	10.8326	-0.391786	3.57142	0.0335832
Xelaev18006928m	PAC4GC:7332740	ubqln1.L	#N/A	27.0479	27.8185	26.4983	36.419	35.4409	34.9157	-0.391746	4.97672	0.00221222
Xelaev18004597m	PAC4GC:7322035	hnrnpab.L	#N/A	372.776	331.654	369.788	463.857	506.127	439.59	-0.391722	8.69383	0.00558022
Xelaev18031831m	PAC4GC:7324609	mppe1-like.L	#N/A	11.0966	14.2705	12.515	16.4399	17.6888	15.3784	-0.391507	3.87811	0.0235009
Xelaev18031831m	PAC4GC:7324608	mppe1-like.L	#N/A	11.0966	14.2705	12.515	16.4399	17.6888	15.3784	-0.391507	3.87811	0.0235009
Xelaev18015836m	PAC4GC:7352100	lmbr1l.S	#N/A	53.1942	53.5295	58.3102	76.32	67.9654	72.056	-0.391184	5.99301	0.000872155
Xelaev18012613m	PAC4GC:7355856	zbtb8os.L	#N/A	11.8595	11.0792	10.5574	17.0678	12.5533	14.6046	-0.390945	3.70996	0.0344219
Xelaev18035202m	PAC4GC:7368149	Xelaev18035202m.g	KIAA2013	25.5915	27.397	25.1699	34.6494	36.9625	30.8535	-0.390844	4.91861	0.00291754
Xelaev18035202m	PAC4GC:7368150	Xelaev18035202m.g	KIAA2013	25.5915	27.397	25.1699	34.6494	36.9625	30.8535	-0.390844	4.91861	0.00291754
Xelaev18019129m	PAC4GC:7344853	c3.L	#N/A	630.077	666.319	581.075	668.956	936.934	876.956	-0.390823	9.50549	0.0158284
Xelaev18020602m	PAC4GC:7348884	sppl2a.S	#N/A	44.0395	44.3771	46.6342	55.3135	67.0778	54.9367	-0.390287	5.7059	0.00321226
Xelaev18002410m	PAC4GC:7357573	Xelaev18002410m.g	KCNJ16	16.7836	15.2941	14.5426	17.867	22.5072	20.9881	-0.390129	4.17942	0.0264141
Xelaev18045469m	PAC4GC:7359261	Xelaev18045469m.g	RBBP6	43.4847	46.906	45.166	54.9139	66.4438	56.5809	-0.389952	5.71098	0.00140964
Xelaev18007716m	PAC4GC:7331232	pgam5.L	#N/A	19.419	18.4854	19.9961	24.3745	25.6138	25.8241	-0.389761	4.48599	0.00644137
Xelaev18012053m	PAC4GC:7355534	ptafr.L	#N/A	22.0544	28.6012	25.0301	31.9665	31.2565	35.8829	-0.389673	4.87046	0.00977821
Xelaev18030915m	PAC4GC:7324575	Xelaev18030915m.g	ETV1	128.373	136.925	140.602	159.833	200.599	173.031	-0.389621	7.29176	0.00207846
Xelaev18030915m	PAC4GC:7324576	Xelaev18030915m.g	ETV1	128.373	136.925	140.602	159.833	200.599	173.031	-0.389621	7.29176	0.00207846
Xelaev18029630m	PAC4GC:7323058	tnk2.S	#N/A	14.7723	16.7995	16.9198	21.5203	19.5274	22.5356	-0.389298	4.23274	0.0149403
Xelaev18029129m	PAC4GC:7324242	tab2.S	#N/A	44.1782	40.7643	44.1172	54.1147	58.7724	56.0006	-0.389042	5.6376	0.00175962
Xelaev18024458m	PAC4GC:7364682	Xelaev18024458m.g	#N/A	50.4894	43.3535	51.5283	58.396	65.683	65.9627	-0.388756	5.80787	0.00313701
Xelaev18016708m	PAC4GC:7343190	Xelaev18016708m.g	#N/A	13.1772	13.6082	16.9198	17.5245	21.683	17.603	-0.388133	4.07769	0.0393735
Xelaev18035353m	PAC4GC:7368379	srpr-like.L	#N/A	69.5616	70.0279	80.4038	98.982	86.6052	102.329	-0.387985	6.40548	0.0011642
Xelaev18026416m	PAC4GC:7328375	Xelaev18026416m.g	CAPN1	14.703	16.7995	13.9833	16.6683	21.1124	22.2455	-0.387828	4.14562	0.0251434
Xelaev18031595m	PAC4GC:7325981	rpp40.L	#N/A	21.4303	25.1089	23.7016	28.4844	32.1441	31.2404	-0.387569	4.76255	0.0036734
Xelaev18018637m	PAC4GC:7343224	ddx56.L	#N/A	145.712	136.202	157.591	200.19	188.553	185.218	-0.387508	7.40123	0.00221503
Xelaev18017805m	PAC4GC:7343564	sema3e.L	#N/A	11.4433	12.0426	11.4663	15.9262	14.0749	15.862	-0.387079	3.765	0.029873
Xelaev18031289m	PAC4GC:7325232	yae1d1.L	#N/A	9.57079	11.2599	11.3964	14.3278	15.2161	12.3801	-0.386913	3.64397	0.0458141
Xelaev18015937m	PAC4GC:7352532	Xelaev18015937m.g	DCTN2	18.7255	20.4123	18.1783	26.9432	23.1412	25.0504	-0.386845	4.4729	0.0117312
Xelaev18015937m	PAC4GC:7352533	Xelaev18015937m.g	DCTN2	18.7255	20.4123	18.1783	26.9432	23.1412	25.0504	-0.386845	4.4729	0.0117312
Xelaev18035582m	PAC4GC:7368319	rere.L	#N/A	107.567	96.04	114.313	128.836	143.729	142.371	-0.386506	6.93384	0.00289081
Xelaev18041261m	PAC4GC:7341646	fbxo33.S	#N/A	14.1481	15.1737	14.193	17.6387	20.5418	18.7636	-0.386235	4.07656	0.0139173
Xelaev18044443m	PAC4GC:7360986	stk11ip.L	#N/A	26.4931	24.2057	25.1	32.4803	32.3343	34.3354	-0.386185	4.87183	0.0036623
Xelaev18044443m	PAC4GC:7360987	stk11ip.L	#N/A	26.4931	24.2057	25.1	32.4803	32.3343	34.3354	-0.386185	4.87183	0.0036623
Xelaev18039277m	PAC4GC:7347577	Xelaev18039277m.g	PPP1R14A	17.3384	20.352	21.3245	24.4315	27.8329	24.47	-0.385435	4.50827	0.0105373
Xelaev18028098m	PAC4GC:7328652	pum2.L	#N/A	121.577	115.549	130.254	161.317	160.53	157.169	-0.385062	7.14153	0.00153722
Xelaev18005895m	PAC4GC:7331472	LOC100486686.L	#N/A	28.2269	27.7583	27.617	31.4528	41.8444	36.4633	-0.385019	5.01577	0.00816496
Xelaev18014068m	PAC4GC:7353441	uvrag.L	#N/A	15.9513	16.1371	17.1994	19.4653	23.5216	21.375	-0.384953	4.25304	0.0141974
Xelaev18039200m	PAC4GC:7347446	gpank1.L	#N/A	13.6627	18.365	17.8287	20.7211	24.9164	19.0537	-0.384806	4.26561	0.0245586
Xelaev18035179m	PAC4GC:7367196	kif1b-like.L	#N/A	78.9244	78.7588	80.4038	98.3541	119.193	94.495	-0.384743	6.52082	0.00338584
Xelaev18017119m	PAC4GC:7343391	LOC100497275.L	#N/A	11.2353	10.5975	12.2354	17.6957	12.3631	14.6046	-0.384269	3.72843	0.0475762
Xelaev18019949m	PAC4GC:7350359	LOC101734821.S	#N/A	19.5577	18.2446	17.6888	23.5182	25.2334	23.6963	-0.384125	4.42306	0.00864824
Xelaev18006807m	PAC4GC:7329893	LOC101733619.L	#N/A	35.5784	36.4892	36.4264	44.5248	52.1787	44.9746	-0.383661	5.38638	0.0025858
Xelaev18033303m	PAC4GC:7333334	irx1.S	#N/A	11.0272	10.8986	9.78829	14.0995	14.3285	12.9604	-0.383529	3.62294	0.0312827
Xelaev18040777m	PAC4GC:7346984	dedd.L	#N/A	20.2512	23.4229	23.5618	26.6578	31.6369	29.306	-0.383439	4.69669	0.00523494
Xelaev18010016m	PAC4GC:7335172	LOC549668.S	#N/A	11.2353	10.8986	12.0955	12.387	15.4697	17.1194	-0.383245	3.73427	0.0411087
Xelaev18030725m	PAC4GC:7326580	Xelaev18030725m.g	NRP1	38.9074	40.403	34.8883	45.4381	53.7637	50.004	-0.382818	5.46032	0.00321686
Xelaev18010325m	PAC4GC:7334944	Xelaev18010325m.g	HNRNPCL1	147.862	141.862	157.312	236.895	160.15	192.472	-0.382529	7.43372	0.0105207
Xelaev18044605m	PAC4GC:7358923	tanc1-like.L	#N/A	37.7977	35.887	35.0281	43.4973	50.4669	47.9729	-0.381979	5.38883	0.00372804
Xelaev18024749m	PAC4GC:7364043	tmem170a.S	#N/A	18.3093	24.3261	21.8139	25.9157	30.3689	27.3716	-0.381803	4.6332	0.00706793
Xelaev18031835m	PAC4GC:7326544	napg.L	#N/A	18.4481	22.7004	22.6529	25.9157	31.0663	25.8241	-0.381602	4.61884	0.00990058
Xelaev18012875m	PAC4GC:7353951	ofd1.L	#N/A	34.5381	34.9838	36.3565	43.3831	49.7695	44.7811	-0.381545	5.34924	0.00286896
Xelaev18011498m	PAC4GC:7355422	Xetrov90004082m.L	#N/A	27.8108	28.3002	29.9242	35.049	41.7176	35.3026	-0.38151	5.05093	0.00528744
Xelaev18006921m	PAC4GC:7329982	psat1.L	#N/A	15.1191	16.9199	12.5849	18.2095	21.1124	18.8603	-0.381221	4.11001	0.0198449
Xelaev18017150m	PAC4GC:7343156	LOC101733581.L	#N/A	20.4593	23.6036	23.5618	28.2561	36.7723	23.5996	-0.381194	4.71113	0.0286194
Xelaev18037477m	PAC4GC:7357391	rere.S	#N/A	75.4567	68.8236	80.264	94.4724	105.625	91.9803	-0.381185	6.4302	0.00457559
Xelaev18009975m	PAC4GC:7335697	slc35e1.S	#N/A	9.29338	9.75453	8.87938	12.2729	12.6801	11.4129	-0.381111	3.43987	0.0426191
Xelaev18025031m	PAC4GC:7364995	dnaja2.S	#N/A	154.867	163.298	150.81	198.706	227.164	186.282	-0.380806	7.49447	0.00194144
Xelaev18035064m	PAC4GC:7367701	Xelaev18035064m.g	#N/A	117.97	124.461	159.689	147.56	176.761	198.178	-0.380445	7.26873	0.00205438
Xelaev18007501m	PAC4GC:7330357	hps4.L	#N/A	10.8192	11.2599	9.15904	14.6133	13.8847	12.1867	-0.380207	3.60055	0.0364843
Xelaev18039550m	PAC4GC:7346923	rin3.L	#N/A	18.8642	17.4016	19.3668	22.6049	27.5159	22.2455	-0.380001	4.42405	0.0221433
Xelaev18013313m	PAC4GC:7354117	fkbp11.L	#N/A	26.0076	21.1348	26.4284	37.5036	23.5216	35.9797	-0.379781	4.83509	0.0092623
Xelaev18003002m	PAC4GC:7345408	Xelaev18003002m.g	ERC1	79.5486	76.4707	90.5417	110.741	110.888	98.3637	-0.379647	6.56318	0.00581434
Xelaev18017452m	PAC4GC:7344676	kitlg.L	#N/A	19.9738	26.4336	19.5766	20.8353	34.2997	31.9174	-0.378923	4.67923	0.028543
Xelaev18039702m	PAC4GC:7345510	Xetrov90021399m.L	#N/A	29.4753	27.9991	28.456	37.6748	39.4352	34.5289	-0.378679	5.0472	0.0038309
Xelaev18041330m	PAC4GC:7340871	Xelaev18041330m.g	FOXN3	16.1594	15.4748	16.9198	23.0616	21.2392	18.6669	-0.378521	4.22718	0.0208356
Xelaev18012171m	PAC4GC:7353738	kdm5b.L	#N/A	66.8569	69.6064	67.7489	84.6542	93.0087	87.918	-0.378363	6.29327	0.00101672
Xelaev18006590m	PAC4GC:7330087	myo9b.L	#N/A	91.1306	102.302	90.5417	114.052	130.161	125.058	-0.378264	6.76819	0.00164432
Xelaev18032071m	PAC4GC:7325746	armc1.L	#N/A	46.9524	43.1728	42.5791	55.0281	60.6744	56.5809	-0.376257	5.67127	0.00297359
Xelaev18005694m	PAC4GC:7330312	Xelaev18005694m.g	PAPSS1	30.3769	32.4549	31.8119	39.2731	41.6542	41.9763	-0.376254	5.18517	0.00287259
Xelaev18010205m	PAC4GC:7336981	cdc42se2-like.1.S	#N/A	17.9626	16.6188	20.1359	22.7761	24.9164	22.9225	-0.375504	4.39347	0.0180874
Xelaev18009615m	PAC4GC:7335522	timm44.S	#N/A	71.4342	66.1742	67.3294	85.6246	98.2075	82.405	-0.375469	6.29763	0.00324352
Xelaev18010775m	PAC4GC:7335989	apc.S	#N/A	69.9084	67.5591	62.9247	84.6542	87.8098	87.5312	-0.375468	6.26411	0.00154514
Xelaev18030908m	PAC4GC:7324858	Xelaev18030908m.g	TMEM106B	14.6336	16.1371	17.4791	20.3216	22.317	19.6341	-0.375076	4.21368	0.0202909
Xelaev18038515m	PAC4GC:7346464	znf534.L	#N/A	37.0348	40.8847	38.9434	49.2627	50.6571	51.6482	-0.37502	5.48749	0.00207777
Xelaev18042509m	PAC4GC:7341518	yif1b.S	#N/A	38.4219	38.8977	42.0197	54.1718	47.2334	53.4859	-0.374992	5.51818	0.002621
Xelaev18025680m	PAC4GC:7365111	Xelaev18025680m.g	RANGAP1	54.5813	51.8435	55.5835	70.4976	71.6427	67.7037	-0.374863	5.95666	0.00122893
Xelaev18036835m	PAC4GC:7356685	fgfr2.S	#N/A	43.9008	49.4952	40.8311	49.2056	65.1758	60.5464	-0.374775	5.69064	0.00578519
Xelaev18009698m	PAC4GC:7335792	Xetrov90001390m.S	#N/A	19.7658	24.4465	19.1571	25.3449	31.7003	25.1471	-0.374692	4.60882	0.00725611
Xelaev18010811m	PAC4GC:7334887	ell2.S	#N/A	107.637	109.347	109.349	143.792	147.28	132.216	-0.374646	6.96662	0.00201092
Xelaev18045447m	PAC4GC:7359040	Xelaev18045447m.g	CREBBP	74.139	75.2664	79.0754	96.242	103.28	96.5261	-0.374489	6.45205	0.00161647
Xelaev18045447m	PAC4GC:7359039	Xelaev18045447m.g	CREBBP	74.139	75.2664	79.0754	96.242	103.28	96.5261	-0.374489	6.45205	0.00161647
ptch1.S	PAC4GC:7335618	ptch1.S	#N/A	51.8071	51.3618	60.1281	71.1826	76.7147	63.3513	-0.374466	5.96723	0.00796957
Xelaev18028097m	PAC4GC:7328877	sdc1.L	#N/A	14.2868	18.7865	16.7799	20.3786	23.7752	20.2144	-0.374453	4.26107	0.0163079
Xelaev18021146m	PAC4GC:7350090	zdhhc17.S	#N/A	27.1173	28.24	29.7844	34.4211	41.3372	34.5289	-0.373625	5.03143	0.00688731
Xelaev18021207m	PAC4GC:7348681	Xelaev18021207m.g	C12orf66	18.8642	20.2316	23.7016	24.8311	28.6571	27.4683	-0.373562	4.5899	0.011526
Xelaev18010108m	PAC4GC:7335566	abhd17b.S	#N/A	15.6046	17.8231	17.3393	18.1524	25.4236	22.5356	-0.373477	4.29297	0.0179475
Xelaev18038687m	PAC4GC:7347299	atrx-like.L	#N/A	329.36	328.583	324.971	410.884	446.467	416.378	-0.37304	8.55549	0.00346012
Xelaev18039299m	PAC4GC:7347040	pld3.L	#N/A	31.7639	30.9496	28.8055	41.214	39.245	38.1075	-0.373025	5.13536	0.003177
Xelaev18009743m	PAC4GC:7335212	Xelaev18009743m.g	ATP5I	32.2494	26.9755	29.3649	46.9223	32.1441	36.4633	-0.372557	5.0941	0.0063592
Xelaev18024981m	PAC4GC:7365238	ccdc102a.S	#N/A	11.3046	12.5845	11.3264	15.127	14.1383	16.539	-0.372049	3.76809	0.0445912
Xelaev18046079m	PAC4GC:7338300	cdc27.S	#N/A	29.3366	28.1195	31.8119	40.1294	38.1038	36.9469	-0.371787	5.0962	0.00532266
Xelaev18040371m	PAC4GC:7346086	adamtsl4.L	#N/A	22.6093	21.0144	23.9114	28.884	29.4179	28.8224	-0.371576	4.69508	0.00864419
Xelaev18002743m	PAC4GC:7357804	hivep1.S	#N/A	13.2465	14.1501	14.3329	16.6683	19.4006	17.8931	-0.371465	4.00686	0.0221496
Xelaev18031353m	PAC4GC:7325624	LOC100498517.L	#N/A	85.0275	84.9607	84.8784	95.2716	129.21	107.552	-0.371273	6.61389	0.0074818
Xelaev18020126m	PAC4GC:7349135	grk5.S	#N/A	17.269	19.3284	19.6465	22.0341	27.4525	23.2127	-0.371236	4.43444	0.013222
Xelaev18045561m	PAC4GC:7360046	smcr8.L	#N/A	51.6684	52.4456	53.1364	69.8697	69.1066	64.3185	-0.371232	5.9123	0.00137163
Xelaev18013174m	PAC4GC:7355440	Xelaev18013174m.g	NDFIP2	29.2672	39.4396	33.0005	40.3006	51.9251	39.1714	-0.371113	5.28516	0.00402425
Xelaev18013174m	PAC4GC:7355441	Xelaev18013174m.g	NDFIP2	29.2672	39.4396	33.0005	40.3006	51.9251	39.1714	-0.371113	5.28516	0.00402425
Xelaev18017437m	PAC4GC:7343300	ccdc59.L	#N/A	13.8707	14.3909	13.4239	16.5541	20.0346	17.4095	-0.370751	4.00705	0.024717
Xelaev18046298m	PAC4GC:7339316	Xelaev18046298m.g	DIDO1	18.9335	16.7995	19.227	20.8924	24.853	25.4372	-0.370573	4.40182	0.0215388
Xelaev18038323m	PAC4GC:7347172	Xelaev18038323m.g	PPP1R26	49.6572	47.5082	52.0178	60.1655	67.5216	65.0922	-0.370146	5.83585	0.00217092
Xelaev18038323m	PAC4GC:7347173	Xelaev18038323m.g	PPP1R26	49.6572	47.5082	52.0178	60.1655	67.5216	65.0922	-0.370146	5.83585	0.00217092
Xelaev18037020m	PAC4GC:7356303	tnks2.S	#N/A	58.049	59.9723	58.1005	69.9267	79.8848	78.2461	-0.37013	6.07651	0.00150171
Xelaev18012907m	PAC4GC:7354938	LOC100495158-like.L	#N/A	38.4912	38.6568	37.4752	45.1527	55.7291	47.6827	-0.370104	5.45927	0.0049278
Xelaev18023474m	PAC4GC:7362688	prpf38b.L	#N/A	51.3217	49.0737	52.3673	62.4489	70.1211	64.8021	-0.369705	5.86995	0.00221503
Xelaev18046207m	PAC4GC:7339478	cass4.S	#N/A	13.2465	13.3673	13.2841	14.6133	18.2594	19.0537	-0.369639	3.94652	0.0368853
Xelaev18031176m	PAC4GC:7326661	egfr.L	#N/A	22.1931	30.5883	30.2039	32.8798	37.4064	36.0764	-0.369579	4.98573	0.00844552
Xelaev18010127m	PAC4GC:7336819	pcsk5.S	#N/A	17.1303	17.8231	20.2757	21.1207	25.5504	24.5668	-0.369429	4.4059	0.0141921
Xelaev18047435m	PAC4GC:7338876	Xelaev18047435m.g	SMURF1	34.1913	34.6226	40.4116	46.6369	52.2421	41.8796	-0.369429	5.38554	0.016199
Xelaev18007765m	PAC4GC:7330092	Xelaev18007765m.g	NCOR2	20.3206	21.2552	20.1359	26.829	28.2767	24.5668	-0.369421	4.56693	0.00957867
Xelaev18007765m	PAC4GC:7330093	Xelaev18007765m.g	NCOR2	20.3206	21.2552	20.1359	26.829	28.2767	24.5668	-0.369421	4.56693	0.00957867
Xelaev18003722m	PAC4GC:7322146	fbxo33.L	#N/A	13.5933	13.6684	13.9134	17.5245	19.2104	16.3456	-0.369012	3.98603	0.0272673
Xelaev18036894m	PAC4GC:7356962	ccnj.S	#N/A	47.2298	50.3984	50.4796	57.768	63.9078	70.2184	-0.36874	5.82734	0.00185071
Xelaev18046115m	PAC4GC:7337471	tlk2.S	#N/A	28.2269	31.8528	31.742	37.4465	43.7464	37.237	-0.368707	5.13653	0.00526729
Xelaev18012762m	PAC4GC:7353851	Xelaev18012762m.g	VKORC1L1	13.1772	16.0167	14.6125	17.4103	23.6484	15.6686	-0.368323	4.07927	0.037013
Xelaev18015695m	PAC4GC:7350741	spry2.S	#N/A	12.8998	14.9329	17.1994	17.2962	21.1124	19.3439	-0.368259	4.10904	0.0269815
Xelaev18031901m	PAC4GC:7325230	mib1.L	#N/A	73.8616	70.9311	78.586	91.2758	104.674	92.3671	-0.368116	6.41638	0.00426742
Xelaev18033077m	PAC4GC:7333991	Xelaev18033077m.g	HOXA10	15.6046	14.9931	17.8287	17.5245	21.7464	23.4061	-0.367362	4.21926	0.0254695
Xelaev18033077m	PAC4GC:7333990	Xelaev18033077m.g	HOXA10	15.6046	14.9931	17.8287	17.5245	21.7464	23.4061	-0.367362	4.21926	0.0254695
Xelaev18015007m	PAC4GC:7352588	kdm5b.S	#N/A	104.585	106.035	104.875	134.716	139.164	133.086	-0.367253	6.91337	0.00193289
Xelaev18020380m	PAC4GC:7350167	dusp11.S	#N/A	71.8503	75.6879	80.8233	100.637	88.951	105.328	-0.36684	6.44844	0.00282658
Xelaev18039966m	PAC4GC:7347550	erh.L	#N/A	116.653	90.2595	112.425	167.767	105.435	143.145	-0.366801	6.93944	0.00432351
Xelaev18024046m	PAC4GC:7361632	Xelaev18024046m.g	CCDC71	18.7948	21.3155	19.7863	24.032	26.9453	26.3077	-0.366399	4.5229	0.0105599
Xelaev18029538m	PAC4GC:7323514	Xelaev18029538m.g	CHRD	64.2908	53.3488	76.9779	83.17	88.4438	76.6019	-0.366266	6.20824	0.0302608
Xelaev18029538m	PAC4GC:7323513	Xelaev18029538m.g	CHRD	64.2908	53.3488	76.9779	83.17	88.4438	76.6019	-0.366266	6.20824	0.0302608
Xelaev18018425m	PAC4GC:7343972	LOC100489977.L	#N/A	11.2353	10.5373	10.2078	14.5562	14.5187	12.0899	-0.366224	3.62451	0.0467418
Xelaev18008201m	PAC4GC:7332508	papd4.L	#N/A	23.1641	22.7004	22.0237	28.5415	31.1931	27.7585	-0.365954	4.70211	0.00863385
Xelaev18017531m	PAC4GC:7343234	cand1.L	#N/A	74.6245	77.976	74.4609	99.1533	95.8617	97.59	-0.365643	6.43862	0.00180545
Xelaev18022953m	PAC4GC:7363538	srsf11-like.L	#N/A	129.691	123.136	135.008	158.12	185.891	156.492	-0.365303	7.21129	0.00761142
Xelaev18007306m	PAC4GC:7330771	tox4.L	#N/A	49.1023	49.7963	60.8272	65.988	66.951	71.7659	-0.364858	5.92736	0.00207414
Xelaev18011996m	PAC4GC:7353994	LOC100498004.L	#N/A	13.9401	16.2575	16.1507	16.7253	21.8732	21.2783	-0.364422	4.15564	0.0209493
Xelaev18023259m	PAC4GC:7363314	smg7.L	#N/A	65.1924	63.1034	67.8888	84.7112	83.7522	83.8558	-0.364334	6.22647	0.00164062
Xelaev18021130m	PAC4GC:7350183	lrig3.S	#N/A	101.811	104.59	112.006	133.46	154.063	123.124	-0.363745	6.92657	0.00851844
Xelaev18003929m	PAC4GC:7321734	tll1-like.1.L	#N/A	13.6627	14.9931	15.032	14.2137	21.3026	21.4717	-0.363413	4.0779	0.0457722
Xelaev18012833m	PAC4GC:7355500	Xetrov90005704m.L	#N/A	26.0076	26.8551	26.0788	31.3957	37.4064	32.8846	-0.363288	4.91815	0.00747915
Xelaev18024898m	PAC4GC:7365032	atxn1l-like.S	#N/A	15.0497	16.7393	16.71	21.4061	22.1268	18.6669	-0.363171	4.21654	0.0261508
Xelaev18023546m	PAC4GC:7362275	LOC100494483.L	#N/A	12.553	12.5243	14.9621	15.4695	18.513	17.3128	-0.363168	3.93978	0.0401644
Xelaev18021287m	PAC4GC:7348674	Xelaev18021287m.g	SLC41A2	20.2512	21.7972	22.3033	27.4569	30.1787	24.9536	-0.362823	4.62232	0.0159041
Xelaev18016246m	PAC4GC:7352297	mphosph8-like.S	#N/A	23.6496	24.9282	25.3796	30.9961	31.7637	32.3043	-0.362716	4.82252	0.00644426
Xelaev18029123m	PAC4GC:7322916	lats1.S	#N/A	60.9618	62.6217	66.2807	77.7471	90.0922	76.4084	-0.362561	6.17963	0.00394979
Xelaev18006614m	PAC4GC:7330536	gatad2a.L	#N/A	83.2243	74.1224	87.6052	103.948	107.908	102.136	-0.362307	6.54358	0.00503913
Xelaev18026011m	PAC4GC:7365355	kbtbd8.S	#N/A	20.8061	20.2918	22.6529	24.4886	30.6859	26.7913	-0.362218	4.60957	0.0212489
Xelaev18013032m	PAC4GC:7353554	rp2.L	#N/A	18.6561	20.894	19.7863	22.9474	27.8963	25.534	-0.362066	4.50754	0.0128042
Xelaev18025276m	PAC4GC:7364084	btf3l4.S	#N/A	154.45	128.555	147.523	234.897	141.574	186.379	-0.361426	7.37238	0.0126175
Xelaev18024961m	PAC4GC:7364080	ccne1.S	#N/A	26.6318	25.6508	28.3161	33.2223	36.1383	33.9486	-0.360842	4.94388	0.00795064
Xelaev18032921m	PAC4GC:7333321	Xelaev18032921m.g	ARL5B	28.5043	30.0464	29.0153	39.3873	39.1182	33.8518	-0.360291	5.06445	0.00702286
Xelaev18029164m	PAC4GC:7323849	nid1.S	#N/A	12.2062	12.5845	10.2078	15.9262	15.6599	13.3473	-0.360017	3.75125	0.0409894
Xelaev18034773m	PAC4GC:7366655	sirt1.L	#N/A	15.8126	15.8361	15.3816	20.4928	20.2248	19.6341	-0.359777	4.17224	0.019791
Xelaev18026022m	PAC4GC:7365055	Xelaev18026022m.g	ATXN7	26.4237	26.7948	29.3649	34.9348	37.4698	33.2715	-0.359721	4.97775	0.00992898
Xelaev18024702m	PAC4GC:7364903	LOC100493471.S	#N/A	17.4077	18.7865	18.0384	18.7232	25.6138	25.9208	-0.358994	4.38272	0.0291056
Xelaev18007493m	PAC4GC:7329442	adrbk2.L	#N/A	20.1125	21.4961	19.5067	23.2328	29.6081	25.8241	-0.358946	4.55001	0.0163437
Xelaev18004415m	PAC4GC:7324380	ddx6.S	#N/A	214.58	215.985	210.658	272.4	295.574	255.533	-0.358859	7.93226	0.00460879
Xelaev18004554m	PAC4GC:7324341	Xelaev18004554m.g	BCKDK	18.1013	16.8597	17.4092	22.0911	24.2824	20.698	-0.358631	4.325	0.0235161
Xelaev18043516m	PAC4GC:7361245	cables2.L	#N/A	103.614	110.913	106.343	130.492	136.628	144.596	-0.358339	6.93332	0.00314424
Xelaev18020833m	PAC4GC:7349160	ube2q2.S	#N/A	62.6956	65.3313	62.715	75.9775	96.9395	73.0232	-0.358257	6.18825	0.00618292
Xelaev18025760m	PAC4GC:7365167	Xelaev18025760m.g	MST1	15.6046	13.0663	16.4303	18.4378	20.1614	18.8603	-0.358018	4.10598	0.0430163
Xelaev18035286m	PAC4GC:7366905	prdm10.L	#N/A	26.7011	25.4099	29.0852	30.9961	37.7234	35.3026	-0.357373	4.95381	0.0136495
Xelaev18003681m	PAC4GC:7357697	nop56.1	#N/A	555.8	522.229	596.736	756.579	694.997	692.318	-0.35737	9.31418	0.0105891
Xelaev18020002m	PAC4GC:7348948	rapgef6.S	#N/A	55.1361	56.9616	58.4501	66.9013	82.6744	69.4446	-0.357357	6.02369	0.00443436
Xelaev18021175m	PAC4GC:7349898	frs2.S	#N/A	31.0011	32.8162	34.1192	39.2731	47.9943	38.3009	-0.357148	5.22449	0.0116787
Xelaev18039501m	PAC4GC:7347024	Xetrov90021170m.L	#N/A	75.6648	74.4234	78.0966	95.4429	102.646	94.1081	-0.357029	6.44064	0.00312963
Xelaev18040036m	PAC4GC:7347145	LOC100497371-like.L	#N/A	35.509	33.9602	34.259	41.6706	46.9798	44.2975	-0.356779	5.30642	0.00657311
Xelaev18017921m	PAC4GC:7345007	znrd1-like.L	#N/A	17.6852	13.9092	17.6888	23.1186	14.9625	26.211	-0.356636	4.25017	0.0372028
Xelaev18034007m	PAC4GC:7333266	Xelaev18034007m.g	MYC	103.822	111.635	122.703	138.997	149.372	143.435	-0.356092	7.00511	0.00433998
Xelaev18005634m	PAC4GC:7329507	sec24b.L	#N/A	47.0217	47.8695	48.2423	66.3305	59.343	57.6448	-0.356078	5.76939	0.00463708
Xelaev18044205m	PAC4GC:7359258	Xelaev18044205m.g	NTN1	64.8456	52.8671	63.2743	82.1996	82.7378	66.4463	-0.356048	6.10583	0.0170893
Xelaev18037544m	PAC4GC:7356990	foxj3.S	#N/A	25.106	22.3993	22.7228	32.6515	29.6081	27.5651	-0.355984	4.74491	0.00990058
Xelaev18001141m	PAC4GC:7321947	ppap2c.S	#N/A	45.2185	53.3488	53.6258	60.508	67.7118	66.1561	-0.355909	5.85516	0.00220581
Xelaev18029135m	PAC4GC:7323996	sprtn.S	#N/A	26.7011	25.2293	27.6869	34.4782	36.1383	31.047	-0.355729	4.92365	0.0132857
Xelaev18042626m	PAC4GC:7341677	arhgap5-like.S	#N/A	98.6902	97.7259	96.6244	119.589	132.444	123.221	-0.35567	6.80104	0.00362482
Xelaev18024195m	PAC4GC:7365919	suv420h1.S	#N/A	27.8801	27.0959	27.7568	33.8502	39.4352	32.5945	-0.355124	4.98054	0.0122321
Xelaev18035401m	PAC4GC:7366539	arcn1.L	#N/A	114.919	119.102	113.404	151.898	144.997	147.497	-0.35492	7.04548	0.00330928
Xelaev18041177m	PAC4GC:7341586	Xelaev18041177m.g	CDC42BPB	77.468	80.3243	81.5225	99.667	108.225	98.1703	-0.354912	6.50824	0.00328697
Xelaev18033799m	PAC4GC:7333510	rdh10.S	#N/A	26.1463	25.1691	27.0576	34.9919	32.3343	32.7879	-0.354788	4.90102	0.00835114
Xelaev18023627m	PAC4GC:7363596	Xelaev18023627m.g	HMCN1	33.8445	30.4076	26.778	33.6219	41.6542	41.4927	-0.354784	5.11896	0.0375546
Xelaev18006886m	PAC4GC:7329851	abhd17b.L	#N/A	30.3075	35.9472	30.7632	41.3852	44.8876	37.6239	-0.354453	5.20792	0.00648114
Xelaev18008976m	PAC4GC:7337106	rbpj.S	#N/A	18.6561	17.221	17.8287	21.977	24.0288	22.6324	-0.354312	4.35885	0.021537
Xelaev18037361m	PAC4GC:7356527	pdgfb-like.S	#N/A	164.16	164.081	170.666	227.019	201.17	210.172	-0.354267	7.56739	0.00455738
Xelaev18038521m	PAC4GC:7346532	shroom4.L	#N/A	116.306	116.151	127.947	141.566	167.885	151.656	-0.354204	7.09851	0.0063306
Xelaev18041188m	PAC4GC:7341044	Xetrov90021399m.S	#N/A	12.6917	11.8018	13.2841	15.4124	17.0548	15.6686	-0.353744	3.85278	0.0496513
Xelaev18039535m	PAC4GC:7347559	ttc7b.L	#N/A	18.6561	22.0982	20.4855	28.2561	24.0288	26.0176	-0.35372	4.5478	0.0329084
Xelaev18009525m	PAC4GC:7336101	Xelaev18009525m.g	SHROOM3	32.5962	33.5387	34.6086	44.0681	47.17	37.5272	-0.353707	5.26285	0.0127687
Xelaev18026201m	PAC4GC:7328848	dtl.L	#N/A	12.9691	12.5243	14.4727	16.3258	18.0692	16.4423	-0.353431	3.93202	0.0459037
Xelaev18021122m	PAC4GC:7348585	arid2-like.S	#N/A	113.948	113.743	122.424	145.961	152.605	148.271	-0.35302	7.05477	0.00371667
Xelaev18022641m	PAC4GC:7362020	foxc2.L	#N/A	30.8623	29.4442	33.0704	38.2456	43.4928	37.3337	-0.352997	5.15142	0.0139922
Xelaev18020865m	PAC4GC:7349779	LOC100486876-like.S	#N/A	17.1303	17.7027	19.0172	25.3449	21.2392	22.1488	-0.352742	4.3621	0.0290347
Xelaev18042729m	PAC4GC:7341408	mcl1.S	#N/A	72.5438	72.6171	84.5289	100.067	97.9539	94.3015	-0.352712	6.44515	0.00623078
Xelaev18006546m	PAC4GC:7332173	rnf38.L	#N/A	130.593	127.592	132.352	163.6	177.965	157.169	-0.351779	7.21282	0.00529018
Xelaev18025687m	PAC4GC:7364902	hmgxb4.S	#N/A	28.2963	28.8421	27.6869	35.9052	39.3718	32.9814	-0.351759	5.01433	0.00818276
Xelaev18024187m	PAC4GC:7365271	rbm4b.S	#N/A	109.232	110.31	122.563	142.194	145.568	148.078	-0.35154	7.01994	0.00379012
Xelaev18020003m	PAC4GC:7348953	etf1.S	#N/A	238.507	249.583	245.546	298.088	331.268	307.375	-0.351522	8.12166	0.00526742
Xelaev18039759m	PAC4GC:7348237	Xelaev18039759m.g	CDCA4	66.3714	79.9028	83.4102	88.8783	113.36	90.7229	-0.351305	6.44697	0.0090194
Xelaev18039759m	PAC4GC:7348236	Xelaev18039759m.g	CDCA4	66.3714	79.9028	83.4102	88.8783	113.36	90.7229	-0.351305	6.44697	0.0090194
Xelaev18045172m	PAC4GC:7359461	gspt1.L	#N/A	170.957	176.966	178.986	216.459	226.213	229.515	-0.351101	7.64367	0.00372195
Xelaev18005595m	PAC4GC:7330256	plk4.L	#N/A	17.7545	17.3414	16.6401	20.7782	23.902	21.375	-0.350951	4.3047	0.0254168
Xelaev18009505m	PAC4GC:7336940	rassf6.S	#N/A	23.9963	33.8398	31.8819	38.3027	33.4121	42.2664	-0.350886	5.09036	0.0482972
Xelaev18015620m	PAC4GC:7351975	Xelaev18015620m.g	EFNB2	75.7341	72.6773	78.7258	86.595	119.447	86.4672	-0.350777	6.43872	0.0290025
Xelaev18044553m	PAC4GC:7359485	acvr2a.L	#N/A	84.4033	81.7695	79.0754	99.2103	107.908	105.714	-0.350165	6.54131	0.00443002
Xelaev18021323m	PAC4GC:7348923	scyl2.S	#N/A	13.3159	13.7888	14.8223	17.3532	17.562	18.4734	-0.350055	4.00086	0.0322822
Xelaev18022272m	PAC4GC:7362550	suv420h1.L	#N/A	26.7705	27.698	31.6721	34.364	42.6686	32.6912	-0.349758	5.03485	0.0309223
Xelaev18015442m	PAC4GC:7352074	trmt10c.S	#N/A	23.5109	22.4595	21.9537	31.1673	25.3602	30.4666	-0.349451	4.69731	0.0185764
Xelaev18011721m	PAC4GC:7354820	smg6.L	#N/A	46.1895	44.5577	45.2359	58.1105	58.5822	56.4842	-0.349328	5.69089	0.00405717
Xelaev18030525m	PAC4GC:7324788	LOC100491917-like.L	#N/A	38.838	44.0158	44.6765	54.7426	52.4957	54.9367	-0.349158	5.59728	0.00636184
Xelaev18022860m	PAC4GC:7361491	usb1.L	#N/A	15.8126	13.4275	13.7036	18.6662	18.0058	17.9898	-0.349158	4.03534	0.0349686
Xelaev18021103m	PAC4GC:7349661	dnajb9.S	#N/A	20.2512	20.894	20.905	25.3449	28.0231	25.6307	-0.349109	4.5631	0.0158733
Xelaev18007961m	PAC4GC:7329872	csnk1g3.L	#N/A	42.5137	39.6805	44.3969	50.2902	59.66	51.2613	-0.348665	5.58789	0.0128314
Xelaev18017652m	PAC4GC:7344435	naa38-like.L	#N/A	15.3271	15.1135	14.3329	21.4061	16.6744	19.2472	-0.348634	4.09994	0.0420614
Xelaev18011916m	PAC4GC:7355306	mettl16.L	#N/A	28.643	32.3947	30.903	38.5311	40.0058	38.3976	-0.348632	5.12696	0.00724779
Xelaev18039942m	PAC4GC:7347842	foxa1.L	#N/A	33.7058	35.586	34.3289	39.159	49.1989	44.0074	-0.34854	5.30223	0.00868359
Xelaev18025690m	PAC4GC:7364104	micall1.S	#N/A	27.8108	28.3002	29.295	34.8777	38.2306	35.4961	-0.347857	5.0208	0.00829132
Xelaev18040400m	PAC4GC:7346507	hfe2.L	#N/A	119.566	110.25	128.227	169.48	152.225	134.537	-0.347828	7.08594	0.01639
Xelaev18017108m	PAC4GC:7343517	fam13b.L	#N/A	19.3497	22.5799	22.4431	25.7445	28.7839	27.1782	-0.347164	4.61326	0.0156766
Xelaev18035392m	PAC4GC:7366949	cbl.L	#N/A	134.893	139.092	152.208	168.795	187.856	185.218	-0.347082	7.33509	0.00514888
Xelaev18012865m	PAC4GC:7355879	pcnp.L	#N/A	31.3478	35.7064	31.1128	39.844	47.1066	38.0108	-0.346953	5.22219	0.00716914
Xelaev18011596m	PAC4GC:7353142	LOC100493567-like.L	#N/A	15.5352	16.0769	14.0532	18.7803	21.9366	17.4095	-0.346611	4.12429	0.0319678
Xelaev18022920m	PAC4GC:7363950	zzz3-like.L	#N/A	88.5645	83.5758	89.2133	100.067	129.971	104.07	-0.34649	6.63482	0.0189476
Xelaev18045153m	PAC4GC:7360233	bfar.L	#N/A	28.7817	32.0936	30.5534	37.2181	45.7752	33.5617	-0.346326	5.12137	0.0154491
Xelaev18045153m	PAC4GC:7360234	bfar.L	#N/A	28.7817	32.0936	30.5534	37.2181	45.7752	33.5617	-0.346326	5.12137	0.0154491
Xelaev18042426m	PAC4GC:7340595	col11a2p1.S	#N/A	48.6169	47.3877	43.7676	50.5185	65.7464	62.4808	-0.346242	5.7335	0.0192765
Xelaev18016236m	PAC4GC:7351139	xpo4.S	#N/A	32.3188	28.6615	30.5534	33.1082	44.3804	39.4616	-0.346164	5.12387	0.0361111
Xelaev18029715m	PAC4GC:7322727	eif5a.S	#N/A	44.7331	47.2673	46.9838	62.6201	55.9193	58.2251	-0.34613	5.72127	0.00675245
Xelaev18017622m	PAC4GC:7343143	ifrd1.L	#N/A	24.135	24.567	25.3097	27.3999	34.6801	32.3043	-0.346005	4.81702	0.0172793
Xelaev18008012m	PAC4GC:7332701	wdr36.L	#N/A	159.929	159.324	174.371	206.241	203.516	217.135	-0.345586	7.54593	0.00468718
Xelaev18043252m	PAC4GC:7360699	znf281.L	#N/A	110.064	108.203	115.642	138.655	152.035	133.57	-0.344969	6.98293	0.00773122
Xelaev18047449m	PAC4GC:7339289	luc7l.S	#N/A	32.8736	35.7064	34.3988	41.271	46.219	43.3303	-0.344922	5.28893	0.0063119
Xelaev18022960m	PAC4GC:7363003	Xelaev18022960m.g	WLS	40.3638	46.3641	45.6554	54.0576	60.6744	53.099	-0.344502	5.64877	0.00639442
Xelaev18040767m	PAC4GC:7347545	rnf115.L	#N/A	23.2335	22.6401	25.3097	32.2519	28.9107	29.0159	-0.344412	4.7563	0.0174898
Xelaev18025071m	PAC4GC:7365455	zzz3-like.S	#N/A	26.0769	30.227	29.7844	33.3365	40.5764	35.3026	-0.34428	5.03042	0.00949731
Xelaev18000630m	PAC4GC:7345251	mat1a.S	#N/A	42.4444	41.6073	43.8376	50.2331	60.611	51.7449	-0.344254	5.60123	0.0105849
Xelaev18026659m	PAC4GC:7326847	LOC100490646.L	#N/A	32.1801	26.4336	31.6721	37.9602	40.7032	35.3993	-0.343348	5.09556	0.0261044
Xelaev18039957m	PAC4GC:7348060	nfkbia.L	#N/A	20.8754	19.9908	22.6529	24.6599	27.7061	28.1454	-0.342641	4.59244	0.0210063
Xelaev18047810m	PAC4GC:7338982	Xelaev18047810m.g	#N/A	28.8511	28.541	31.0429	34.364	39.7522	38.0108	-0.342515	5.06827	0.0114835
Xelaev18017824m	PAC4GC:7342757	Xelaev18017824m.g	SEPHS1	19.2109	21.1348	18.7376	22.4336	28.7205	23.9864	-0.342431	4.49208	0.0233403
Xelaev18017824m	PAC4GC:7342758	Xelaev18017824m.g	SEPHS1	19.2109	21.1348	18.7376	22.4336	28.7205	23.9864	-0.342431	4.49208	0.0233403
Xelaev18023890m	PAC4GC:7361638	dusp7.L	#N/A	11.9982	13.7286	14.9621	15.0128	18.5764	17.8931	-0.342235	3.95266	0.0436169
Xelaev18026745m	PAC4GC:7328340	zbtb2.L	#N/A	31.5559	32.3947	36.9857	43.8969	45.9654	37.7206	-0.342042	5.25655	0.0279475
Xelaev18027972m	PAC4GC:7328242	Xelaev18027972m.g	NCK1	35.9945	36.7902	34.6785	46.2944	48.2479	41.6861	-0.342019	5.34889	0.00735598
Xelaev18027972m	PAC4GC:7328243	Xelaev18027972m.g	NCK1	35.9945	36.7902	34.6785	46.2944	48.2479	41.6861	-0.342019	5.34889	0.00735598
Xelaev18002447m	PAC4GC:7369250	Xelaev18002447m.g	ARID1A	12.6224	14.2705	14.5426	17.9241	17.4986	16.9259	-0.341989	3.97859	0.048139
Xelaev18002503m	PAC4GC:7324492	Xetrov90007056m.L	#N/A	37.1042	40.0417	38.1044	53.4868	48.3113	44.3943	-0.341949	5.45009	0.0120149
Xelaev18047633m	PAC4GC:7337643	c16orf52.S	#N/A	23.927	26.9755	25.4496	31.7382	36.5821	28.4355	-0.341693	4.85772	0.0174046
Xelaev18021247m	PAC4GC:7349896	dusp6.S	#N/A	28.2963	28.6615	33.4899	34.0215	37.7234	43.0402	-0.341642	5.10077	0.00893387
Xelaev18040809m	PAC4GC:7345789	mex3a.L	#N/A	22.6093	21.3155	23.4919	27.1715	31.4467	26.6946	-0.341535	4.6774	0.0284615
Xelaev18036427m	PAC4GC:7368199	Xelaev18036427m.g	DDX19B	74.6245	73.3396	74.1812	95.2145	93.0721	93.1409	-0.341332	6.39331	0.00380417
Xelaev18022787m	PAC4GC:7361733	uqcrfs1.L	#N/A	122.686	112.478	115.292	183.18	114.121	154.461	-0.341238	7.06427	0.0293324
Xelaev18012056m	PAC4GC:7354373	Xelaev18012056m.g	PUM1	119.843	118.921	120.955	143.507	162.559	150.109	-0.341177	7.08863	0.00611902
Xelaev18012056m	PAC4GC:7354374	Xelaev18012056m.g	PUM1	119.843	118.921	120.955	143.507	162.559	150.109	-0.341177	7.08863	0.00611902
Xelaev18009486m	PAC4GC:7336090	g3bp2.S	#N/A	59.7828	59.1293	55.5136	70.8971	80.709	69.5413	-0.340631	6.04578	0.00460847
Xelaev18011834m	PAC4GC:7355490	Xelaev18011834m.g	SAT1	41.8896	32.6957	38.454	57.5397	36.6455	50.4876	-0.340597	5.42879	0.0117344
Xelaev18015203m	PAC4GC:7350885	stk40.S	#N/A	32.1801	31.07	35.0281	40.3577	43.049	40.7189	-0.34046	5.21706	0.0117659
Xelaev18006096m	PAC4GC:7332726	cactin.L	#N/A	27.1866	26.9755	26.2885	34.1927	29.9885	38.3976	-0.340249	4.93635	0.0211912
Xelaev18035809m	PAC4GC:7366470	tp73.L	#N/A	19.419	25.5906	21.3944	23.8607	31.5101	28.8224	-0.339964	4.65682	0.0179822
Xelaev18013081m	PAC4GC:7353475	arglu1.L	#N/A	59.0893	55.5767	52.2974	66.9013	79.5677	65.2857	-0.339859	5.98312	0.00831916
Xelaev18030826m	PAC4GC:7325606	cldn12.L	#N/A	16.2981	15.2941	13.9833	19.1228	19.9078	18.6669	-0.339282	4.1164	0.0366572
Xelaev18008945m	PAC4GC:7336110	fbxl5.S	#N/A	23.0254	20.5327	19.5766	25.402	29.7349	24.7602	-0.338891	4.58338	0.0334959
Xelaev18009376m	PAC4GC:7337027	usp53.S	#N/A	19.7658	21.195	18.5278	23.0616	25.6772	26.7913	-0.338684	4.4998	0.0302093
Xelaev18015480m	PAC4GC:7350821	LOC100495158-like.S	#N/A	18.1706	19.9306	19.0172	22.4336	27.3891	22.4389	-0.338584	4.43959	0.0254248
Xelaev18027234m	PAC4GC:7327404	prep.L	#N/A	12.6917	13.7286	13.6337	16.7253	16.3574	17.603	-0.338165	3.93055	0.0476191
Xelaev18013114m	PAC4GC:7354729	Xelaev18013114m.g	ZIC2	31.0704	27.8185	27.7568	32.8798	43.1758	33.9486	-0.337972	5.0404	0.0379366
Xelaev18034635m	PAC4GC:7367317	neurl1.L	#N/A	15.882	17.8833	14.2629	19.9791	22.951	17.7964	-0.337914	4.19148	0.0312693
Xelaev18017522m	PAC4GC:7345053	gns.L	#N/A	44.9411	53.1682	48.1724	63.1909	60.928	60.4497	-0.337797	5.78856	0.00930747
Xelaev18024568m	PAC4GC:7364376	parva.S	#N/A	16.2981	16.6188	16.1507	20.8924	20.0346	21.1816	-0.337754	4.22158	0.0307708
Xelaev18030682m	PAC4GC:7325928	Xelaev18030682m.g	MNX1	16.9916	17.1005	20.4156	22.1482	22.3804	24.0832	-0.337743	4.3674	0.0265621
Xelaev18021361m	PAC4GC:7348964	Xelaev18021361m.g	TSPAN17	28.9898	32.5753	27.3373	38.1315	38.3574	35.7862	-0.337546	5.07323	0.0114167
Xelaev18029909m	PAC4GC:7324000	Xelaev18029909m.g	FAM168B	76.4277	80.3845	82.6411	93.9016	114.755	94.6884	-0.337508	6.50145	0.00999365
Xelaev18022557m	PAC4GC:7363968	Xelaev18022557m.g	CRY2	13.2465	14.5716	14.3329	18.2095	16.8012	18.28	-0.337111	4.00307	0.0487023
Xelaev18007841m	PAC4GC:7330995	Xelaev18007841m.g	GPN3	30.6543	35.1043	32.9306	42.1844	42.4784	39.7517	-0.336387	5.22186	0.0119051
Xelaev18038191m	PAC4GC:7346642	prpf4.L	#N/A	72.3358	70.5698	72.0138	82.6563	97.3199	91.8835	-0.336162	6.34437	0.00804221
Xelaev18038191m	PAC4GC:7346641	prpf4.L	#N/A	72.3358	70.5698	72.0138	82.6563	97.3199	91.8835	-0.336162	6.34437	0.00804221
Xelaev18012698m	PAC4GC:7355649	Xelaev18012698m.g	DTX2	23.927	26.0121	26.2186	31.5669	34.2997	30.0798	-0.335956	4.84899	0.0167964
Xelaev18004063m	PAC4GC:7321817	Xelaev18004063m.g	RPL11	294.406	220.561	307.212	447.931	221.522	403.224	-0.335755	8.30342	0.0457722
Xelaev18004063m	PAC4GC:7321818	Xelaev18004063m.g	RPL11	294.406	220.561	307.212	447.931	221.522	403.224	-0.335755	8.30342	0.0457722
Xelaev18039319m	PAC4GC:7346318	rhou.L	#N/A	26.0769	25.0487	28.3161	35.7911	33.4121	30.7568	-0.335564	4.90872	0.0227333
Xelaev18005603m	PAC4GC:7331214	spata5-like.L	#N/A	23.9963	23.2423	23.7016	28.199	30.1153	31.3371	-0.335161	4.74881	0.0180176
Xelaev18018556m	PAC4GC:7342630	Xelaev18018556m.g	PCNA	68.8681	56.6004	60.3378	95.2145	61.0548	81.051	-0.335143	6.14259	0.0121359
Xelaev18011534m	PAC4GC:7353130	gabpa.L	#N/A	70.6019	69.9677	68.2384	79.1171	103.28	82.5017	-0.334904	6.30533	0.0149266
Xelaev18036928m	PAC4GC:7357202	sufu.S	#N/A	32.5962	36.0677	35.1679	40.1294	43.9366	47.1991	-0.334855	5.2965	0.00965485
Xelaev18017104m	PAC4GC:7342297	clk1.L	#N/A	25.106	24.7476	25.5195	30.0828	36.5821	28.5323	-0.334628	4.83628	0.0293594
Xelaev18047075m	PAC4GC:7338242	mbd5.S	#N/A	23.2335	24.025	23.8415	30.939	29.2911	29.4027	-0.334456	4.75063	0.0173185
Xelaev18041701m	PAC4GC:7341683	slc25a25-like.S	#N/A	46.3975	42.8115	46.3545	55.3135	58.3919	57.0645	-0.334312	5.67755	0.00827073
Xelaev18020609m	PAC4GC:7349619	atp8b4.S	#N/A	19.2803	21.4961	19.6465	22.7761	28.1499	25.4372	-0.334224	4.5189	0.0253782
Xelaev18028507m	PAC4GC:7323246	etaa1.S	#N/A	28.643	27.5174	26.2885	37.9031	32.6513	33.5617	-0.334163	4.9648	0.013222
Xelaev18004668m	PAC4GC:7348351	zhx3.S	#N/A	34.8849	30.4679	31.9518	39.9581	44	38.4944	-0.333062	5.20004	0.0200333
Xelaev18025195m	PAC4GC:7364766	zswim5.S	#N/A	63.5279	60.9357	67.9587	81.5146	81.66	78.7297	-0.332807	6.18026	0.0063592
Xelaev18033515m	PAC4GC:7334662	pard6g.S	#N/A	30.3075	32.214	29.7144	37.3323	39.3084	39.655	-0.332605	5.12439	0.0113911
Xelaev18018535m	PAC4GC:7342598	snrpg.L	#N/A	25.5915	20.352	23.6317	35.3344	20.5418	33.5617	-0.332488	4.73426	0.0469555
Xelaev18015015m	PAC4GC:7352547	aatf.S	#N/A	61.8634	57.2627	63.4141	75.1213	78.8703	75.5379	-0.332483	6.10447	0.0063119
Xelaev18012955m	PAC4GC:7354062	mfsd9.L	#N/A	37.659	44.7986	41.1108	48.4064	54.2709	52.8089	-0.33228	5.54338	0.00718642
Xelaev18014937m	PAC4GC:7352825	dstyk.S	#N/A	33.151	32.2742	34.6785	38.2456	47.1066	40.8156	-0.331868	5.24188	0.0211935
Xelaev18009264m	PAC4GC:7335079	Xelaev18009264m.g	GAB1	82.2534	81.4684	91.5205	104.119	111.331	105.231	-0.331751	6.5867	0.00921464
Xelaev18018327m	PAC4GC:7345078	Xelaev18018327m.g	ZNF710	40.8493	36.5494	39.9922	49.3768	50.4669	47.586	-0.331316	5.46817	0.0116372
Xelaev18031181m	PAC4GC:7325913	Xelaev18031181m.g	BLVRA	270.063	307.448	296.305	343.069	389.28	366.18	-0.330429	8.3613	0.00998
Xelaev18031181m	PAC4GC:7325914	Xelaev18031181m.g	BLVRA	270.063	307.448	296.305	343.069	389.28	366.18	-0.330429	8.3613	0.00998
Xelaev18009254m	PAC4GC:7336294	Xelaev18009254m.g	#N/A	15.8126	16.8597	14.8922	18.552	23.3948	17.9898	-0.330032	4.17449	0.0455915
Xelaev18018383m	PAC4GC:7344726	rgma.L	#N/A	90.4371	80.6254	94.3172	108.172	126.167	99.6211	-0.329534	6.64426	0.0359202
Xelaev18011126m	PAC4GC:7337229	c18orf25.S	#N/A	32.8736	31.9732	37.3353	43.8969	40.9568	43.1369	-0.329325	5.26635	0.0131161
Xelaev18030578m	PAC4GC:7325841	wnt3a.L	#N/A	25.3834	28.1195	25.2398	26.7149	39.1182	34.0453	-0.328988	4.90175	0.0338681
Xelaev18014228m	PAC4GC:7350962	col8a1.S	#N/A	122.686	132.529	152.837	149.443	204.974	160.361	-0.328965	7.2662	0.0373549
Xelaev18018178m	PAC4GC:7343582	Xelaev18018178m.g	RFX7	51.4604	47.2071	47.7529	58.5672	66.0634	59.2891	-0.328425	5.78626	0.0122824
Xelaev18047477m	PAC4GC:7339049	usp7.S	#N/A	132.396	125.966	133.121	162.687	169.216	159.394	-0.328085	7.20222	0.00881823
Xelaev18029947m	PAC4GC:7323568	agfg1.S	#N/A	20.1125	20.4725	19.6465	25.5161	24.4726	25.7274	-0.327926	4.51003	0.0280888
Xelaev18021041m	PAC4GC:7350194	arl10b.S	#N/A	15.6739	20.6531	17.9685	21.0066	24.9798	21.9553	-0.327592	4.35807	0.0333886
Xelaev18045672m	PAC4GC:7360050	paqr4-like.L	#N/A	30.1688	33.6591	30.5534	36.5902	42.7954	39.1714	0.59206	5.1546	0.0125177
Xelaev18035122m	PAC4GC:7367679	rnf20-like.L	#N/A	104.793	108.805	109	130.264	137.516	137.052	-0.32736	6.9232	0.00709578
Xelaev18016947m	PAC4GC:7344110	Xelaev18016947m.g	SAP30L	21.8464	24.9885	24.5406	27.0003	33.0317	29.4995	-0.326933	4.75206	0.0210915
Xelaev18022448m	PAC4GC:7362130	LOC100145527.L	#N/A	27.3947	23.6036	21.3944	28.1419	32.1441	30.4666	-0.326534	4.77172	0.0477472
Xelaev18021062m	PAC4GC:7350191	ankrd7.S	#N/A	68.5907	61.8389	72.3634	87.1087	91.5505	75.4412	-0.326486	6.2534	0.0257159
Xelaev18021113m	PAC4GC:7350334	prickle1.S	#N/A	92.3096	95.9798	113.894	109.657	149.752	120.706	-0.326198	6.83094	0.0395619
Xelaev18009673m	PAC4GC:7336276	dnaja1.S	#N/A	154.589	153.002	164.863	215.603	194.386	182.993	-0.326149	7.47339	0.0171576
Xelaev18038759m	PAC4GC:7345961	Xelaev18038759m.g	UPRT	60.7537	55.3359	56.7022	78.0325	75.8905	62.9644	-0.325961	6.02439	0.010762
Xelaev18004742m	PAC4GC:7357749	Xelaev18004742m.g	SEC62	29.1979	24.3261	27.4771	31.2244	34.8069	35.3993	-0.32536	4.93189	0.0336063
Xelaev18043193m	PAC4GC:7360074	psmb3.L	#N/A	41.6122	33.8398	39.2231	60.3368	35.4409	50.3909	-0.32509	5.44627	0.0308251
Xelaev18046325m	PAC4GC:7339143	myt1.S	#N/A	76.2889	67.5591	69.9163	93.7874	100.046	74.9576	-0.324744	6.33224	0.0240033
Xelaev18038895m	PAC4GC:7347431	sash3.L	#N/A	31.0011	34.0204	35.3777	38.9877	48.8819	38.0108	-0.324604	5.24229	0.0280888
Xelaev18030746m	PAC4GC:7324983	wac.L	#N/A	58.049	60.5142	59.7785	73.8655	79.1239	70.3151	-0.324443	6.06773	0.0065815
Xelaev18035588m	PAC4GC:7367917	gpr157.L	#N/A	22.3319	22.3993	23.6317	28.1419	28.9107	28.4355	-0.324331	4.68763	0.0232116
Xelaev18014151m	PAC4GC:7351233	supt6h.S	#N/A	175.811	165.104	178.147	214.518	219.873	215.007	-0.324118	7.60638	0.0100786
Xelaev18011585m	PAC4GC:7354001	Xelaev18011585m.g	#N/A	53.1248	41.4869	66.9799	59.6518	59.343	82.0182	-0.324104	5.91951	0.0134567
Xelaev18036139m	PAC4GC:7367151	hspbp1.L	#N/A	31.972	31.1302	30.9729	43.6685	33.7925	41.0091	-0.323978	5.1518	0.0249416
Xelaev18018044m	PAC4GC:7344598	LOC100496576-like.L	#N/A	55.899	48.8329	56.2127	70.8401	67.5216	62.5775	-0.323691	5.91765	0.0115262
Xelaev18010568m	PAC4GC:7336716	LOC548788.S	#N/A	16.3674	16.4984	16.2905	19.922	22.5072	19.0537	-0.323665	4.2154	0.0461777
Xelaev18028774m	PAC4GC:7323764	foxn2.S	#N/A	65.3311	67.5591	64.9523	80.0875	86.1614	81.3411	-0.323157	6.21663	0.00608885
Xelaev18009558m	PAC4GC:7336550	leprotl1.S	#N/A	32.3188	37.7536	34.5387	39.0448	52.3055	40.0419	-0.323143	5.30277	0.0181217
Xelaev18008391m	PAC4GC:7332305	golph3.L	#N/A	37.0348	39.7407	41.4604	50.2331	46.6628	50.9712	-0.323104	5.47494	0.0134517
Xelaev18026824m	PAC4GC:7328578	taf5l.L	#N/A	16.9916	18.9069	19.1571	21.0636	21.5562	26.6946	-0.323074	4.38117	0.0417848
Xelaev18002361m	PAC4GC:7339607	Xelaev18002361m.g	TAOK2	76.497	75.146	84.459	94.7579	101.187	98.9441	-0.323002	6.46963	0.00957867
Xelaev18037838m	PAC4GC:7356150	ppp1r15b-like.S	#N/A	44.9411	42.932	45.8651	56.5122	59.4064	51.2613	-0.322975	5.65221	0.0159283
Xelaev18015830m	PAC4GC:7352164	Xelaev18015830m.g	KMT2D	216.591	203.942	231.074	263.724	279.28	271.105	-0.322962	7.93317	0.0150249
Xelaev18023050m	PAC4GC:7362458	elovl1.L	#N/A	80.6582	93.6917	84.5289	104.919	109.493	109.003	-0.322906	6.60255	0.00965926
Xelaev18014125m	PAC4GC:7351176	Xelaev18014125m.g	AKAP17A	19.5577	18.4252	18.5278	22.4907	23.3314	25.0504	-0.322835	4.41623	0.0354328
Xelaev18017332m	PAC4GC:7342559	tmed9.L	#N/A	122.34	129.579	125.919	159.09	164.017	149.528	-0.322813	7.14854	0.00914154
Xelaev18006657m	PAC4GC:7332638	Xetrov90001975m.L	#N/A	16.7836	19.3886	16.5702	22.7191	24.0288	19.1505	-0.32252	4.31617	0.0428953
Xelaev18011913m	PAC4GC:7353329	tnfaip1.L	#N/A	31.6252	30.1066	30.7632	40.6431	36.2651	38.8812	-0.322503	5.12278	0.0141758
Xelaev18012544m	PAC4GC:7355146	khdrbs1.L	#N/A	51.5297	50.7597	53.7657	65.9309	67.3948	61.6103	-0.322472	5.87364	0.00852758
Xelaev18020668m	PAC4GC:7349713	Xelaev18020668m.g	TCF12	97.7192	88.4531	98.0227	121.359	128.64	105.714	-0.322458	6.73865	0.0242174
Xelaev18047443m	PAC4GC:7338831	Xelaev18047443m.g	ARPC1A	23.5802	22.3391	22.7927	32.309	24.219	29.9831	-0.32238	4.70026	0.0368348
Xelaev18047443m	PAC4GC:7338832	Xelaev18047443m.g	ARPC1A	23.5802	22.3391	22.7927	32.309	24.219	29.9831	-0.32238	4.70026	0.0368348
Xelaev18009877m	PAC4GC:7336138	pde4c-like.S	#N/A	17.6852	20.7735	18.4579	20.2645	25.0432	26.3077	-0.322297	4.42884	0.0423724
Xelaev18012014m	PAC4GC:7353088	Xelaev18012014m.g	HIPK1	270.202	269.213	271.066	314.813	378.248	323.237	-0.321942	8.25075	0.0199423
Xelaev18006539m	PAC4GC:7329272	Xelaev18006539m.g	ZCCHC7	39.3928	34.6226	35.5874	45.3239	46.219	45.2647	-0.321219	5.36445	0.0154972
Xelaev18013813m	PAC4GC:7353472	Xelaev18013813m.g	YAP1	329.707	351.705	365.732	412.197	478.548	418.892	-0.321043	8.61812	0.0204295
Xelaev18020661m	PAC4GC:7348970	Xelaev18020661m.g	RFX7	33.0123	32.9366	33.9793	37.6748	46.5994	40.8156	-0.320954	5.23388	0.0233787
Xelaev18031629m	PAC4GC:7325237	Xelaev18031629m.g	EEF1E1	31.6252	40.2826	31.5323	42.0131	47.3602	39.4616	-0.320713	5.28002	0.0154302
Xelaev18026196m	PAC4GC:7327104	slc30a1.L	#N/A	53.9571	53.7101	55.6534	71.2967	67.7752	64.8021	-0.320686	5.93862	0.00777318
Xelaev18036107m	PAC4GC:7366414	aldh16a1.L	#N/A	30.4462	27.0357	30.8331	40.8715	35.5677	33.6584	-0.320422	5.05344	0.0244824
Xelaev18025412m	PAC4GC:7365834	ccbl2.S	#N/A	18.8642	19.4488	19.0172	23.6324	24.7896	23.116	-0.320208	4.43368	0.0316864
Xelaev18025098m	PAC4GC:7364875	rpe65.S	#N/A	110.411	130.181	102.637	147.845	147.026	132.216	-0.319895	7.00594	0.0141281
Xelaev18028649m	PAC4GC:7322979	Xelaev18028649m.g	FBXO28	21.569	18.4252	22.2334	26.2582	24.4092	26.7913	-0.319891	4.54864	0.0320763
Xelaev18028649m	PAC4GC:7322978	Xelaev18028649m.g	FBXO28	21.569	18.4252	22.2334	26.2582	24.4092	26.7913	-0.319891	4.54864	0.0320763
Xelaev18021387m	PAC4GC:7348995	kiaa1191.S	#N/A	25.106	24.9282	24.4707	30.1969	33.2853	29.4995	-0.31968	4.80985	0.0236159
Xelaev18047706m	PAC4GC:7337477	Xelaev18047706m.g	CREBBP	123.519	127.953	128.227	154.295	162.623	156.879	-0.31947	7.15358	0.00905906
Xelaev18014810m	PAC4GC:7352380	slc16a1.S	#N/A	72.3358	80.5652	76.2088	85.3962	106.64	94.5917	-0.319229	6.42769	0.0092623
Xelaev18017920m	PAC4GC:7344119	tnpo3.L	#N/A	124.975	116.031	128.856	152.183	155.205	153.397	-0.318819	7.11445	0.0112705
Xelaev18042168m	PAC4GC:7340018	tspan6.S	#N/A	120.051	122.775	133.68	147.959	174.986	147.304	-0.318793	7.1422	0.0213054
Xelaev18038648m	PAC4GC:7347665	taf1.L	#N/A	68.1746	63.7657	69.2871	82.9988	86.732	80.9542	-0.318552	6.23744	0.0105891
Xelaev18012351m	PAC4GC:7353943	cttnbp2nl-like.L	#N/A	21.3609	23.0014	19.9262	25.5732	30.8127	23.8897	-0.317887	4.59909	0.0333376
Xelaev18017858m	PAC4GC:7342295	pfkfb3.L	#N/A	32.8736	28.4206	24.1911	35.2202	36.7723	34.2387	-0.317808	5.00385	0.0344132
Xelaev18037131m	PAC4GC:7356366	bc014685.S	#N/A	24.4125	20.4123	23.7716	29.4549	23.9654	32.5945	-0.317646	4.69373	0.0322223
Xelaev18030046m	PAC4GC:7322807	trappc12.S	#N/A	21.777	20.4123	19.5067	24.8311	25.6138	26.5979	-0.317607	4.53899	0.0391531
[truncated: 3,188 more rows]
