# Supplementary material for: Etv6 activates vegfa expression through positive and negative transcriptional regulatory networks in Xenopus embryos
Source: Nat Commun. 2019 Mar 6;10:1083. doi: 10.1038/s41467-019-09050-y (PMC6403364; doi:10.1038/s41467-019-09050-y)
Supplement: Supplementary file 5 — Supplementary Data 4 [file 41467_2019_9050_MOESM5_ESM.xlsx]

## Sheet: Sheet1
Supplementary Data 4: Gene Ontology analysis of Etv6-regulated transcriptome
	GO.ID	Term	Annotated	Significant	Expected	Fisher.classic	Benj_corr	rep(ontology[i_go], dim(topGO.genTable.filtered)[1])	genes_in_term
1	GO:0006260	DNA replication	152	30	9.02	4e-09	8e-07	BP	gins4.L//fen1.L//rfc4.L//mcm6.2.L//lig4.L//orc3.S//rfc3.L//wrnip1.L//dtl.L//mcm5.S//chtf18.L//recql4.L//pold2.L//mcm2.L//pold1.L//mcm4.L//orc4.L//mcm10.L//rad51.L//dscc1.L//lig3.L//dna2.S//mcm7.S//tnfaip1.L//mcm4.S//fen1.S//mcm5.L//mcm7.L//mcm6.2.S//rfc5.S
2	GO:0030174	regulation of DNA-dependent DNA replicat...	17	9	1.01	1.4e-07	1.4e-05	BP	mcm6.2.L//mcm5.S//mcm2.L//mcm4.L//mcm7.S//mcm4.S//mcm5.L//mcm7.L//mcm6.2.S
3	GO:0006275	regulation of DNA replication	30	11	1.78	5.7e-07	3.8e-05	BP	mcm6.2.L//mcm5.S//mcm2.L//mcm4.L//dscc1.L//dna2.S//mcm7.S//mcm4.S//mcm5.L//mcm7.L//mcm6.2.S
4	GO:0090329	regulation of DNA-dependent DNA replicat...	20	9	1.19	8e-07	4e-05	BP	mcm6.2.L//mcm5.S//mcm2.L//mcm4.L//mcm7.S//mcm4.S//mcm5.L//mcm7.L//mcm6.2.S
5	GO:0008150	biological_process	9788	593	580.54	2.3e-06	9.2e-05	BP	tbx1.L//rab14.S//rps6ka1.L//six1.L//nr2f6.L//apc.L//stmn1.S//hnf1b.L//rrm2.2.L//fgf2.L//smo.L//gata4.L//nr6a1.S//socs3.L//fscn1.L//slc25a3.L//rasgrp1.L//kitlg.L//slc25a1.L//rap2b.S//actn1.L//ranbp3.L//meox2.S//foxm1.S//prkci.L//spry2.S//nkx2-2.S//jun.L//cdh3.L//igf2.L//shh.L//spred1.L//slc20a1.L//armc1.L//insrr.L//sox18.L//cdx2.L//nkx6-1.L//casp9.S//sec61g.L//slc9a1.S//fzd3.L//pgr.L//grem1.L//cdh…
6	GO:0006261	DNA-dependent DNA replication	56	13	3.32	1.7e-05	0.000566667	BP	fen1.L//mcm6.2.L//mcm5.S//mcm2.L//mcm4.L//rad51.L//dna2.S//mcm7.S//mcm4.S//fen1.S//mcm5.L//mcm7.L//mcm6.2.S
7	GO:0006270	DNA replication initiation	29	9	1.72	2.9e-05	0.000828571	BP	mcm6.2.L//mcm5.S//mcm2.L//mcm4.L//mcm7.S//mcm4.S//mcm5.L//mcm7.L//mcm6.2.S
8	GO:0051052	regulation of DNA metabolic process	61	13	3.62	4.6e-05	0.00113333	BP	mcm6.2.L//mcm5.S//mcm2.L//mcm4.L//rnf168.L//dscc1.L//dna2.S//mcm7.S//nudt16.L//mcm4.S//mcm5.L//mcm7.L//mcm6.2.S
9	GO:0006268	DNA unwinding involved in DNA replicatio...	13	6	0.77	5.1e-05	0.00113333	BP	mcm5.S//mcm2.L//mcm4.L//mcm7.S//mcm4.S//mcm5.L
10	GO:0032392	DNA geometric change	15	6	0.89	0.00013	0.00236364	BP	mcm5.S//mcm2.L//mcm4.L//mcm7.S//mcm4.S//mcm5.L
11	GO:0032508	DNA duplex unwinding	15	6	0.89	0.00013	0.00236364	BP	mcm5.S//mcm2.L//mcm4.L//mcm7.S//mcm4.S//mcm5.L
12	GO:0006259	DNA metabolic process	418	43	24.79	0.00027	0.0045	BP	foxm1.S//prkdc.L//dmap1.L//gins4.L//fen1.L//rfc4.L//mcm6.2.L//lig4.L//baz2a.L//rad9a.L//orc3.S//rfc3.L//fancd2.L//wrnip1.L//dtl.L//mcm5.S//msh6.L//parp3.L//chtf18.L//recql4.L//pold2.L//mcm2.L//pold1.L//mcm4.L//orc4.L//mcm10.L//rad51.L//rnf168.L//dscc1.L//lig3.L//dna2.S//mcm7.S//tnfaip1.L//nudt16.L//mcm4.S//brca1.L//fen1.S//ino80d.S//mcm5.L//mcm7.L//mcm6.2.S//rad23b.L//rfc5.S
13	GO:0090304	nucleic acid metabolic process	2577	187	152.85	0.00069	0.0105333	BP	tbx1.L//six1.L//nr2f6.L//hnf1b.L//gata4.L//nr6a1.S//meox2.S//foxm1.S//nkx2-2.S//jun.L//sox18.L//cdx2.L//nkx6-1.L//pgr.L//grem1.L//foxc2.L//crx.L//not.S//t.S//foxg1.L//dbx1.S//runx1t1.L//ell2.S//e2f1.L//gli3.L//esrra.L//irx1.L//nkx2-5.S//sox7.L//rbpms2.L//rbpj.S//lin28a.S//myf5.L//smarcb1.S//wnt8a.L//rbm23.L//prkdc.L//rgma.L//murc.S//ventx1.1.L//ventx1.2.S//plk1.S//papola.L//foxo3.L//dpf2.L//rela.…
14	GO:0033567	DNA replication, Okazaki fragment proces...	4	3	0.24	0.00079	0.0105333	BP	fen1.L//dna2.S//fen1.S
15	GO:0043137	DNA replication, removal of RNA primer	4	3	0.24	0.00079	0.0105333	BP	fen1.L//dna2.S//fen1.S
16	GO:0046483	heterocycle metabolic process	2973	210	176.33	0.00122	0.01525	BP	tbx1.L//six1.L//nr2f6.L//hnf1b.L//rrm2.2.L//gata4.L//nr6a1.S//meox2.S//foxm1.S//nkx2-2.S//jun.L//sox18.L//cdx2.L//nkx6-1.L//pgr.L//grem1.L//foxc2.L//crx.L//not.S//t.S//foxg1.L//dbx1.S//runx1t1.L//ell2.S//e2f1.L//gli3.L//esrra.L//irx1.L//nkx2-5.S//sox7.L//rbpms2.L//rbpj.S//lin28a.S//myf5.L//smarcb1.S//wnt8a.L//rbm23.L//prkdc.L//rgma.L//murc.S//ventx1.1.L//ventx1.2.S//plk1.S//gpi.S//papola.L//foxo3…
17	GO:0006139	nucleobase-containing compound metabolic...	2900	204	172	0.00187	0.0211111	BP	tbx1.L//six1.L//nr2f6.L//hnf1b.L//rrm2.2.L//gata4.L//nr6a1.S//meox2.S//foxm1.S//nkx2-2.S//jun.L//sox18.L//cdx2.L//nkx6-1.L//pgr.L//grem1.L//foxc2.L//crx.L//not.S//t.S//foxg1.L//dbx1.S//runx1t1.L//ell2.S//e2f1.L//gli3.L//esrra.L//irx1.L//nkx2-5.S//sox7.L//rbpms2.L//rbpj.S//lin28a.S//myf5.L//smarcb1.S//wnt8a.L//rbm23.L//prkdc.L//rgma.L//murc.S//ventx1.1.L//ventx1.2.S//plk1.S//gpi.S//papola.L//foxo3…
18	GO:0006273	lagging strand elongation	5	3	0.3	0.0019	0.0211111	BP	fen1.L//dna2.S//fen1.S
19	GO:0006725	cellular aromatic compound metabolic pro...	2988	209	177.22	0.00214	0.0216	BP	tbx1.L//six1.L//nr2f6.L//hnf1b.L//rrm2.2.L//gata4.L//nr6a1.S//meox2.S//foxm1.S//nkx2-2.S//jun.L//sox18.L//cdx2.L//nkx6-1.L//pgr.L//grem1.L//foxc2.L//crx.L//not.S//t.S//foxg1.L//dbx1.S//runx1t1.L//ell2.S//e2f1.L//gli3.L//esrra.L//irx1.L//nkx2-5.S//sox7.L//rbpms2.L//rbpj.S//lin28a.S//myf5.L//smarcb1.S//wnt8a.L//rbm23.L//prkdc.L//rgma.L//murc.S//ventx1.1.L//ventx1.2.S//plk1.S//gpi.S//papola.L//foxo3…
20	GO:1901360	organic cyclic compound metabolic proces...	3037	212	180.13	0.00216	0.0216	BP	tbx1.L//six1.L//nr2f6.L//hnf1b.L//rrm2.2.L//gata4.L//nr6a1.S//meox2.S//foxm1.S//nkx2-2.S//jun.L//sox18.L//cdx2.L//nkx6-1.L//pgr.L//grem1.L//foxc2.L//crx.L//not.S//t.S//foxg1.L//dbx1.S//runx1t1.L//ell2.S//e2f1.L//gli3.L//esrra.L//irx1.L//nkx2-5.S//sox7.L//rbpms2.L//rbpj.S//lin28a.S//myf5.L//smarcb1.S//wnt8a.L//rbm23.L//prkdc.L//rgma.L//murc.S//ventx1.1.L//ventx1.2.S//plk1.S//gpi.S//papola.L//foxo3…
21	GO:0045935	positive regulation of nucleobase-contai...	306	31	18.15	0.0024	0.0228571	BP	tbx1.L//hnf1b.L//gata4.L//foxc2.L//crx.L//t.S//foxg1.L//gli3.L//irx1.L//sox7.L//rbpj.S//foxo3.L//rela.L//crhr1.2.S//rbm22.S//supt4h1.L//rel.L//flcn.S//foxh1.L//rnf168.L//paf1.L//dna2.S//chuk.S//foxi4.1.L//nudt16.L//egr1.S//nkx3-1.S//irx1.S//tbx1.S//hnf1b.S//id2.S
22	GO:0010628	positive regulation of gene expression	298	30	17.67	0.00307	0.0250345	BP	tbx1.L//hnf1b.L//gata4.L//foxc2.L//crx.L//t.S//foxg1.L//actc1.L//gli3.L//irx1.L//sox7.L//rbpj.S//olfm1.S//acta2.L//foxo3.L//rela.L//rbm22.S//supt4h1.L//rel.L//flcn.S//foxh1.L//paf1.L//chuk.S//foxi4.1.L//egr1.S//nkx3-1.S//irx1.S//tbx1.S//hnf1b.S//id2.S
23	GO:0051173	positive regulation of nitrogen compound...	325	32	19.28	0.00321	0.0250345	BP	tbx1.L//hnf1b.L//gata4.L//foxc2.L//crx.L//t.S//foxg1.L//gli3.L//ddah2.L//irx1.L//sox7.L//rbpj.S//foxo3.L//rela.L//crhr1.2.S//rbm22.S//supt4h1.L//rel.L//flcn.S//foxh1.L//rnf168.L//paf1.L//dna2.S//chuk.S//foxi4.1.L//nudt16.L//egr1.S//nkx3-1.S//irx1.S//tbx1.S//hnf1b.S//id2.S
24	GO:0014028	notochord formation	2	2	0.12	0.00351	0.0250345	BP	not.S//not.L
25	GO:0048570	notochord morphogenesis	2	2	0.12	0.00351	0.0250345	BP	not.S//not.L
26	GO:0010558	negative regulation of macromolecule bio...	275	28	16.31	0.00355	0.0250345	BP	not.S//foxg1.L//runx1t1.L//irx1.L//lin28a.S//ventx1.1.L//ventx1.2.S//plk1.S//dmap1.L//hat1.L//baz2a.L//fmr1.S//nelfa.L//flcn.S//loxl2.L//hhatl.S//rnf168.L//paf1.L//srrt.L//pou5f3.3.L//foxd4l1.1.L//not.L//irx1.S//foxa4.S//srrt.S//hes1.S//ventx1.1.S//id2.S
27	GO:2000113	negative regulation of cellular macromol...	275	28	16.31	0.00355	0.0250345	BP	not.S//foxg1.L//runx1t1.L//irx1.L//lin28a.S//ventx1.1.L//ventx1.2.S//plk1.S//dmap1.L//hat1.L//baz2a.L//fmr1.S//nelfa.L//flcn.S//loxl2.L//hhatl.S//rnf168.L//paf1.L//srrt.L//pou5f3.3.L//foxd4l1.1.L//not.L//irx1.S//foxa4.S//srrt.S//hes1.S//ventx1.1.S//id2.S
28	GO:0009394	2'-deoxyribonucleotide metabolic process	6	3	0.36	0.00363	0.0250345	BP	tyms.L//dtymk.S//nudt16.L
29	GO:0019692	deoxyribose phosphate metabolic process	6	3	0.36	0.00363	0.0250345	BP	tyms.L//dtymk.S//nudt16.L
30	GO:0007275	multicellular organism development	1378	104	81.73	0.00463	0.0297561	BP	tbx1.L//six1.L//fgf2.L//smo.L//nr6a1.S//actn1.L//spry2.S//nkx2-2.S//igf2.L//shh.L//spred1.L//cdx2.L//nkx6-1.L//fzd3.L//grem1.L//foxc2.L//crx.L//not.S//t.S//mmp11.L//foxg1.L//dbx1.S//actc1.L//fzd10.L//wnt5b.S//gli3.L//irx1.L//prickle1.S//nkx2-5.S//sox7.L//ran.S//rbpj.S//cntn1.L//olfm1.S//ina.S//myf5.L//smarcb1.S//wnt8a.L//acta2.L//rgma.L//murc.S//ventx1.1.L//ventx1.2.S//map3k10.L//ddx6.L//tmem178a…
31	GO:0051253	negative regulation of RNA metabolic pro...	230	24	13.64	0.00492	0.0297561	BP	not.S//foxg1.L//runx1t1.L//irx1.L//ventx1.1.L//ventx1.2.S//plk1.S//dmap1.L//hat1.L//baz2a.L//nelfa.L//flcn.S//loxl2.L//rnf168.L//paf1.L//pou5f3.3.L//foxd4l1.1.L//nudt16.L//not.L//irx1.S//foxa4.S//hes1.S//ventx1.1.S//id2.S
32	GO:0045892	negative regulation of transcription, DN...	219	23	12.99	0.0054	0.0297561	BP	not.S//foxg1.L//runx1t1.L//irx1.L//ventx1.1.L//ventx1.2.S//plk1.S//dmap1.L//hat1.L//baz2a.L//nelfa.L//flcn.S//loxl2.L//rnf168.L//paf1.L//pou5f3.3.L//foxd4l1.1.L//not.L//irx1.S//foxa4.S//hes1.S//ventx1.1.S//id2.S
33	GO:1902679	negative regulation of RNA biosynthetic ...	219	23	12.99	0.0054	0.0297561	BP	not.S//foxg1.L//runx1t1.L//irx1.L//ventx1.1.L//ventx1.2.S//plk1.S//dmap1.L//hat1.L//baz2a.L//nelfa.L//flcn.S//loxl2.L//rnf168.L//paf1.L//pou5f3.3.L//foxd4l1.1.L//not.L//irx1.S//foxa4.S//hes1.S//ventx1.1.S//id2.S
34	GO:1903507	negative regulation of nucleic acid-temp...	219	23	12.99	0.0054	0.0297561	BP	not.S//foxg1.L//runx1t1.L//irx1.L//ventx1.1.L//ventx1.2.S//plk1.S//dmap1.L//hat1.L//baz2a.L//nelfa.L//flcn.S//loxl2.L//rnf168.L//paf1.L//pou5f3.3.L//foxd4l1.1.L//not.L//irx1.S//foxa4.S//hes1.S//ventx1.1.S//id2.S
35	GO:0031327	negative regulation of cellular biosynth...	284	28	16.84	0.00555	0.0297561	BP	not.S//foxg1.L//runx1t1.L//irx1.L//lin28a.S//ventx1.1.L//ventx1.2.S//plk1.S//dmap1.L//hat1.L//baz2a.L//fmr1.S//nelfa.L//flcn.S//loxl2.L//hhatl.S//rnf168.L//paf1.L//srrt.L//pou5f3.3.L//foxd4l1.1.L//not.L//irx1.S//foxa4.S//srrt.S//hes1.S//ventx1.1.S//id2.S
36	GO:0009891	positive regulation of biosynthetic proc...	299	29	17.73	0.00604	0.0297561	BP	tbx1.L//hnf1b.L//gata4.L//foxc2.L//crx.L//t.S//foxg1.L//gli3.L//ddah2.L//irx1.L//sox7.L//rbpj.S//foxo3.L//rela.L//crhr1.2.S//supt4h1.L//rel.L//flcn.S//foxh1.L//paf1.L//dna2.S//chuk.S//foxi4.1.L//egr1.S//nkx3-1.S//irx1.S//tbx1.S//hnf1b.S//id2.S
37	GO:0031328	positive regulation of cellular biosynth...	299	29	17.73	0.00604	0.0297561	BP	tbx1.L//hnf1b.L//gata4.L//foxc2.L//crx.L//t.S//foxg1.L//gli3.L//ddah2.L//irx1.L//sox7.L//rbpj.S//foxo3.L//rela.L//crhr1.2.S//supt4h1.L//rel.L//flcn.S//foxh1.L//paf1.L//dna2.S//chuk.S//foxi4.1.L//egr1.S//nkx3-1.S//irx1.S//tbx1.S//hnf1b.S//id2.S
38	GO:0006167	AMP biosynthetic process	7	3	0.42	0.00607	0.0297561	BP	adsl.L//adssl1.L//adssl1.S
39	GO:0044208	'de novo' AMP biosynthetic process	7	3	0.42	0.00607	0.0297561	BP	adsl.L//adssl1.L//adssl1.S
40	GO:0048678	response to axon injury	7	3	0.42	0.00607	0.0297561	BP	rgma.L//dpysl3.S//dpysl3.L
41	GO:0009890	negative regulation of biosynthetic proc...	286	28	16.96	0.0061	0.0297561	BP	not.S//foxg1.L//runx1t1.L//irx1.L//lin28a.S//ventx1.1.L//ventx1.2.S//plk1.S//dmap1.L//hat1.L//baz2a.L//fmr1.S//nelfa.L//flcn.S//loxl2.L//hhatl.S//rnf168.L//paf1.L//srrt.L//pou5f3.3.L//foxd4l1.1.L//not.L//irx1.S//foxa4.S//srrt.S//hes1.S//ventx1.1.S//id2.S
42	GO:0010629	negative regulation of gene expression	300	29	17.79	0.00633	0.0301429	BP	not.S//foxg1.L//runx1t1.L//irx1.L//lin28a.S//olfm1.S//ventx1.1.L//ventx1.2.S//plk1.S//dmap1.L//hat1.L//baz2a.L//fmr1.S//nelfa.L//flcn.S//loxl2.L//rnf168.L//paf1.L//srrt.L//pou5f3.3.L//foxd4l1.1.L//nudt16.L//not.L//irx1.S//foxa4.S//srrt.S//hes1.S//ventx1.1.S//id2.S
43	GO:0045893	positive regulation of transcription, DN...	263	26	15.6	0.00712	0.0323636	BP	tbx1.L//hnf1b.L//gata4.L//foxc2.L//crx.L//t.S//foxg1.L//gli3.L//irx1.L//sox7.L//rbpj.S//foxo3.L//rela.L//supt4h1.L//rel.L//flcn.S//foxh1.L//paf1.L//chuk.S//foxi4.1.L//egr1.S//nkx3-1.S//irx1.S//tbx1.S//hnf1b.S//id2.S
44	GO:1903508	positive regulation of nucleic acid-temp...	263	26	15.6	0.00712	0.0323636	BP	tbx1.L//hnf1b.L//gata4.L//foxc2.L//crx.L//t.S//foxg1.L//gli3.L//irx1.L//sox7.L//rbpj.S//foxo3.L//rela.L//supt4h1.L//rel.L//flcn.S//foxh1.L//paf1.L//chuk.S//foxi4.1.L//egr1.S//nkx3-1.S//irx1.S//tbx1.S//hnf1b.S//id2.S
45	GO:0001708	cell fate specification	30	6	1.78	0.00742	0.0324783	BP	fzd3.L//foxg1.L//irx1.L//wnt8a.L//foxh1.L//irx1.S
46	GO:1902680	positive regulation of RNA biosynthetic ...	264	26	15.66	0.00747	0.0324783	BP	tbx1.L//hnf1b.L//gata4.L//foxc2.L//crx.L//t.S//foxg1.L//gli3.L//irx1.L//sox7.L//rbpj.S//foxo3.L//rela.L//supt4h1.L//rel.L//flcn.S//foxh1.L//paf1.L//chuk.S//foxi4.1.L//egr1.S//nkx3-1.S//irx1.S//tbx1.S//hnf1b.S//id2.S
47	GO:0009893	positive regulation of metabolic process	445	39	26.39	0.00894	0.0345424	BP	tbx1.L//hnf1b.L//gata4.L//foxc2.L//crx.L//t.S//foxg1.L//actc1.L//gli3.L//ddah2.L//irx1.L//sox7.L//rbpj.S//olfm1.S//acta2.L//map3k10.L//plk1.S//foxo3.L//rela.L//crhr1.2.S//rbm22.S//fmr1.S//supt4h1.L//rel.L//flcn.S//mos.L//foxh1.L//rnf168.L//paf1.L//dna2.S//chuk.S//foxi4.1.L//nudt16.L//egr1.S//nkx3-1.S//irx1.S//tbx1.S//hnf1b.S//id2.S
48	GO:0051172	negative regulation of nitrogen compound...	295	28	17.5	0.00918	0.0345424	BP	not.S//foxg1.L//runx1t1.L//irx1.L//lin28a.S//ventx1.1.L//ventx1.2.S//plk1.S//dmap1.L//hat1.L//baz2a.L//fmr1.S//nelfa.L//flcn.S//loxl2.L//rnf168.L//paf1.L//srrt.L//pou5f3.3.L//foxd4l1.1.L//nudt16.L//not.L//irx1.S//foxa4.S//srrt.S//hes1.S//ventx1.1.S//id2.S
49	GO:0006271	DNA strand elongation involved in DNA re...	8	3	0.47	0.00929	0.0345424	BP	fen1.L//dna2.S//fen1.S
50	GO:0022616	DNA strand elongation	8	3	0.47	0.00929	0.0345424	BP	fen1.L//dna2.S//fen1.S
51	GO:0034612	response to tumor necrosis factor	8	3	0.47	0.00929	0.0345424	BP	foxo3.L//rela.L//chuk.S
52	GO:0071356	cellular response to tumor necrosis fact...	8	3	0.47	0.00929	0.0345424	BP	foxo3.L//rela.L//chuk.S
53	GO:0009262	deoxyribonucleotide metabolic process	15	4	0.89	0.00989	0.0345424	BP	rrm2.2.L//tyms.L//dtymk.S//nudt16.L
54	GO:0048262	determination of dorsal/ventral asymmetr...	15	4	0.89	0.00989	0.0345424	BP	grem1.L//ventx1.1.L//ventx1.2.S//ventx1.1.S
55	GO:0006422	aspartyl-tRNA aminoacylation	3	2	0.18	0.01012	0.0345424	BP	dars.L//dars.S
56	GO:0006426	glycyl-tRNA aminoacylation	3	2	0.18	0.01012	0.0345424	BP	gars.L//gars.S
57	GO:0022417	protein maturation by protein folding	3	2	0.18	0.01012	0.0345424	BP	chchd4.L//chchd4.S
58	GO:0045041	protein import into mitochondrial interm...	3	2	0.18	0.01012	0.0345424	BP	chchd4.L//chchd4.S
59	GO:0051254	positive regulation of RNA metabolic pro...	284	27	16.84	0.01019	0.0345424	BP	tbx1.L//hnf1b.L//gata4.L//foxc2.L//crx.L//t.S//foxg1.L//gli3.L//irx1.L//sox7.L//rbpj.S//foxo3.L//rela.L//rbm22.S//supt4h1.L//rel.L//flcn.S//foxh1.L//paf1.L//chuk.S//foxi4.1.L//egr1.S//nkx3-1.S//irx1.S//tbx1.S//hnf1b.S//id2.S
60	GO:0010557	positive regulation of macromolecule bio...	285	27	16.9	0.01065	0.0355	BP	tbx1.L//hnf1b.L//gata4.L//foxc2.L//crx.L//t.S//foxg1.L//gli3.L//irx1.L//sox7.L//rbpj.S//foxo3.L//rela.L//supt4h1.L//rel.L//flcn.S//foxh1.L//paf1.L//dna2.S//chuk.S//foxi4.1.L//egr1.S//nkx3-1.S//irx1.S//tbx1.S//hnf1b.S//id2.S
61	GO:0044707	single-multicellular organism process	1486	108	88.14	0.01201	0.037	BP	tbx1.L//six1.L//fgf2.L//smo.L//nr6a1.S//actn1.L//spry2.S//nkx2-2.S//igf2.L//shh.L//spred1.L//cdx2.L//nkx6-1.L//fzd3.L//grem1.L//foxc2.L//crx.L//not.S//t.S//mmp11.L//foxg1.L//dbx1.S//actc1.L//fzd10.L//wnt5b.S//gli3.L//irx1.L//prickle1.S//nkx2-5.S//sox7.L//ran.S//rbpj.S//lin28a.S//cntn1.L//olfm1.S//ina.S//myf5.L//smarcb1.S//wnt8a.L//acta2.L//rgma.L//murc.S//ventx1.1.L//ventx1.2.S//map3k10.L//ddx6.L…
62	GO:0045934	negative regulation of nucleobase-contai...	248	24	14.71	0.01216	0.037	BP	not.S//foxg1.L//runx1t1.L//irx1.L//ventx1.1.L//ventx1.2.S//plk1.S//dmap1.L//hat1.L//baz2a.L//nelfa.L//flcn.S//loxl2.L//rnf168.L//paf1.L//pou5f3.3.L//foxd4l1.1.L//nudt16.L//not.L//irx1.S//foxa4.S//hes1.S//ventx1.1.S//id2.S
63	GO:0009952	anterior/posterior pattern specification	86	11	5.1	0.0124	0.037	BP	fgf2.L//nr6a1.S//grem1.L//crx.L//gli3.L//irx1.L//prickle1.S//wnt8a.L//foxb1.S//tert.L//irx1.S
64	GO:0051093	negative regulation of developmental pro...	86	11	5.1	0.0124	0.037	BP	foxg1.L//irx1.L//wnt8a.L//rgma.L//ventx1.1.L//tmem178a.S//serpinf1.L//flcn.S//irx1.S//hes1.S//id2.S
65	GO:0010604	positive regulation of macromolecule met...	427	37	25.33	0.0127	0.037	BP	tbx1.L//hnf1b.L//gata4.L//foxc2.L//crx.L//t.S//foxg1.L//actc1.L//gli3.L//irx1.L//sox7.L//rbpj.S//olfm1.S//acta2.L//map3k10.L//plk1.S//foxo3.L//rela.L//rbm22.S//fmr1.S//supt4h1.L//rel.L//flcn.S//mos.L//foxh1.L//rnf168.L//paf1.L//dna2.S//chuk.S//foxi4.1.L//nudt16.L//egr1.S//nkx3-1.S//irx1.S//tbx1.S//hnf1b.S//id2.S
66	GO:0006458	'de novo' protein folding	9	3	0.53	0.01332	0.037	BP	chchd4.L//tor2a.L//chchd4.S
67	GO:0034625	fatty acid elongation, monounsaturated f...	9	3	0.53	0.01332	0.037	BP	elovl1.S//elovl1.L//elovl5.L
68	GO:0035336	long-chain fatty-acyl-CoA metabolic proc...	9	3	0.53	0.01332	0.037	BP	elovl1.S//elovl1.L//elovl5.L
69	GO:0035337	fatty-acyl-CoA metabolic process	9	3	0.53	0.01332	0.037	BP	elovl1.S//elovl1.L//elovl5.L
70	GO:0035338	long-chain fatty-acyl-CoA biosynthetic p...	9	3	0.53	0.01332	0.037	BP	elovl1.S//elovl1.L//elovl5.L
71	GO:0046949	fatty-acyl-CoA biosynthetic process	9	3	0.53	0.01332	0.037	BP	elovl1.S//elovl1.L//elovl5.L
72	GO:0051084	'de novo' posttranslational protein fold...	9	3	0.53	0.01332	0.037	BP	chchd4.L//tor2a.L//chchd4.S
73	GO:0051241	negative regulation of multicellular org...	76	10	4.51	0.01386	0.0379726	BP	foxg1.L//irx1.L//wnt8a.L//rgma.L//ventx1.1.L//tmem178a.S//serpinf1.L//flcn.S//hes1.S//id2.S
74	GO:0034645	cellular macromolecule biosynthetic proc...	2444	168	144.96	0.01411	0.0381351	BP	tbx1.L//six1.L//nr2f6.L//hnf1b.L//gata4.L//nr6a1.S//meox2.S//foxm1.S//nkx2-2.S//jun.L//sox18.L//cdx2.L//nkx6-1.L//pgr.L//grem1.L//foxc2.L//crx.L//not.S//t.S//mrps18b.S//foxg1.L//dbx1.S//runx1t1.L//ell2.S//e2f1.L//gli3.L//esrra.L//irx1.L//nkx2-5.S//sox7.L//rbpj.S//lin28a.S//mknk2.L//myf5.L//smarcb1.S//wnt8a.L//rgma.L//murc.S//ventx1.1.L//ventx1.2.S//plk1.S//foxo3.L//dpf2.L//rela.L//dmap1.L//mbtd1.…
75	GO:0031570	DNA integrity checkpoint	55	8	3.26	0.01507	0.0381373	BP	atrip.S//prkdc.L//plk1.S//rad9a.L//dtl.L//fem1b.L//dna2.S//fbxo31.L
76	GO:0045047	protein targeting to ER	17	4	1.01	0.0157	0.0381373	BP	sec61g.L//srp54.S//ssr3.L//srp19.L
77	GO:0072599	establishment of protein localization to...	17	4	1.01	0.0157	0.0381373	BP	sec61g.L//srp54.S//ssr3.L//srp19.L
78	GO:0006974	cellular response to DNA damage stimulus	322	29	19.1	0.01596	0.0381373	BP	apc.L//foxm1.S//atrip.S//prkdc.L//plk1.S//dmap1.L//fen1.L//lig4.L//rad9a.L//fmr1.S//fancd2.L//wrnip1.L//dtl.L//msh6.L//parp3.L//pold2.L//fem1b.L//mcm10.L//rad51.L//rnf168.L//lig3.L//dna2.S//nudt16.L//brca1.L//fen1.S//ino80d.S//triap1.L//fbxo31.L//rad23b.L
79	GO:0009058	biosynthetic process	3056	205	181.26	0.01705	0.0381373	BP	tbx1.L//six1.L//nr2f6.L//hnf1b.L//rrm2.2.L//gata4.L//nr6a1.S//meox2.S//foxm1.S//nkx2-2.S//jun.L//sox18.L//cdx2.L//nkx6-1.L//pgr.L//grem1.L//foxc2.L//crx.L//not.S//t.S//mrps18b.S//foxg1.L//dbx1.S//runx1t1.L//ell2.S//e2f1.L//gli3.L//esrra.L//ddah2.L//irx1.L//nkx2-5.S//sox7.L//rbpj.S//lin28a.S//mknk2.L//myf5.L//smarcb1.S//wnt8a.L//rgma.L//murc.S//ventx1.1.L//ventx1.2.S//plk1.S//gpi.S//rdh10.L//foxo3…
80	GO:0009059	macromolecule biosynthetic process	2460	168	145.91	0.01791	0.0381373	BP	tbx1.L//six1.L//nr2f6.L//hnf1b.L//gata4.L//nr6a1.S//meox2.S//foxm1.S//nkx2-2.S//jun.L//sox18.L//cdx2.L//nkx6-1.L//pgr.L//grem1.L//foxc2.L//crx.L//not.S//t.S//mrps18b.S//foxg1.L//dbx1.S//runx1t1.L//ell2.S//e2f1.L//gli3.L//esrra.L//irx1.L//nkx2-5.S//sox7.L//rbpj.S//lin28a.S//mknk2.L//myf5.L//smarcb1.S//wnt8a.L//rgma.L//murc.S//ventx1.1.L//ventx1.2.S//plk1.S//foxo3.L//dpf2.L//rela.L//dmap1.L//mbtd1.…
81	GO:0019219	regulation of nucleobase-containing comp...	1415	102	83.93	0.01815	0.0381373	BP	tbx1.L//hnf1b.L//gata4.L//meox2.S//nkx2-2.S//sox18.L//cdx2.L//nkx6-1.L//grem1.L//foxc2.L//crx.L//not.S//t.S//foxg1.L//dbx1.S//runx1t1.L//gli3.L//irx1.L//nkx2-5.S//sox7.L//rbpj.S//lin28a.S//myf5.L//smarcb1.S//wnt8a.L//rgma.L//murc.S//ventx1.1.L//ventx1.2.S//plk1.S//foxo3.L//dpf2.L//rela.L//dmap1.L//mbtd1.L//hat1.L//mcm6.2.L//baz2a.L//crhr1.2.S//nfkb2.S//ebf2.S//rbm22.S//fmr1.S//supt4h1.L//ikzf5.L/…
82	GO:0009263	deoxyribonucleotide biosynthetic process	10	3	0.59	0.0182	0.0381373	BP	rrm2.2.L//tyms.L//dtymk.S
83	GO:0048264	determination of ventral identity	10	3	0.59	0.0182	0.0381373	BP	ventx1.1.L//ventx1.2.S//ventx1.1.S
84	GO:0033554	cellular response to stress	453	38	26.87	0.01876	0.0381373	BP	apc.L//foxm1.S//rbpj.S//atrip.S//prkdc.L//rgma.L//map3k10.L//plk1.S//foxo3.L//rela.L//dmap1.L//fen1.L//lig4.L//rad9a.L//slc25a24.L//fmr1.S//fancd2.L//wrnip1.L//dtl.L//msh6.L//parp3.L//pold2.L//fem1b.L//syvn1.L//mcm10.L//rad51.L//rnf168.L//lig3.L//dna2.S//nudt16.L//brca1.L//fen1.S//ino80d.S//syvn1.S//triap1.L//fbxo31.L//rad23b.L//id2.S
85	GO:0031326	regulation of cellular biosynthetic proc...	1495	107	88.67	0.01885	0.0381373	BP	tbx1.L//hnf1b.L//gata4.L//meox2.S//nkx2-2.S//sox18.L//cdx2.L//nkx6-1.L//grem1.L//foxc2.L//crx.L//not.S//t.S//foxg1.L//dbx1.S//runx1t1.L//gli3.L//ddah2.L//irx1.L//nkx2-5.S//sox7.L//rbpj.S//lin28a.S//mknk2.L//myf5.L//smarcb1.S//wnt8a.L//rgma.L//murc.S//ventx1.1.L//ventx1.2.S//plk1.S//foxo3.L//dpf2.L//rela.L//dmap1.L//mbtd1.L//hat1.L//mcm6.2.L//baz2a.L//crhr1.2.S//nfkb2.S//ebf2.S//fmr1.S//supt4h1.L/…
86	GO:0051171	regulation of nitrogen compound metaboli...	1527	109	90.57	0.0191	0.0381373	BP	tbx1.L//hnf1b.L//gata4.L//meox2.S//nkx2-2.S//sox18.L//cdx2.L//nkx6-1.L//grem1.L//foxc2.L//crx.L//not.S//t.S//foxg1.L//dbx1.S//runx1t1.L//gli3.L//ddah2.L//irx1.L//nkx2-5.S//sox7.L//rbpj.S//lin28a.S//mknk2.L//myf5.L//smarcb1.S//wnt8a.L//rgma.L//murc.S//ventx1.1.L//ventx1.2.S//plk1.S//foxo3.L//dpf2.L//rela.L//dmap1.L//mbtd1.L//hat1.L//mcm6.2.L//baz2a.L//crhr1.2.S//nfkb2.S//ebf2.S//rbm22.S//fmr1.S//s…
87	GO:0000082	G1/S transition of mitotic cell cycle	18	4	1.07	0.01926	0.0381373	BP	prkdc.L//ccne1.S//fbxo31.L//ccne1.L
88	GO:0031110	regulation of microtubule polymerization...	18	4	1.07	0.01926	0.0381373	BP	apc.L//stmn1.S//ska3.L//stmn1.L
89	GO:0044843	cell cycle G1/S phase transition	18	4	1.07	0.01926	0.0381373	BP	prkdc.L//ccne1.S//fbxo31.L//ccne1.L
90	GO:0000272	polysaccharide catabolic process	4	2	0.24	0.01945	0.0381373	BP	ppp1r3b.S//agl.L
91	GO:0005980	glycogen catabolic process	4	2	0.24	0.01945	0.0381373	BP	ppp1r3b.S//agl.L
92	GO:0009221	pyrimidine deoxyribonucleotide biosynthe...	4	2	0.24	0.01945	0.0381373	BP	tyms.L//dtymk.S
93	GO:0009251	glucan catabolic process	4	2	0.24	0.01945	0.0381373	BP	ppp1r3b.S//agl.L
94	GO:0009265	2'-deoxyribonucleotide biosynthetic proc...	4	2	0.24	0.01945	0.0381373	BP	tyms.L//dtymk.S
95	GO:0031053	primary miRNA processing	4	2	0.24	0.01945	0.0381373	BP	srrt.L//srrt.S
96	GO:0031571	mitotic G1 DNA damage checkpoint	4	2	0.24	0.01945	0.0381373	BP	prkdc.L//fbxo31.L
97	GO:0044247	cellular polysaccharide catabolic proces...	4	2	0.24	0.01945	0.0381373	BP	ppp1r3b.S//agl.L
98	GO:0044819	mitotic G1/S transition checkpoint	4	2	0.24	0.01945	0.0381373	BP	prkdc.L//fbxo31.L
99	GO:0046385	deoxyribose phosphate biosynthetic proce...	4	2	0.24	0.01945	0.0381373	BP	tyms.L//dtymk.S
100	GO:0048496	maintenance of animal organ identity	4	2	0.24	0.01945	0.0381373	BP	irx1.L//irx1.S
101	GO:0051491	positive regulation of filopodium assemb...	4	2	0.24	0.01945	0.0381373	BP	dpysl3.S//dpysl3.L
102	GO:0072005	maintenance of kidney identity	4	2	0.24	0.01945	0.0381373	BP	irx1.L//irx1.S
103	GO:0001837	epithelial to mesenchymal transition	47	7	2.79	0.01982	0.0382115	BP	fzd3.L//grem1.L//irx1.L//olfm1.S//wnt8a.L//loxl2.L//irx1.S
104	GO:0009889	regulation of biosynthetic process	1498	107	88.85	0.01987	0.0382115	BP	tbx1.L//hnf1b.L//gata4.L//meox2.S//nkx2-2.S//sox18.L//cdx2.L//nkx6-1.L//grem1.L//foxc2.L//crx.L//not.S//t.S//foxg1.L//dbx1.S//runx1t1.L//gli3.L//ddah2.L//irx1.L//nkx2-5.S//sox7.L//rbpj.S//lin28a.S//mknk2.L//myf5.L//smarcb1.S//wnt8a.L//rgma.L//murc.S//ventx1.1.L//ventx1.2.S//plk1.S//foxo3.L//dpf2.L//rela.L//dmap1.L//mbtd1.L//hat1.L//mcm6.2.L//baz2a.L//crhr1.2.S//nfkb2.S//ebf2.S//fmr1.S//supt4h1.L/…
105	GO:2000112	regulation of cellular macromolecule bio...	1470	105	87.19	0.02104	0.0389431	BP	tbx1.L//hnf1b.L//gata4.L//meox2.S//nkx2-2.S//sox18.L//cdx2.L//nkx6-1.L//grem1.L//foxc2.L//crx.L//not.S//t.S//foxg1.L//dbx1.S//runx1t1.L//gli3.L//irx1.L//nkx2-5.S//sox7.L//rbpj.S//lin28a.S//mknk2.L//myf5.L//smarcb1.S//wnt8a.L//rgma.L//murc.S//ventx1.1.L//ventx1.2.S//plk1.S//foxo3.L//dpf2.L//rela.L//dmap1.L//mbtd1.L//hat1.L//mcm6.2.L//baz2a.L//nfkb2.S//ebf2.S//fmr1.S//supt4h1.L//ikzf5.L//mcm5.S//ne…
106	GO:0016070	RNA metabolic process	2232	153	132.38	0.02164	0.0389431	BP	tbx1.L//six1.L//nr2f6.L//hnf1b.L//gata4.L//nr6a1.S//meox2.S//foxm1.S//nkx2-2.S//jun.L//sox18.L//cdx2.L//nkx6-1.L//pgr.L//grem1.L//foxc2.L//crx.L//not.S//t.S//foxg1.L//dbx1.S//runx1t1.L//ell2.S//e2f1.L//gli3.L//esrra.L//irx1.L//nkx2-5.S//sox7.L//rbpms2.L//rbpj.S//lin28a.S//myf5.L//smarcb1.S//wnt8a.L//rbm23.L//rgma.L//murc.S//ventx1.1.L//ventx1.2.S//plk1.S//papola.L//foxo3.L//dpf2.L//rela.L//dmap1.…
107	GO:0007049	cell cycle	633	50	37.54	0.02197	0.0389431	BP	apc.L//foxm1.S//cdkn1a.L//plk4.L//atrip.S//prkdc.L//plk1.S//cdc25c.L//reep3.L//lats1.S//mcm6.2.L//prc1.S//anapc4.L//ccne1.S//rad9a.L//dtl.L//mcm5.S//chtf18.L//zw10.L//ncapd3.L//ska3.L//fem1b.L//mcm2.L//flcn.S//donson.L//mcm4.L//cfl1.L//dscc1.L//dna2.S//ncapd2.S//zwilch.S//pelo.L//mcm7.S//mau2.S//ccng1.S//usp22.S//ccnd1.S//spdl1.S//tp53.L//nudt16.L//mcm4.S//cdc123.S//fbxo31.L//mcm5.L//mcm7.L//mcm6…
108	GO:0000077	DNA damage checkpoint	48	7	2.85	0.02206	0.0389431	BP	atrip.S//prkdc.L//plk1.S//rad9a.L//dtl.L//fem1b.L//fbxo31.L
109	GO:0044249	cellular biosynthetic process	2945	197	174.67	0.02215	0.0389431	BP	tbx1.L//six1.L//nr2f6.L//hnf1b.L//rrm2.2.L//gata4.L//nr6a1.S//meox2.S//foxm1.S//nkx2-2.S//jun.L//sox18.L//cdx2.L//nkx6-1.L//pgr.L//grem1.L//foxc2.L//crx.L//not.S//t.S//mrps18b.S//foxg1.L//dbx1.S//runx1t1.L//ell2.S//e2f1.L//gli3.L//esrra.L//ddah2.L//irx1.L//nkx2-5.S//sox7.L//rbpj.S//lin28a.S//mknk2.L//myf5.L//smarcb1.S//wnt8a.L//rgma.L//murc.S//ventx1.1.L//ventx1.2.S//plk1.S//rdh10.L//foxo3.L//hsd…
110	GO:0045596	negative regulation of cell differentiat...	59	8	3.5	0.02235	0.0389431	BP	foxg1.L//irx1.L//wnt8a.L//rgma.L//ventx1.1.L//tmem178a.S//irx1.S//id2.S
111	GO:0072330	monocarboxylic acid biosynthetic process	59	8	3.5	0.02235	0.0389431	BP	rdh10.L//hsd17b12.S//fads2.L//elovl1.S//rdh10.S//elovl1.L//elovl5.L//scd.L
112	GO:1901576	organic substance biosynthetic process	2979	199	176.69	0.02257	0.0389431	BP	tbx1.L//six1.L//nr2f6.L//hnf1b.L//rrm2.2.L//gata4.L//nr6a1.S//meox2.S//foxm1.S//nkx2-2.S//jun.L//sox18.L//cdx2.L//nkx6-1.L//pgr.L//grem1.L//foxc2.L//crx.L//not.S//t.S//mrps18b.S//foxg1.L//dbx1.S//runx1t1.L//ell2.S//e2f1.L//gli3.L//esrra.L//irx1.L//nkx2-5.S//sox7.L//rbpj.S//lin28a.S//mknk2.L//myf5.L//smarcb1.S//wnt8a.L//rgma.L//murc.S//ventx1.1.L//ventx1.2.S//plk1.S//gpi.S//rdh10.L//foxo3.L//hsd17…
113	GO:0071103	DNA conformation change	82	10	4.86	0.02267	0.0389431	BP	h1f0.L//mcm5.S//ncapd3.L//mcm2.L//mcm4.L//ncapd2.S//mcm7.S//mcm4.S//h1f0.S//mcm5.L
114	GO:0070972	protein localization to endoplasmic reti...	28	5	1.66	0.02278	0.0389431	BP	sec61g.L//kdelr1.L//srp54.S//ssr3.L//srp19.L
115	GO:0010556	regulation of macromolecule biosynthetic...	1475	105	87.48	0.02295	0.0389431	BP	tbx1.L//hnf1b.L//gata4.L//meox2.S//nkx2-2.S//sox18.L//cdx2.L//nkx6-1.L//grem1.L//foxc2.L//crx.L//not.S//t.S//foxg1.L//dbx1.S//runx1t1.L//gli3.L//irx1.L//nkx2-5.S//sox7.L//rbpj.S//lin28a.S//mknk2.L//myf5.L//smarcb1.S//wnt8a.L//rgma.L//murc.S//ventx1.1.L//ventx1.2.S//plk1.S//foxo3.L//dpf2.L//rela.L//dmap1.L//mbtd1.L//hat1.L//mcm6.2.L//baz2a.L//nfkb2.S//ebf2.S//fmr1.S//supt4h1.L//ikzf5.L//mcm5.S//ne…
116	GO:0030261	chromosome condensation	19	4	1.13	0.02327	0.0389431	BP	h1f0.L//ncapd3.L//ncapd2.S//h1f0.S
117	GO:0006807	nitrogen compound metabolic process	3557	234	210.97	0.02373	0.0389431	BP	tbx1.L//six1.L//nr2f6.L//hnf1b.L//rrm2.2.L//gata4.L//nr6a1.S//meox2.S//foxm1.S//nkx2-2.S//jun.L//sox18.L//cdx2.L//nkx6-1.L//pgr.L//grem1.L//foxc2.L//crx.L//not.S//t.S//mrps18b.S//foxg1.L//dbx1.S//runx1t1.L//ell2.S//e2f1.L//gli3.L//esrra.L//ddah2.L//irx1.L//nkx2-5.S//sox7.L//rbpms2.L//rbpj.S//lin28a.S//mknk2.L//myf5.L//smarcb1.S//wnt8a.L//rbm23.L//prkdc.L//rgma.L//murc.S//ventx1.1.L//ventx1.2.S//p…
118	GO:0006829	zinc II ion transport	11	3	0.65	0.02395	0.0389431	BP	slc39a9.L//slc30a7.L//slc30a6.L
119	GO:0014036	neural crest cell fate specification	11	3	0.65	0.02395	0.0389431	BP	fzd3.L//irx1.L//irx1.S
120	GO:0019367	fatty acid elongation, saturated fatty a...	11	3	0.65	0.02395	0.0389431	BP	elovl1.S//elovl1.L//elovl5.L
121	GO:0019368	fatty acid elongation, unsaturated fatty...	11	3	0.65	0.02395	0.0389431	BP	elovl1.S//elovl1.L//elovl5.L
122	GO:0030917	midbrain-hindbrain boundary development	11	3	0.65	0.02395	0.0389431	BP	nr6a1.S//irx1.L//irx1.S
123	GO:0048866	stem cell fate specification	11	3	0.65	0.02395	0.0389431	BP	fzd3.L//irx1.L//irx1.S
124	GO:0010605	negative regulation of macromolecule met...	390	33	23.13	0.02444	0.03928	BP	apc.L//spry2.S//not.S//foxg1.L//runx1t1.L//irx1.L//lin28a.S//olfm1.S//ventx1.1.L//ventx1.2.S//plk1.S//dmap1.L//hat1.L//baz2a.L//fmr1.S//nelfa.L//flcn.S//loxl2.L//hhatl.S//rnf168.L//paf1.L//srrt.L//pou5f3.3.L//foxd4l1.1.L//nudt16.L//klhl40.S//not.L//irx1.S//foxa4.S//srrt.S//hes1.S//ventx1.1.S//id2.S
125	GO:0031325	positive regulation of cellular metaboli...	433	36	25.68	0.02455	0.03928	BP	tbx1.L//hnf1b.L//gata4.L//foxc2.L//crx.L//t.S//foxg1.L//gli3.L//ddah2.L//irx1.L//sox7.L//rbpj.S//map3k10.L//plk1.S//foxo3.L//rela.L//crhr1.2.S//rbm22.S//fmr1.S//supt4h1.L//rel.L//flcn.S//mos.L//foxh1.L//rnf168.L//paf1.L//dna2.S//chuk.S//foxi4.1.L//nudt16.L//egr1.S//nkx3-1.S//irx1.S//tbx1.S//hnf1b.S//id2.S
126	GO:0032501	multicellular organismal process	1640	115	97.27	0.02618	0.0415333	BP	tbx1.L//six1.L//fgf2.L//smo.L//nr6a1.S//actn1.L//spry2.S//nkx2-2.S//igf2.L//shh.L//spred1.L//cdx2.L//nkx6-1.L//fzd3.L//grem1.L//foxc2.L//crx.L//not.S//t.S//mmp11.L//foxg1.L//dbx1.S//actc1.L//fzd10.L//wnt5b.S//gli3.L//irx1.L//prickle1.S//nkx2-5.S//sox7.L//ran.S//rbpj.S//lin28a.S//cntn1.L//olfm1.S//ina.S//myf5.L//smarcb1.S//wnt8a.L//acta2.L//rgma.L//murc.S//ventx1.1.L//ventx1.2.S//map3k10.L//ddx6.L…
127	GO:0045944	positive regulation of transcription fro...	159	16	9.43	0.02643	0.0415333	BP	tbx1.L//crx.L//t.S//irx1.L//sox7.L//rbpj.S//foxo3.L//rela.L//flcn.S//foxh1.L//paf1.L//chuk.S//egr1.S//nkx3-1.S//irx1.S//tbx1.S
128	GO:0031324	negative regulation of cellular metaboli...	379	32	22.48	0.02714	0.0415333	BP	apc.L//spry2.S//not.S//foxg1.L//runx1t1.L//irx1.L//lin28a.S//ventx1.1.L//ventx1.2.S//plk1.S//dmap1.L//hat1.L//baz2a.L//fmr1.S//nelfa.L//flcn.S//loxl2.L//hhatl.S//rnf168.L//paf1.L//srrt.L//pou5f3.3.L//foxd4l1.1.L//nudt16.L//klhl40.S//not.L//irx1.S//foxa4.S//srrt.S//hes1.S//ventx1.1.S//id2.S
129	GO:0006636	unsaturated fatty acid biosynthetic proc...	20	4	1.19	0.02777	0.0415333	BP	fads2.L//elovl1.S//elovl1.L//elovl5.L
130	GO:0008299	isoprenoid biosynthetic process	20	4	1.19	0.02777	0.0415333	BP	rdh10.L//rdh10.S//fdps.L//fdps.S
131	GO:0051017	actin filament bundle assembly	20	4	1.19	0.02777	0.0415333	BP	actn1.L//dpysl3.S//tnfaip1.L//dpysl3.L
132	GO:0061572	actin filament bundle organization	20	4	1.19	0.02777	0.0415333	BP	actn1.L//dpysl3.S//tnfaip1.L//dpysl3.L
133	GO:0045595	regulation of cell differentiation	160	16	9.49	0.02782	0.0415333	BP	spry2.S//nkx6-1.L//foxg1.L//irx1.L//olfm1.S//wnt8a.L//rgma.L//ventx1.1.L//tmem178a.S//dpysl3.S//serpinf1.L//flcn.S//loxl2.L//irx1.S//dpysl3.L//id2.S
134	GO:0009070	serine family amino acid biosynthetic pr...	12	3	0.71	0.03055	0.0415333	BP	psph.L//psat1.L//cbs.S
135	GO:0031018	endocrine pancreas development	12	3	0.71	0.03055	0.0415333	BP	nkx6-1.L//neurog3.S//hnf1b.S
136	GO:0035196	production of miRNAs involved in gene si...	12	3	0.71	0.03055	0.0415333	BP	lin28a.S//srrt.L//srrt.S
137	GO:0048856	anatomical structure development	1556	109	92.29	0.03106	0.0415333	BP	tbx1.L//six1.L//fgf2.L//smo.L//nr6a1.S//actn1.L//spry2.S//nkx2-2.S//igf2.L//shh.L//spred1.L//cdx2.L//nkx6-1.L//fzd3.L//grem1.L//foxc2.L//crx.L//not.S//t.S//mmp11.L//foxg1.L//dbx1.S//actc1.L//fzd10.L//wnt5b.S//gli3.L//irx1.L//prickle1.S//nkx2-5.S//sox7.L//ran.S//rbpj.S//cntn1.L//olfm1.S//ina.S//myf5.L//smarcb1.S//wnt8a.L//acta2.L//rgma.L//murc.S//ventx1.1.L//ventx1.2.S//map3k10.L//ddx6.L//plk1.S//…
138	GO:0006266	DNA ligation	5	2	0.3	0.03115	0.0415333	BP	lig4.L//lig3.L
139	GO:0006573	valine metabolic process	5	2	0.3	0.03115	0.0415333	BP	hibch.L//hibadh.S
140	GO:0006574	valine catabolic process	5	2	0.3	0.03115	0.0415333	BP	hibch.L//hibadh.S
141	GO:0009083	branched-chain amino acid catabolic proc...	5	2	0.3	0.03115	0.0415333	BP	hibch.L//hibadh.S
142	GO:0009219	pyrimidine deoxyribonucleotide metabolic...	5	2	0.3	0.03115	0.0415333	BP	tyms.L//dtymk.S
143	GO:0018345	protein palmitoylation	5	2	0.3	0.03115	0.0415333	BP	zdhhc8.S//hhatl.S
144	GO:0039005	specification of pronephric tubule ident...	5	2	0.3	0.03115	0.0415333	BP	irx1.L//irx1.S
145	GO:0043001	Golgi to plasma membrane protein transpo...	5	2	0.3	0.03115	0.0415333	BP	blzf1.L//blzf1.S
146	GO:0044783	G1 DNA damage checkpoint	5	2	0.3	0.03115	0.0415333	BP	prkdc.L//fbxo31.L
147	GO:0051103	DNA ligation involved in DNA repair	5	2	0.3	0.03115	0.0415333	BP	lig4.L//lig3.L
148	GO:0051489	regulation of filopodium assembly	5	2	0.3	0.03115	0.0415333	BP	dpysl3.S//dpysl3.L
149	GO:1901031	regulation of response to reactive oxyge...	5	2	0.3	0.03115	0.0415333	BP	sesn1.L//sesn2.L
150	GO:1902882	regulation of response to oxidative stre...	5	2	0.3	0.03115	0.0415333	BP	sesn1.L//sesn2.L
151	GO:0006418	tRNA aminoacylation for protein translat...	52	7	3.08	0.03275	0.0433775	BP	dars.L//gars.L//iars.S//farsb.L//cars.S//gars.S//dars.S
152	GO:0050768	negative regulation of neurogenesis	31	5	1.84	0.03407	0.0448289	BP	foxg1.L//irx1.L//rgma.L//ventx1.1.L//id2.S
153	GO:0034641	cellular nitrogen compound metabolic pro...	3359	220	199.23	0.03531	0.0461569	BP	tbx1.L//six1.L//nr2f6.L//hnf1b.L//rrm2.2.L//gata4.L//nr6a1.S//meox2.S//foxm1.S//nkx2-2.S//jun.L//sox18.L//cdx2.L//nkx6-1.L//pgr.L//grem1.L//foxc2.L//crx.L//not.S//t.S//mrps18b.S//foxg1.L//dbx1.S//runx1t1.L//ell2.S//e2f1.L//gli3.L//esrra.L//ddah2.L//irx1.L//nkx2-5.S//sox7.L//rbpms2.L//rbpj.S//lin28a.S//mknk2.L//myf5.L//smarcb1.S//wnt8a.L//rbm23.L//prkdc.L//rgma.L//murc.S//ventx1.1.L//ventx1.2.S//p…
154	GO:0007399	nervous system development	475	38	28.17	0.03584	0.0463537	BP	fgf2.L//nr6a1.S//igf2.L//nkx6-1.L//fzd3.L//grem1.L//crx.L//not.S//foxg1.L//irx1.L//cntn1.L//olfm1.S//ina.S//smarcb1.S//rgma.L//ventx1.1.L//dpysl3.S//serpinf1.L//dpysl4.L//ebf2.S//fezf2.L//ednra.L//myt1.S//foxb1.S//ednrb2.S//rsg1.S//neurog3.S//foxd4l1.1.L//nefm.L//not.L//nrn1.S//ebf2.L//tmem41b.S//irx1.S//foxa4.S//dpysl3.L//cntn1.S//id2.S
155	GO:0000038	very long-chain fatty acid metabolic pro...	13	3	0.77	0.03801	0.0463537	BP	elovl1.S//elovl1.L//elovl5.L
156	GO:0006767	water-soluble vitamin metabolic process	13	3	0.77	0.03801	0.0463537	BP	thtpa.S//mmadhc.S//rfk.S
157	GO:0021903	rostrocaudal neural tube patterning	13	3	0.77	0.03801	0.0463537	BP	nr6a1.S//irx1.L//irx1.S
158	GO:0030497	fatty acid elongation	13	3	0.77	0.03801	0.0463537	BP	elovl1.S//elovl1.L//elovl5.L
159	GO:0031050	dsRNA fragmentation	13	3	0.77	0.03801	0.0463537	BP	lin28a.S//srrt.L//srrt.S
160	GO:0042761	very long-chain fatty acid biosynthetic ...	13	3	0.77	0.03801	0.0463537	BP	elovl1.S//elovl1.L//elovl5.L
161	GO:0043331	response to dsRNA	13	3	0.77	0.03801	0.0463537	BP	lin28a.S//srrt.L//srrt.S
162	GO:0060061	Spemann organizer formation	13	3	0.77	0.03801	0.0463537	BP	irx1.L//wnt8a.L//irx1.S
163	GO:0070918	production of small RNA involved in gene...	13	3	0.77	0.03801	0.0463537	BP	lin28a.S//srrt.L//srrt.S
164	GO:0071359	cellular response to dsRNA	13	3	0.77	0.03801	0.0463537	BP	lin28a.S//srrt.L//srrt.S
165	GO:0048523	negative regulation of cellular process	717	54	42.53	0.03921	0.0475273	BP	apc.L//socs3.L//spry2.S//grem1.L//not.S//foxg1.L//runx1t1.L//irx1.L//cdkn1a.L//sox7.L//lin28a.S//sesn1.L//wnt8a.L//prkdc.L//rgma.L//ventx1.1.L//ventx1.2.S//plk1.S//tmem178a.S//ddit4.S//rela.L//dmap1.L//hmgxb4.S//hat1.L//tmem127.S//baz2a.L//fmr1.S//nelfa.L//flcn.S//loxl2.L//foxb1.S//hhatl.S//rnf168.L//paf1.L//srrt.L//zwilch.S//twf2.L//pou5f3.3.L//tnfaip1.L//foxd4l1.1.L//nudt16.L//klhl40.S//not.L//…
166	GO:0000075	cell cycle checkpoint	91	10	5.4	0.0426	0.0496243	BP	atrip.S//prkdc.L//plk1.S//rad9a.L//dtl.L//fem1b.L//dna2.S//zwilch.S//spdl1.S//fbxo31.L
167	GO:0030509	BMP signaling pathway	55	7	3.26	0.04273	0.0496243	BP	grem1.L//irx1.L//rgma.L//ventx1.1.L//ventx1.2.S//irx1.S//ventx1.1.S
168	GO:0043038	amino acid activation	55	7	3.26	0.04273	0.0496243	BP	dars.L//gars.L//iars.S//farsb.L//cars.S//gars.S//dars.S
169	GO:0043039	tRNA aminoacylation	55	7	3.26	0.04273	0.0496243	BP	dars.L//gars.L//iars.S//farsb.L//cars.S//gars.S//dars.S
170	GO:0071772	response to BMP	55	7	3.26	0.04273	0.0496243	BP	grem1.L//irx1.L//rgma.L//ventx1.1.L//ventx1.2.S//irx1.S//ventx1.1.S
171	GO:0071773	cellular response to BMP stimulus	55	7	3.26	0.04273	0.0496243	BP	grem1.L//irx1.L//rgma.L//ventx1.1.L//ventx1.2.S//irx1.S//ventx1.1.S
172	GO:0010721	negative regulation of cell development	33	5	1.96	0.04322	0.0496243	BP	foxg1.L//irx1.L//rgma.L//ventx1.1.L//id2.S
173	GO:0051961	negative regulation of nervous system de...	33	5	1.96	0.04322	0.0496243	BP	foxg1.L//irx1.L//rgma.L//ventx1.1.L//id2.S
174	GO:0008283	cell proliferation	183	17	10.85	0.04391	0.0496243	BP	six1.L//apc.L//spry2.S//foxg1.L//rela.L//tmem127.S//flcn.S//loxl2.L//fgfr2.L//srrt.L//nudt16.L//nkx3-1.S//irf1.L//cdca7.L//srrt.S//id2.S//tob2.S
175	GO:0006564	L-serine biosynthetic process	6	2	0.36	0.04491	0.0496243	BP	psph.L//psat1.L
176	GO:0032785	negative regulation of DNA-templated tra...	6	2	0.36	0.04491	0.0496243	BP	nelfa.L//rnf168.L
177	GO:0034244	negative regulation of transcription elo...	6	2	0.36	0.04491	0.0496243	BP	nelfa.L//rnf168.L
178	GO:0042659	regulation of cell fate specification	6	2	0.36	0.04491	0.0496243	BP	foxg1.L//wnt8a.L
179	GO:0046847	filopodium assembly	6	2	0.36	0.04491	0.0496243	BP	dpysl3.S//dpysl3.L
180	GO:0060062	Spemann organizer formation at the dorsa...	6	2	0.36	0.04491	0.0496243	BP	irx1.L//irx1.S
181	GO:0090131	mesenchyme migration	6	2	0.36	0.04491	0.0496243	BP	actc1.L//acta2.L
182	GO:0006563	L-serine metabolic process	14	3	0.83	0.0463	0.0499355	BP	psph.L//psat1.L//cbs.S
183	GO:0048741	skeletal muscle fiber development	14	3	0.83	0.0463	0.0499355	BP	actn1.L//klhl41.L//klhl40.S
184	GO:0060491	regulation of cell projection assembly	14	3	0.83	0.0463	0.0499355	BP	dpysl3.S//vdac3.L//dpysl3.L
185	GO:0072523	purine-containing compound catabolic pro...	14	3	0.83	0.0463	0.0499355	BP	ahcy.S//ahcy.L//nudt16.L
186	GO:0009953	dorsal/ventral pattern formation	56	7	3.32	0.04644	0.0499355	BP	grem1.L//gli3.L//irx1.L//ventx1.1.L//ventx1.2.S//irx1.S//ventx1.1.S
187	GO:0005575	cellular_component	11174	631	615.95	1.6e-07	3.2e-05	CC	tbx1.L//rab14.S//rps6ka1.L//six1.L//nr2f6.L//apc.L//slc30a1.L//hnf1b.L//fgf2.L//smo.L//gata4.L//nr6a1.S//socs3.L//fscn1.L//slc25a3.L//rasgrp1.L//kitlg.L//slc25a1.L//col1a2.L//rap2b.S//actn1.L//des.1.L//ranbp3.L//meox2.S//foxm1.S//prkci.L//spry2.S//nkx2-2.S//cdh3.L//igf2.L//shh.L//spred1.L//slc20a1.L//insrr.L//sox18.L//cdx2.L//ccnj.S//nkx6-1.L//acvr2a.L//sec61g.L//slc9a1.S//fzd3.L//pgr.L//grem1.L/…
188	GO:0042555	MCM complex	22	9	1.21	1.2e-06	0.00012	CC	mcm6.2.L//mcm5.S//mcm2.L//mcm4.L//mcm7.S//mcm4.S//mcm5.L//mcm7.L//mcm6.2.S
189	GO:0005694	chromosome	346	36	19.07	0.00018	0.00971429	CC	apc.L//h1f0.L//smarcb1.S//plk1.S//gins4.L//hat1.L//baz2a.L//rad9a.L//fmr1.S//orc3.S//dtl.L//mcm5.S//chtf18.L//zw10.L//ncapd3.L//anp32e.L//ska3.L//recql4.L//mcm2.L//loxl2.L//mcm4.L//orc4.L//rad51.L//rnf168.L//dscc1.L//ncapd2.S//zwilch.S//klhdc3.L//mcm7.S//mau2.S//spdl1.S//mcm4.S//h1f0.S//mcm5.L//mcm7.L//h2afx.L
190	GO:0005789	endoplasmic reticulum membrane	365	37	20.12	0.00024	0.00971429	CC	rasgrp1.L//sec61g.L//rtn2.L//tmem178a.S//sec11a.L//kdelr1.L//rdh10.L//hsd17b12.S//fam69a.L//reep3.L//smpd4.L//lrrc59.S//alg8.S//slc35b1.L//dpm1.S//yipf5.S//soat1.S//syvn1.L//pld3.L//fads2.L//srebf2.L//rtn4.S//elovl1.S//lpcat4.S//tmem214.S//tmed7.L//icmt.S//emc10.L//rdh10.S//rtn4.L//rtn3.S//syvn1.S//sigmar1.L//aup1.S//tmem170a.S//elovl1.L//elovl5.L
191	GO:0044432	endoplasmic reticulum part	383	38	21.11	0.00031	0.00971429	CC	rasgrp1.L//sec61g.L//rtn2.L//tmem178a.S//sec11a.L//kdelr1.L//rdh10.L//hsd17b12.S//fam69a.L//reep3.L//smpd4.L//lrrc59.S//alg8.S//slc35b1.L//dpm1.S//yipf5.S//soat1.S//syvn1.L//pld3.L//fads2.L//srebf2.L//rtn4.S//elovl1.S//lpcat4.S//tmem214.S//tmed7.L//icmt.S//emc10.L//rdh10.S//rtn4.L//rtn3.S//tor2a.L//syvn1.S//sigmar1.L//aup1.S//tmem170a.S//elovl1.L//elovl5.L
192	GO:0042175	nuclear outer membrane-endoplasmic retic...	370	37	20.4	0.00032	0.00971429	CC	rasgrp1.L//sec61g.L//rtn2.L//tmem178a.S//sec11a.L//kdelr1.L//rdh10.L//hsd17b12.S//fam69a.L//reep3.L//smpd4.L//lrrc59.S//alg8.S//slc35b1.L//dpm1.S//yipf5.S//soat1.S//syvn1.L//pld3.L//fads2.L//srebf2.L//rtn4.S//elovl1.S//lpcat4.S//tmem214.S//tmed7.L//icmt.S//emc10.L//rdh10.S//rtn4.L//rtn3.S//syvn1.S//sigmar1.L//aup1.S//tmem170a.S//elovl1.L//elovl5.L
193	GO:0044427	chromosomal part	292	31	16.1	0.00034	0.00971429	CC	apc.L//h1f0.L//plk1.S//gins4.L//hat1.L//baz2a.L//rad9a.L//fmr1.S//orc3.S//mcm5.S//chtf18.L//zw10.L//ncapd3.L//anp32e.L//ska3.L//recql4.L//mcm2.L//mcm4.L//orc4.L//rnf168.L//dscc1.L//zwilch.S//klhdc3.L//mcm7.S//mau2.S//spdl1.S//mcm4.S//h1f0.S//mcm5.L//mcm7.L//h2afx.L
194	GO:0003674	molecular_function	11214	685	670.18	1.9e-07	3.8e-05	MF	tbx1.L//rab14.S//rps6ka1.L//six1.L//nr2f6.L//apc.L//vezf1.S//slc30a1.L//hnf1b.L//rrm2.2.L//fgf2.L//foxa1.L//smo.L//gata4.L//nr6a1.S//rasgrp1.L//rbm12.L//fubp1.L//col1a2.L//ckm.L//rap2b.S//actn1.L//des.1.L//ppm1a.L//meox2.S//foxm1.S//pin1.S//prkci.L//myl2.S//nkx2-2.S//jun.L//cdh3.L//igf2.L//casp6.L//shh.L//slc20a1.L//armc1.L//insrr.L//sox18.L//cdx2.L//nkx6-1.L//casp9.S//acvr2a.L//sec61g.L//slc9a1.…
195	GO:0003677	DNA binding	1554	130	92.87	2.7e-05	0.0027	MF	tbx1.L//six1.L//nr2f6.L//hnf1b.L//foxa1.L//gata4.L//nr6a1.S//meox2.S//foxm1.S//nkx2-2.S//jun.L//sox18.L//cdx2.L//nkx6-1.L//pgr.L//foxc2.L//crx.L//not.S//t.S//spib.L//h1f0.L//foxg1.L//dbx1.S//e2f1.L//gli3.L//esrra.L//irx1.L//nkx2-5.S//sox7.L//rbpj.S//lin28a.S//myf5.L//smarcb1.S//nfatc3.S//prkdc.L//zhx3.S//rere.S//ventx1.1.L//ventx1.2.S//foxo3.L//rela.L//tsnax.S//hmgxb4.S//foxn2.S//fen1.L//rfc4.L//…
196	GO:0003676	nucleic acid binding	2746	207	164.11	6.5e-05	0.00355	MF	tbx1.L//six1.L//nr2f6.L//vezf1.S//hnf1b.L//foxa1.L//gata4.L//nr6a1.S//rbm12.L//fubp1.L//meox2.S//foxm1.S//nkx2-2.S//jun.L//sox18.L//cdx2.L//nkx6-1.L//pgr.L//foxc2.L//ddx39b.L//crx.L//not.S//t.S//hivep1.S//spib.L//h1f0.L//foxg1.L//dbx1.S//gpank1.L//e2f1.L//gli3.L//esrra.L//irx1.L//nkx2-5.S//sox7.L//rbpms2.L//rbpj.S//lin28a.S//sall1.L//myf5.L//smarcb1.S//nfatc3.S//rbm23.L//prkdc.L//zhx3.S//rere.S//…
197	GO:0003678	DNA helicase activity	39	10	2.33	7.1e-05	0.00355	MF	mcm6.2.L//mcm5.S//mcm2.L//mcm4.L//dna2.S//mcm7.S//mcm4.S//mcm5.L//mcm7.L//mcm6.2.S
