# Supplementary material for: Etv6 activates vegfa expression through positive and negative transcriptional regulatory networks in Xenopus embryos
Source: Nat Commun. 2019 Mar 6;10:1083. doi: 10.1038/s41467-019-09050-y (PMC6403364; doi:10.1038/s41467-019-09050-y)
Supplement: Supplementary file 6 — Supplementary Data 5 [file 41467_2019_9050_MOESM6_ESM.xlsx]

## Sheet: Etv6 putative direct targets
Supplementary Data 5: Etv6 putative direct targets
transcript_id	gene_name	WT_1	WT_2	WT_3	Mo_1	Mo_2	Mo_3	logFC	FDR	Chr	Start	End	Strand
PAC4GC:7350745	rasl11a.S	0	0.361279	0.209749	1.31291	1.58501	1.45079	-2.86554	5.71014e-08	chr2S	138707876	138708353	+
PAC4GC:7367835	Xelaev18035446m.g	14.7723	16.0167	11.5362	63.933	92.9453	74.9576	-2.44594	2.55544e-80	chr7L	74724487	74725063	+
PAC4GC:7336304	Xelaev18009309m.g	1.52578	1.3849	1.67799	4.85206	5.57925	4.54582	-1.71301	2.61607e-11	chr1S	52520190	52520564	+
PAC4GC:7345103	Xetrov90018871m.L	0.485475	0.361279	0.908913	1.54124	1.71182	1.83767	-1.57569	0.000153518	chr3L	141676572	141677754	+
PAC4GC:7363547	parp3.L	2.91285	5.23854	4.40473	10.2749	15.0259	9.76867	-1.49207	3.56266e-15	chr4L	121889512	121890049	+
PAC4GC:7347134	LOC100487575.L	2.01125	1.86661	1.32841	4.50956	4.50144	5.02941	-1.41284	1.07678e-07	chr8L	55279627	55280360	+
PAC4GC:7359958	dcun1d3.L	14.1481	17.522	17.7588	39.3302	45.7752	43.6205	-1.38494	3.00361e-33	chr9_10L	101563355	101564075	+
PAC4GC:7360959	LOC100492299.L	1.66449	2.04725	1.88774	3.53915	4.75504	4.83598	-1.21751	1.77207e-06	chr9_10L	112807694	112808363	+
PAC4GC:7366431	socs3-like.1.L	5.68699	6.74387	6.57214	13.2433	15.7867	15.0882	-1.21466	1.26358e-14	chr7L	107001936	107002311	+
PAC4GC:7356591	march8.S	8.87726	10.4169	9.71837	19.6937	24.7262	22.9225	-1.2119	3.44954e-19	chr7S	27868254	27868971	+
PAC4GC:7357850	plk2.S	12.3449	12.9458	11.8858	26.9432	30.2421	28.5323	-1.20293	9.59548e-22	Scaffold33	962318	962678	+
PAC4GC:7322621	awat1.S	1.10966	0.842984	0.489414	1.36999	2.15562	2.12783	-1.1745	0.00706089	chr5S	106097039	106097412	+
PAC4GC:7322621	awat1.S	1.10966	0.842984	0.489414	1.36999	2.15562	2.12783	-1.1745	0.00706089	chr5S	106096532	106096944	+
PAC4GC:7324802	Xelaev18030514m.g	0.832243	0.96341	0.978829	1.65541	2.21902	2.41799	-1.16569	0.000861112	chr6L	2950866	2951446	+
PAC4GC:7336668	wfs1.S	7.97566	7.40622	6.99163	17.4103	19.2738	13.444	-1.16159	4.49291e-13	chr1S	16248530	16248920	+
PAC4GC:7331956	rnf24.L	6.58859	6.14174	6.64205	12.1587	16.6744	14.4112	-1.15265	4.74753e-11	chr1L	3008686	3009168	+
PAC4GC:7354764	vezf1.L	66.6488	63.5249	67.2595	143.735	160.974	133.376	-1.14731	2.05288e-24	chr2L	60534927	60536057	+
PAC4GC:7327751	Xelaev18026562m.g	3.19026	3.37194	2.65682	5.47997	7.54467	7.54412	-1.13843	7.6942e-07	chr5L	35253788	35254255	+
PAC4GC:7330660	LOC100487248-like.L	3.60639	5.53961	4.54456	10.0466	10.4611	8.12444	-1.07279	1.86545e-07	chr1L	89811436	89811957	+
PAC4GC:7354089	cdkn1a.L	45.704	44.8588	51.4584	95.9566	101.251	79.987	-0.963525	1.47775e-14	chr2L	54365131	54365739	+
PAC4GC:7360136	eif1.L	33.7058	38.4762	42.5791	71.5251	60.1672	91.1098	-0.941879	2.1865e-14	chr9_10L	1004548	1005259	+
PAC4GC:7357191	pitx3.S	0.624182	0.722558	0.76908	1.54124	1.45821	0.967195	-0.923049	0.0437033	chr7S	31371878	31372214	+
PAC4GC:7352168	sesn2.S	11.1659	11.7416	11.0468	22.1482	19.2104	22.052	-0.89478	4.60465e-10	chr2S	63908178	63908936	+
PAC4GC:7329328	vegt.L	3.12091	3.13108	4.6844	5.36581	6.27666	8.51132	-0.882788	3.81062e-05	chr1L	152660316	152660770	+
PAC4GC:7333286	tp53inp1-like.S	29.8914	31.7323	23.4919	45.3239	62.8934	49.0368	-0.880396	5.1598e-12	chr6S	108391003	108391587	+
PAC4GC:7368642	srrt.S	21.0835	18.9069	18.0384	35.9052	34.5533	35.8829	-0.872943	4.56012e-13	Scaffold20	6857947	6858527	+
PAC4GC:7356348	socs3-like.1.S	6.03376	6.74387	7.97046	10.8458	13.7579	13.1539	-0.869725	4.14599e-07	chr7S	78796368	78797004	+
PAC4GC:7350792	grasp.S	11.3046	11.1996	9.85821	19.4653	21.1124	18.0865	-0.85743	1.52892e-09	chr2S	117752721	117753116	+
PAC4GC:7354900	ccdc67.L	1.24836	1.14405	1.39833	2.16916	3.23343	1.45079	-0.857022	0.0324999	chr2L	168366754	168367226	+
PAC4GC:7361424	mecp2.L	1.31772	1.56554	1.39833	2.6829	2.72623	2.32127	-0.853469	0.0072108	Scaffold50	148911	149941	+
PAC4GC:7329953	Xelaev18006966m.g	6.51924	6.08153	4.75431	10.6745	9.31989	11.4129	-0.844099	2.63016e-05	chr1L	134446877	134447482	+
PAC4GC:7342519	Xelaev18017158m.g	15.2578	18.4854	18.2482	28.4844	30.3055	34.142	-0.836087	2.64692e-11	chr3L	29501270	29501992	+
PAC4GC:7344877	lsm1.L	1.24836	1.50533	1.04875	2.39749	2.21902	2.12783	-0.811542	0.0193791	chr3L	125575970	125576940	+
PAC4GC:7363551	rbl2-like.L	21.569	29.0227	23.422	36.1907	50.5937	43.3303	-0.810821	9.80973e-13	chr4L	39239430	39240424	+
PAC4GC:7348844	Xelaev18020403m.g	37.3122	42.2094	37.9646	63.7047	76.7147	62.4808	-0.785962	2.21138e-13	chr3S	34751315	34751766	+
PAC4GC:7350113	pfkfb3.L	20.8061	19.4488	18.9473	30.7678	33.4121	38.1075	-0.780599	4.14216e-09	chr3L	74848517	74848839	+
PAC4GC:7352800	vezf1.S	108.885	109.106	110.188	183.237	206.179	175.062	-0.779806	2.37672e-12	chr2S	61776234	61776811	+
PAC4GC:7351115	ets2.S	18.24	17.8833	22.5131	27.4569	35.1873	35.7862	-0.747622	1.6493e-08	chr2S	22100735	22101640	+
PAC4GC:7343293	gsap-like.L	8.53049	9.57389	8.25013	11.9304	16.928	14.9915	-0.723058	2.09382e-05	chr3L	68866451	68866935	+
PAC4GC:7322478	foxo3.L	11.9288	10.7782	8.66963	15.2983	18.0058	17.9898	-0.705394	8.92823e-05	chr5L	79640972	79641866	+
PAC4GC:7327905	tdrp.L	14.4255	14.9931	16.0808	23.347	27.2623	23.4061	-0.704658	3.73123e-07	chr5L	96909543	96910252	+
PAC4GC:7328932	Xelaev18026338m.g	16.6449	20.5327	16.9198	23.7465	33.4755	30.6601	-0.690291	2.27444e-07	chr5L	19652164	19652485	+
PAC4GC:7325980	Xelaev18031847m.g	4.71604	7.22558	10.837	7.24955	14.2651	14.3145	-0.672245	0.000739724	chr6L	104259376	104259855	+
PAC4GC:7359270	Xelaev18043074m.g	26.9092	30.9496	34.1891	40.2435	53.0663	52.1318	-0.657793	1.45775e-08	chr9_10L	422280	423184	+
PAC4GC:7352353	pcf11.S	147.446	126.508	142.629	210.922	242.063	203.595	-0.655729	4.75168e-07	chr2S	152891131	152891649	+
PAC4GC:7361062	ptplb.L	4.99346	5.90089	5.24373	8.56246	8.87608	7.83428	-0.649045	0.00111691	chr9_10L	45359358	45360497	+
PAC4GC:7349328	znf592.S	44.4556	46.8458	50.4097	69.1847	78.1095	73.2167	-0.63949	2.24296e-09	chr3S	60568868	60569225	+
PAC4GC:7330631	Xelaev18008262m.g	2.63544	2.2881	2.65682	4.22415	4.18444	3.28846	-0.638037	0.0285566	chr1L	194792155	194792589	+
PAC4GC:7354894	st7l.L	4.85475	3.85364	3.98523	6.33622	7.10087	6.28677	-0.637905	0.0066725	chr2L	72005969	72006670	+
PAC4GC:7341389	LOC100145628.S	35.8558	37.6934	35.7273	57.2543	59.8502	52.7121	-0.63601	7.95502e-09	chr8S	81256494	81257013	+
PAC4GC:7322801	Xelaev18028900m.g	4.64669	4.93748	3.8454	7.4208	7.41787	5.89989	-0.625866	0.00350816	chr5S	31924069	31924626	+
PAC4GC:7331751	mknk2.L	90.9919	104.771	98.652	127.98	190.582	140.92	-0.62493	4.65036e-07	chr1L	100228597	100229155	+
PAC4GC:7366413	clcf1.L	3.46768	4.33535	4.19498	4.96623	7.22767	6.19005	-0.613597	0.00788081	chr7L	54805397	54805841	+
PAC4GC:7342835	Xelaev18017756m.g	11.6514	14.8726	12.2354	17.2962	21.4294	20.6013	-0.610681	3.27833e-05	chr3L	67818493	67819133	+
PAC4GC:7342476	Xelaev18019123m.g	120.19	108.444	124.871	184.435	178.473	175.062	-0.60853	8.03396e-08	chr3L	134058975	134059862	+
PAC4GC:7357273	nrbf2.S	7.97566	8.00835	8.52979	12.4441	10.9683	14.2178	-0.608229	0.000572801	chr7S	9528830	9529404	+
PAC4GC:7343916	cdc25c.L	25.6608	24.025	22.7927	32.309	40.3228	37.9141	-0.603135	9.63688e-06	chr3L	40867995	40868553	+
PAC4GC:7352370	id3.S	151.954	165.466	144.657	195.395	302.928	213.17	-0.599051	7.76056e-06	chr2S	63986490	63986826	+
PAC4GC:7353365	mtfr1l.L	25.3141	23.724	26.708	35.1632	43.6196	35.0125	-0.5858	3.30832e-05	chr2L	87322969	87323625	+
PAC4GC:7364603	rpl3.S	307.999	269.755	301.899	519.684	381.355	426.049	-0.583962	2.32256e-06	chr4S	93839393	93839753	+
PAC4GC:7360813	chst12.L	11.4433	9.51368	10.068	15.0699	15.9135	15.3784	-0.581303	0.000521085	chr9_10L	94513444	94513788	+
PAC4GC:7333084	Xelaev18006394m.g	100.563	115.971	106.063	142.194	210.744	136.955	-0.578973	1.29242e-05	chr1L	102071084	102071597	+
PAC4GC:7367705	march8.L	16.8529	19.2682	17.4791	25.3449	30.1153	24.0832	-0.569463	1.67918e-05	chr7L	35340960	35341584	+
PAC4GC:7333734	plag1.S	5.27087	7.16536	6.22256	7.70621	11.3487	8.60804	-0.567603	0.00372195	chr6S	92729954	92730884	+
PAC4GC:7357795	mylip.S	4.99346	6.92451	5.03398	7.19246	10.3343	7.64084	-0.5675	0.00505685	Scaffold35	2015391	2016029	+
PAC4GC:7359516	e4f1.L	11.4433	10.9588	13.7735	16.8395	19.8444	16.539	-0.566461	0.00129107	chr9_10L	107621103	107621514	+
PAC4GC:7362110	Xetrov90012201m.L	5.47893	6.8643	5.45348	7.93454	9.51009	8.99492	-0.566083	0.0049596	chr4L	103316081	103316569	+
PAC4GC:7345618	rprd2-like.L	86.5533	85.8037	88.8637	125.183	138.404	122.931	-0.564371	7.61725e-07	chr8L	104101166	104101898	+
PAC4GC:7351220	Xelaev18015433m.g	2.91285	3.1913	3.70557	5.59414	4.12104	4.73926	-0.561303	0.0492415	chr2S	87483602	87483921	+
PAC4GC:7368810	junb.S	13.6627	10.3567	13.2142	12.387	22.1268	21.6652	-0.560419	0.0297128	Scaffold20	1769159	1769508	+
PAC4GC:7341007	pygl.S	6.38053	6.92451	5.59331	8.90496	10.2075	8.80148	-0.559527	0.00380417	chr8S	12654390	12655049	+
PAC4GC:7323356	tcp1.S	137.389	133.914	144.867	231.186	184.369	195.76	-0.549319	8.42006e-06	chr5S	35272806	35273360	+
PAC4GC:7339777	Xelaev18002299m.g	20.4593	19.8101	19.227	26.087	30.3689	29.9831	-0.534333	0.000101196	Scaffold29	2294863	2295324	+
PAC4GC:7336535	Xelaev18010916m.g	34.6768	31.371	36.1468	46.1231	54.1441	47.586	-0.534215	5.06164e-05	chr1S	158155469	158155995	+
PAC4GC:7327611	foxo3.S	49.5878	46.3641	45.5855	66.2163	73.1009	64.4152	-0.525016	3.23673e-06	chr5S	60807036	60807326	+
PAC4GC:7363338	ddx17.L	50.212	48.3512	48.5919	67.4722	78.2363	65.9627	-0.522358	5.85207e-06	chr4L	113026872	113027215	+
PAC4GC:7337855	e4f1.S	32.8736	31.07	32.9306	48.4635	46.4092	43.9107	-0.520182	1.20209e-05	chr9_10S	96042115	96042444	+
PAC4GC:7362249	LOC100492912-like.L	18.9335	17.3414	18.5278	25.1165	28.4669	24.8569	-0.518786	0.000253762	chr4L	25929359	25930379	+
PAC4GC:7341852	gpatch4.S	8.11437	7.58686	7.90055	8.79079	13.6311	11.6063	-0.511788	0.0213054	chr8S	93439760	93440083	+
PAC4GC:7331158	LOC549668.L	11.0966	12.2835	12.6549	14.4991	19.6542	17.3128	-0.510746	0.00167818	chr1L	117373025	117373698	+
PAC4GC:7326167	Xetrov90016316m.L	51.5991	54.1918	53.6958	69.6984	82.1038	75.4412	-0.508697	3.28828e-06	chr6L	57211044	57211425	+
PAC4GC:7338009	lyrm1.S	4.57734	4.63641	4.47465	5.93664	7.60807	5.89989	-0.506433	0.0331421	chr9_10S	91010609	91011062	+
PAC4GC:7324893	tmem64.L	33.3591	29.6249	32.7209	41.0998	48.6283	46.2319	-0.50548	0.000137075	chr6L	127104844	127105544	+
PAC4GC:7336681	Xelaev18009534m.g	177.684	189.31	191.221	250.195	284.415	257.564	-0.503897	1.51399e-05	chr1S	70908285	70908749	+
PAC4GC:7324029	ptpn14.S	61.9328	60.2734	62.9946	81.2292	97.0663	83.7591	-0.498086	2.71112e-05	chr5S	16406592	16406981	+
PAC4GC:7357357	LOC101731802.S	12.2062	12.8856	11.1866	15.1841	19.5274	16.7325	-0.497997	0.00232372	chr7S	44149969	44150586	+
PAC4GC:7323655	crip3.S	9.77886	9.87496	12.3752	16.7253	14.7089	13.444	-0.49782	0.0110247	chr5S	7122535	7123172	+
PAC4GC:7360371	gid4.L	24.0657	25.1691	22.9326	28.7699	38.294	35.3026	-0.494842	0.0003528	chr9_10L	112110062	112110765	+
PAC4GC:7332808	Xelaev18005866m.g	252.655	271.682	278.197	364.19	425.672	343.258	-0.493425	0.000139049	chr1L	76740509	76741091	+
PAC4GC:7329398	LOC100489262.L	21.777	27.397	28.8755	30.4823	38.0404	41.396	-0.492302	5.12636e-05	chr1L	111650431	111651355	+
PAC4GC:7357275	ppa2.S	14.1481	13.6684	14.7523	25.7445	14.8357	20.1177	-0.483225	0.0119248	chr7S	28956748	28957397	+
PAC4GC:7332927	Xelaev18005219m.g	38.838	41.3664	39.0133	52.4022	53.3199	60.9333	-0.47809	7.85881e-05	chr1L	28215940	28216388	+
PAC4GC:7350827	mnt.S	15.6739	13.6684	12.0256	18.3237	20.6052	18.6669	-0.477527	0.00393203	chr2S	36039433	36039804	+
PAC4GC:7355629	lonrf2.L	35.4397	33.2377	36.776	45.4952	58.709	43.3303	-0.477329	0.00158394	chr2L	111020140	111020485	+
PAC4GC:7333293	osgin2.L	7.42083	7.28579	7.34122	9.70412	10.5245	10.349	-0.470365	0.0142078	chr6L	126788530	126789692	+
PAC4GC:7354037	ulk2-like.L	19.7658	20.5929	16.9897	25.5161	28.0865	25.8241	-0.468446	0.000828012	chr2L	91418500	91419248	+
PAC4GC:7336966	Xelaev18009389m.g	19.2803	22.1584	19.3668	26.6578	29.0375	28.4355	-0.467189	0.000542911	chr1S	59853922	59854671	+
PAC4GC:7352852	Xetrov90006970m.S	47.9927	48.3512	56.6322	69.2988	69.3603	70.8954	-0.459418	5.43692e-05	chr2S	153988667	153989418	+
PAC4GC:7334246	stk17a.S	17.7545	20.5929	18.7376	22.7761	29.1643	26.1143	-0.447451	0.00132161	chr6S	48591958	48592265	+
PAC4GC:7325345	npc1-like.L	41.9589	40.6439	41.1108	54.8568	54.1441	59.8694	-0.446091	0.000136864	chr6L	109060392	109060880	+
PAC4GC:7349731	tcp11l2.L	23.4415	31.5517	25.869	34.4782	37.7234	37.5272	-0.445348	0.000913876	chr3L	41249125	41249570	+
PAC4GC:7331643	LOC101734185.L	17.269	19.0876	19.5067	23.347	27.5793	24.9536	-0.443431	0.00143067	chr1L	24438055	24438345	+
PAC4GC:7331182	Xelaev18007825m.g	21.2222	24.3863	24.4707	30.6536	32.7781	31.5306	-0.441743	0.000758263	chr1L	163026103	163027066	+
PAC4GC:7360016	foxk2.L	145.851	147.944	165.702	211.721	202.755	207.076	-0.438355	0.000288731	chr9_10L	40426991	40427626	+
PAC4GC:7353862	Xelaev18011453m.g	42.5137	37.2719	43.1384	54.971	58.5822	52.5187	-0.437827	0.000751857	chr2L	12269109	12269605	+
PAC4GC:7345060	Xelaev18017810m.g	39.7396	49.6758	44.7465	61.4214	54.3343	65.7693	-0.435533	0.0024286	chr3L	71754846	71755321	+
PAC4GC:7335187	Xelaev18009955m.g	173.8	135.118	162.276	261.669	155.712	230.096	-0.43372	0.00113816	chr1S	91711826	91712351	+
PAC4GC:7323301	hes1.S	19.6271	19.6897	18.2482	26.7719	27.3257	23.5996	-0.432958	0.00183904	chr5S	87919721	87920109	+
PAC4GC:7323301	hes1.S	19.6271	19.6897	18.2482	26.7719	27.3257	23.5996	-0.432958	0.00183904	chr5S	87919043	87919654	+
PAC4GC:7323097	Xelaev18029854m.g	53.1248	55.6369	53.2763	69.1847	83.4352	65.9627	-0.427414	0.000311796	chr5S	105738683	105739273	+
PAC4GC:7323616	sertad2-like.S	46.4669	41.246	48.3122	64.9034	60.928	56.4842	-0.426292	0.00082725	chr5S	1792457	1792958	+
PAC4GC:7347265	chp1.L	11.0272	12.2233	12.4451	17.8099	14.8357	15.2817	-0.425393	0.0203936	chr8L	94328310	94328987	+
PAC4GC:7327488	ssr3.L	45.2185	44.0158	50.2699	74.208	41.2104	78.3428	-0.423619	0.0233515	chr5L	113389608	113389970	+
PAC4GC:7367247	rcn3.L	100.84	94.1734	102.567	129.236	148.928	120.899	-0.420216	0.00180244	chr7L	105738194	105738992	+
PAC4GC:7364414	ccnd1.S	37.2429	33.1172	40.5515	45.2669	51.2277	51.3581	-0.41815	0.00165993	chr4S	13136323	13136649	+
PAC4GC:7368584	Xelaev18000829m.g	316.807	291.913	310.009	414.594	403.291	404.965	-0.413335	0.00081366	Scaffold20	2562515	2563062	+
PAC4GC:7363352	ccne1.L	36.48	34.5623	36.7061	44.8673	56.9971	42.2664	-0.412765	0.00567804	chr4L	60146528	60147204	+
PAC4GC:7323212	slc30a1.L	72.4745	75.6277	80.6835	97.2695	104.801	101.846	-0.411087	0.000388005	chr5L	10676174	10676578	+
PAC4GC:7321981	LOC100489262.S	12.9691	13.3673	15.1718	16.7253	18.2594	20.1177	-0.408304	0.0090339	Scaffold21	848262	848847	+
PAC4GC:7333493	sp8.S	38.9074	41.1256	42.7888	48.6918	59.0894	55.3236	-0.407161	0.000801649	chr6S	31250807	31251574	+
PAC4GC:7327218	Xelaev18028042m.g	8.94661	8.30941	9.08913	11.9304	11.0317	11.7998	-0.400699	0.0339576	chr5L	138277092	138277485	+
PAC4GC:7352028	fam46b.S	21.6383	26.3131	25.7991	28.4844	34.0461	34.7223	-0.398038	0.00224854	chr2S	63445954	63446330	+
PAC4GC:7351121	pou2f1.S.g	88.7726	92.6078	100.05	111.826	132.254	125.832	-0.393326	0.00119852	chr2S	24851633	24852230	+
PAC4GC:7323058	tnk2.L	14.7723	16.7995	16.9198	21.5203	19.5274	22.5356	-0.389298	0.0149403	chr5L	98776681	98777607	+
PAC4GC:7368319	rere.L	107.567	96.04	114.313	128.836	143.729	142.371	-0.386506	0.00289081	chr7L	83336636	83337014	+
PAC4GC:7353441	uvrag.L	15.9513	16.1371	17.1994	19.4653	23.5216	21.375	-0.384953	0.0141974	chr2L	178868912	178869341	+
PAC4GC:7346984	dedd.L	20.2512	23.4229	23.5618	26.6578	31.6369	29.306	-0.383439	0.00523494	chr8L	116627102	116627476	+
PAC4GC:7357391	rere.S	75.4567	68.8236	80.264	94.4724	105.625	91.9803	-0.381185	0.00457559	chr7S	59072728	59073237	+
PAC4GC:7354117	fkbp11.L	26.0076	21.1348	26.4284	37.5036	23.5216	35.9797	-0.379781	0.0092623	chr2L	136887732	136888162	+
PAC4GC:7330087	myo9b.L	91.1306	102.302	90.5417	114.052	130.161	125.058	-0.378264	0.00164432	chr1L	109638759	109639210	+
PAC4GC:7341518	yif1b.S	38.4219	38.8977	42.0197	54.1718	47.2334	53.4859	-0.374992	0.002621	chr8S	81437455	81437734	+
PAC4GC:7356685	fgfr2.S	43.9008	49.4952	40.8311	49.2056	65.1758	60.5464	-0.374775	0.00578519	chr7S	10490256	10490550	+
PAC4GC:7334887	ell2.S	107.637	109.347	109.349	143.792	147.28	132.216	-0.374646	0.00201092	chr1S	149365716	149366462	+
PAC4GC:7359040	Xelaev18045447m.g	74.139	75.2664	79.0754	96.242	103.28	96.5261	-0.374489	0.00161647	chr9_10L	106155111	106155795	+
PAC4GC:7335618	ptch1.S	51.8071	51.3618	60.1281	71.1826	76.7147	63.3513	-0.374466	0.00796957	chr1S	111183384	111183824	+
PAC4GC:7335566	abhd17b.L	15.6046	17.8231	17.3393	18.1524	25.4236	22.5356	-0.373477	0.0179475	chr1L	128815644	128816118	+
PAC4GC:7349135	grk5.S	17.269	19.3284	19.6465	22.0341	27.4525	23.2127	-0.371236	0.013222	chr3S	20724125	20724463	+
PAC4GC:7355440	Xelaev18013174m.g	29.2672	39.4396	33.0005	40.3006	51.9251	39.1714	-0.371113	0.00402425	chr2L	124976437	124977270	+
PAC4GC:7336819	pcsk5.S	17.1303	17.8231	20.2757	21.1207	25.5504	24.5668	-0.369429	0.0141921	chr1S	107034266	107034684	+
PAC4GC:7337471	tlk2.S	28.2269	31.8528	31.742	37.4465	43.7464	37.237	-0.368707	0.00526729	chr9_10S	6975952	6976607	+
PAC4GC:7330536	gatad2a.L	83.2243	74.1224	87.6052	103.948	107.908	102.136	-0.362307	0.00503913	chr1L	110543423	110544072	+
PAC4GC:7364080	ccne1.S	26.6318	25.6508	28.3161	33.2223	36.1383	33.9486	-0.360842	0.00795064	chr4S	47205414	47205821	+
PAC4GC:7361245	cables2.L	103.614	110.913	106.343	130.492	136.628	144.596	-0.358339	0.00314424	chr9_10L	14665725	14666266	+
PAC4GC:7347145	LOC100497371-like.L	35.509	33.9602	34.259	41.6706	46.9798	44.2975	-0.356779	0.00657311	chr8L	92352896	92354056	+
PAC4GC:7333266	Xelaev18034007m.g	103.822	111.635	122.703	138.997	149.372	143.435	-0.356092	0.00433998	chr6S	118747632	118748095	+
PAC4GC:7333510	rdh10.L	26.1463	25.1691	27.0576	34.9919	32.3343	32.7879	-0.354788	0.00835114	Scaffold52	1026721	1027370	+
PAC4GC:7329851	abhd17b.S	30.3075	35.9472	30.7632	41.3852	44.8876	37.6239	-0.354453	0.00648114	chr1S	105808437	105809072	+
PAC4GC:7349779	LOC100486876-like.S	17.1303	17.7027	19.0172	25.3449	21.2392	22.1488	-0.352742	0.0290347	chr3S	62949699	62950335	+
PAC4GC:7341408	mcl1.S	72.5438	72.6171	84.5289	100.067	97.9539	94.3015	-0.352712	0.00623078	chr8S	90610086	90610678	+
PAC4GC:7332173	rnf38.L	130.593	127.592	132.352	163.6	177.965	157.169	-0.351779	0.00529018	chr1L	107471541	107471885	+
PAC4GC:7329872	csnk1g3.L	42.5137	39.6805	44.3969	50.2902	59.66	51.2613	-0.348665	0.0128314	chr1L	170642415	170643240	+
PAC4GC:7364104	micall1.S	27.8108	28.3002	29.295	34.8777	38.2306	35.4961	-0.347857	0.00829132	chr4S	95037049	95037905	+
PAC4GC:7322727	eif5a.S	44.7331	47.2673	46.9838	62.6201	55.9193	58.2251	-0.34613	0.00675245	chr5S	92759041	92759273	+
PAC4GC:7328242	Xelaev18027972m.g	35.9945	36.7902	34.6785	46.2944	48.2479	41.6861	-0.342019	0.00735598	chr5L	131591510	131592149	+
PAC4GC:7345789	mex3a.L	22.6093	21.3155	23.4919	27.1715	31.4467	26.6946	-0.341535	0.0284615	chr8L	117397355	117397745	+
PAC4GC:7350885	stk40.S	32.1801	31.07	35.0281	40.3577	43.049	40.7189	-0.34046	0.0117659	chr2S	70570697	70571068	+
PAC4GC:7354729	Xelaev18013114m.g	31.0704	27.8185	27.7568	32.8798	43.1758	33.9486	-0.337972	0.0379366	chr2L	119949132	119949647	+
PAC4GC:7364376	parva.S	16.2981	16.6188	16.1507	20.8924	20.0346	21.1816	-0.337754	0.0307708	chr4S	18833068	18834018	+
PAC4GC:7346318	rhou.L	26.0769	25.0487	28.3161	35.7911	33.4121	30.7568	-0.335564	0.0227333	chr8L	56608581	56609259	+
PAC4GC:7335079	Xelaev18009264m.g	82.2534	81.4684	91.5205	104.119	111.331	105.231	-0.331751	0.00921464	chr1S	47608913	47609489	+
PAC4GC:7344726	rgma.L	90.4371	80.6254	94.3172	108.172	126.167	99.6211	-0.329534	0.0359202	chr3L	103257871	103258352	+
PAC4GC:7337229	c18orf25.S	32.8736	31.9732	37.3353	43.8969	40.9568	43.1369	-0.329325	0.0131161	chr1S	175099007	175099567	+
PAC4GC:7360050	paqr4-like.L	30.1688	33.6591	30.5534	36.5902	42.7954	39.1714	-0.327373	0.0125177	chr9_10L	114679847	114680745	+
PAC4GC:7344110	Xelaev18016947m.g	21.8464	24.9885	24.5406	27.0003	33.0317	29.4995	-0.326933	0.0210915	chr3L	15459854	15460245	+
PAC4GC:7323764	foxn2.S	65.3311	67.5591	64.9523	80.0875	86.1614	81.3411	-0.323157	0.00608885	chr5S	23035663	23036409	+
PAC4GC:7332305	golph3.L	37.0348	39.7407	41.4604	50.2331	46.6628	50.9712	-0.323104	0.0134517	chr1L	205086898	205087389	+
PAC4GC:7353088	Xelaev18012014m.g	270.202	269.213	271.066	314.813	378.248	323.237	-0.321942	0.0199423	chr2L	54165572	54166371	+
PAC4GC:7327104	slc30a1.S	53.9571	53.7101	55.6534	71.2967	67.7752	64.8021	-0.320686	0.00777318	chr5S	17681164	17681549	+
PAC4GC:7342295	pfkfb3.S	32.8736	28.4206	24.1911	35.2202	36.7723	34.2387	-0.317808	0.0344132	chr3S	65666138	65666441	+
PAC4GC:7349358	Xetrov90008503m.S	137.528	157.518	139.483	166.511	191.787	183.09	-0.316995	0.0120358	chr3S	61062765	61063177	+
PAC4GC:7323562	hsp90ab1.S	2916.53	2594.1	2860.84	3720.05	3315.98	3389.83	-0.316698	0.0427106	chr5S	6197379	6198225	+
PAC4GC:7341349	Xelaev18042769m.g	159.86	170.042	186.607	194.824	232.934	215.394	-0.315978	0.0164565	chr8S	92570710	92571262	+
PAC4GC:7339397	Xelaev18046772m.g	34.4687	34.4419	32.9306	40.6431	45.2046	40.7189	-0.312675	0.0185497	chr9_10S	35795908	35796452	+
PAC4GC:7332615	LOC101733203.L	22.0544	27.0357	22.1635	29.6832	29.7983	28.8224	-0.311978	0.0398374	chr1L	27937335	27937747	+
PAC4GC:7328830	klf11.L	26.5624	26.6744	30.064	33.3936	33.4755	36.1731	-0.308822	0.0224863	chr5L	138024473	138025297	+
PAC4GC:7342051	LOC101733611.L	47.854	52.9876	42.5791	55.9985	61.3084	59.9661	-0.306571	0.0230766	chr3L	66528875	66529523	+
PAC4GC:7360368	Xelaev18043073m.g	29.822	31.4915	28.5958	32.0807	44.2536	35.4961	-0.305283	0.0416875	chr9_10L	402447	402766	+
PAC4GC:7328576	sesn1.L	35.7864	34.8032	39.7125	46.3514	49.2623	40.332	-0.304203	0.0498134	chr5L	79399328	79399938	+
PAC4GC:7367178	Xelaev18034712m.g	26.0076	28.9023	29.5746	30.3111	36.7723	37.3337	-0.301884	0.0288825	chr7L	29375404	29376465	+
PAC4GC:7335720	gldc.S	34.3994	34.5623	31.4624	37.1611	43.2392	43.8139	-0.301343	0.0396376	chr1S	103729727	103730014	+
PAC4GC:7330096	sptlc1.L	70.5326	76.5911	66.071	88.9354	89.2046	83.7591	-0.297955	0.0162571	chr1L	137393824	137394275	+
PAC4GC:7364066	arf4.S	172.482	196.957	177.867	237.808	216.133	218.393	-0.297679	0.0333376	chr4S	121019114	121019835	+
PAC4GC:7328108	tnk2.S	46.7443	46.8458	48.452	56.2268	60.5476	57.3547	-0.294343	0.0212489	chr5S	85899505	85900446	+
PAC4GC:7339790	dennd6a.L	33.0817	31.4915	30.903	37.4465	39.0548	40.4288	-0.290256	0.0369745	Scaffold74	373743	374205	+
PAC4GC:7354889	nav1.L	74.0696	72.7375	73.0626	84.4829	98.5245	86.2738	-0.290103	0.027106	chr2L	67345473	67345929	+
PAC4GC:7353731	mgat4b.L	40.4331	43.9556	42.5091	50.5756	55.0951	49.0368	-0.286649	0.0270179	chr2L	111658559	111659231	+
PAC4GC:7330263	usp53.L	52.2232	55.5767	54.6047	73.523	63.2104	61.5136	-0.285382	0.0372878	chr1L	64037463	64037981	+
PAC4GC:7350799	spats2.S	54.3039	52.9876	52.9267	62.7914	65.4294	67.1233	-0.284698	0.0207022	chr2S	119551180	119552014	+
PAC4GC:7334009	wac.S	84.7501	78.5782	84.8784	100.124	103.723	97.8802	-0.282986	0.0294041	chr6S	17428902	17429213	+
PAC4GC:7355916	map4k4-like.L	159.86	141.501	162.835	187.917	195.401	180.092	-0.281956	0.0472624	chr2L	109159930	109160979	+
PAC4GC:7362930	jak1.L	44.8718	45.762	44.5367	52.4593	59.2162	52.7121	-0.281299	0.031548	chr4L	73915392	73915731	+
PAC4GC:7322876	sde2.S	62.6956	58.7078	66.1409	88.5358	63.6542	76.9887	-0.279484	0.0469611	chr5S	12240588	12241144	+
PAC4GC:7349609	Xelaev18020223m.g	181.498	169.199	179.685	215.66	219.873	206.883	-0.277046	0.0365228	chr3S	24094903	24095270	+
PAC4GC:7368180	Xelaev18036091m.g	129.552	130.783	133.82	157.378	172.767	147.497	-0.275286	0.0423836	chr7L	107650496	107651332	+
PAC4GC:7349715	calu.S	119.011	131.084	120.396	141.966	166.236	140.824	-0.274994	0.0324285	chr3S	61675672	61676393	+
PAC4GC:7351749	mtfr1l.S	48.4088	54.9746	53.1364	59.9372	68.7262	60.353	-0.272957	0.0296098	chr2S	73651155	73651783	+
PAC4GC:7349422	snrnp27.S	89.5355	80.3845	85.2979	111.997	91.9309	104.844	-0.271393	0.0351568	chr3S	30665770	30666248	+
PAC4GC:7328682	prkci.L	124.559	132.168	130.604	159.09	156.663	150.979	-0.26948	0.0389661	chr5L	108544313	108545076	+
PAC4GC:7353092	luzp1.L	51.2523	52.9876	54.1852	61.0218	69.9943	59.9661	-0.26904	0.0402657	chr2L	87284651	87285180	+
PAC4GC:7339187	LOC733563-like.S	77.3292	74.3632	82.0818	93.3879	90.9165	96.7195	-0.266541	0.033936	chr9_10S	25822537	25823569	+
PAC4GC:7325874	LOC101731566.L	51.0442	50.6393	58.3802	65.5313	62.3862	63.8349	-0.264996	0.0419576	chr6L	2748923	2749386	+
PAC4GC:7346240	Xelaev18039523m.g	79.1324	81.8899	80.3339	90.705	100.11	99.4277	-0.264498	0.0391331	chr8L	63928567	63929087	+
PAC4GC:7347394	yif1b.L	61.4473	64.0066	64.9523	79.8021	74.3689	73.5068	-0.258328	0.0464531	chr8L	55528090	55528466	+
PAC4GC:7352233	dyrk3.S	75.6648	76.2298	81.942	63.7618	65.6196	67.4135	0.247747	0.0492297	chr2S	59528427	59528953	+
PAC4GC:7323984	Xelaev18028728m.g	109.648	108.745	107.182	88.0221	93.0721	91.3032	0.257815	0.0468941	chr5S	19196954	19197537	+
PAC4GC:7328247	acsl4.L	74.7632	67.9204	78.3762	63.7618	59.5332	60.5464	0.262458	0.0398677	chr5L	123216933	123217457	+
PAC4GC:7350054	tp53bp1-like.S	66.9262	65.271	69.4969	53.3727	57.5043	57.1612	0.263233	0.0359694	chr3S	46031474	46032284	+
PAC4GC:7323808	Xelaev18028542m.g	68.0359	69.8472	68.3782	63.0197	51.1009	57.5481	0.269618	0.0484589	chr5S	6313900	6314332	+
PAC4GC:7354630	Xelaev18013197m.g	58.9505	59.3099	64.8125	50.8039	49.0087	51.7449	0.270652	0.0329502	chr2L	126530854	126531653	+
PAC4GC:7326426	gli3.L	93.558	88.694	87.5353	77.2904	68.1556	78.633	0.271249	0.0387197	chr6L	55740344	55740810	+
PAC4GC:7350444	LOC100497147-like.S	103.406	92.7885	108.44	93.6162	76.9049	81.3411	0.274658	0.0419116	chr3S	25377146	25377727	+
PAC4GC:7328963	cep85l.L	68.7988	63.7657	66.84	59.0239	52.8761	52.0351	0.282345	0.0219087	chr5L	74669721	74670446	+
PAC4GC:7329292	Xetrov90000358m.L	181.498	171.969	199.471	166.968	135.36	152.333	0.284199	0.0403226	chr1L	14310710	14311483	+
PAC4GC:7354298	tenc1.L	74.4858	67.5591	66.4205	56.5122	56.9971	57.6448	0.28426	0.0236417	chr2L	150003111	150003644	+
PAC4GC:7324222	pdia6.S	169.431	190.695	160.808	146.932	138.34	141.694	0.28444	0.0412804	chr5S	119540830	119541258	+
PAC4GC:7350790	sesn3.S	76.8438	73.159	72.2935	63.5905	55.0951	64.125	0.286353	0.0243451	chr2S	147285267	147285978	+
PAC4GC:7342707	Xelaev18018631m.g	510.581	413.423	468.509	444.791	303.245	401.289	0.2897	0.04556	chr3L	118867265	118867966	+
PAC4GC:7357374	ddit4.S	38.9767	35.0441	38.5938	30.8819	26.5014	35.2059	0.292362	0.0405773	chr7S	28493995	28494484	+
PAC4GC:7360312	znf207.L	91.408	84.4188	89.1433	78.375	63.464	75.2478	0.292654	0.0222305	chr9_10L	44188062	44188337	+
PAC4GC:7333253	rnf139.S	33.7752	34.3215	34.5387	29.2265	26.3746	28.2421	0.292717	0.0367243	chr6S	117627747	117628139	+
PAC4GC:7324141	fzd3.S	47.5072	43.9556	43.6278	36.7044	37.5332	35.8829	0.294362	0.0268982	chr5S	131879202	131879964	+
PAC4GC:7347953	Xelaev18039534m.g	131.286	155.47	133.89	115.479	106.45	120.706	0.294582	0.0465554	chr8L	64343887	64344633	+
PAC4GC:7342777	tecr.L	32.5268	31.3108	32.9306	29.4549	24.4092	24.9536	0.296675	0.0450939	chr3L	127910530	127911138	+
PAC4GC:7328953	Xetrov90028299m.L	168.113	164.623	194.647	151.156	138.404	138.599	0.296787	0.0344132	chr5L	155651986	155652612	+
PAC4GC:7330715	Xelaev18006240m.g	132.673	138.671	146.754	107.487	112.409	120.513	0.297005	0.0176242	chr1L	96838005	96838341	+
PAC4GC:7344904	Xelaev18018601m.g	166.241	164.261	178.287	135.801	134.156	143.145	0.300087	0.0164937	chr3L	118018876	118019537	+
PAC4GC:7357504	Xelaev18037562m.g	340.041	335.327	278.617	250.252	299.695	224.873	0.304372	0.0296069	chr7S	64783101	64783661	+
PAC4GC:7330099	nr2f6.L	75.1099	80.9265	71.5943	58.1105	62.0692	64.2218	0.305548	0.015153	chr1L	109229588	109230140	+
PAC4GC:7348067	Xelaev18039843m.g	201.403	190.815	185.628	157.72	155.902	153.3	0.30698	0.0154972	chr8L	81633600	81634306	+
PAC4GC:7323787	Xelaev18029827m.g	122.895	119.162	124.311	102.749	100.363	92.4639	0.309663	0.0157208	chr5S	102054461	102054963	+
PAC4GC:7341675	jag2.L	57.2167	53.4091	54.8843	47.8356	42.9856	42.5566	0.311341	0.0132294	chr8L	76877609	76877952	+
PAC4GC:7353152	nrip1.L	45.3572	42.3298	40.4816	36.419	34.8069	31.9174	0.312934	0.0161365	chr2L	25803076	25803511	+
PAC4GC:7359771	xpo6.L	32.3188	33.9602	35.5175	25.402	25.7406	31.047	0.315678	0.0235003	chr9_10L	105701710	105702229	+
PAC4GC:7359279	LOC100487982-like.L	18.7255	18.9069	23.0724	15.5266	14.8357	18.3767	0.315759	0.048275	chr9_10L	103931482	103932453	+
PAC4GC:7325610	Xelaev18030977m.g	173.037	159.625	162.346	135.972	130.986	130.088	0.317543	0.0100411	chr6L	39031207	39031776	+
PAC4GC:7348643	Xelaev18021245m.g	41.6122	42.5105	42.2295	37.3894	32.2709	31.724	0.31845	0.0221095	chr3S	90618367	90618936	+
PAC4GC:7329911	paip2b.L	195.161	191.117	197.793	162.23	150.64	155.235	0.319615	0.0108816	chr1L	5162912	5163779	+
PAC4GC:7337579	Xelaev18046261m.g	169.5	167.694	160.178	140.424	129.147	129.024	0.320122	0.00986117	chr9_10S	15038003	15038306	+
PAC4GC:7323516	hnrnpll.S	24.3431	22.038	23.2122	17.5816	18.7032	19.5373	0.320335	0.0417014	chr5S	33194463	33194749	+
PAC4GC:7324092	hs6st1.S	52.57	50.3382	60.3378	49.1485	41.0836	40.1386	0.321106	0.0321202	chr5S	114280731	114281526	+
PAC4GC:7355862	Xelaev18013688m.g	26.0076	23.4229	24.6106	21.6345	20.8588	16.6358	0.321794	0.0474941	chr2L	153574684	153575123	+
PAC4GC:7355285	Xetrov90006074m.L	279.98	259.398	260.368	218.286	207.003	213.847	0.323048	0.010886	chr2L	126443432	126443955	+
PAC4GC:7340803	fgd1-like.S	25.7995	24.1455	24.9601	19.2941	20.098	20.4078	0.325807	0.030869	chr8S	36487141	36487668	+
PAC4GC:7346169	Xelaev18038100m.g	95.5692	84.7199	89.2133	70.098	68.5994	76.4084	0.326315	0.00910788	chr8L	443187	443469	+
PAC4GC:7346170	Xelaev18038100m.g	95.5692	84.7199	89.2133	70.098	68.5994	76.4084	0.326315	0.00910788	chr8L	440362	441344	+
PAC4GC:7326478	Xetrov90017212m.L	22.4012	22.5799	24.6805	19.922	18.0058	17.4095	0.326668	0.0417816	chr6L	142398394	142398846	+
PAC4GC:7356525	rimklb-like.S	288.858	278.365	291.481	237.066	198.634	251.858	0.327705	0.0161641	chr7S	4162768	4163424	+
PAC4GC:7327769	ppp2r3a.L	75.318	65.271	72.6431	62.563	53.6369	53.3892	0.329383	0.0062805	chr5L	131985698	131986109	+
PAC4GC:7334445	kiaa0196.S	34.3994	31.6119	32.0916	25.0024	24.6628	28.7257	0.32984	0.0227726	chr6S	117921064	117921770	+
PAC4GC:7351463	rrm1.S	101.534	88.5133	88.3743	81.115	65.3026	74.9576	0.334299	0.00660823	chr2S	158477035	158477751	+
PAC4GC:7359976	snta1.L	63.4585	62.2604	64.0434	54.7997	46.9798	48.8434	0.334672	0.00634951	chr9_10L	34922863	34923228	+
PAC4GC:7362410	ldlrad3.L	26.8398	29.384	30.064	24.3745	21.8098	22.052	0.335406	0.0284615	chr4L	7836878	7837135	+
PAC4GC:7365729	mcm5.S	41.3347	39.259	42.4392	35.3344	28.5937	33.7551	0.336904	0.0126031	chr4S	88235372	88235691	+
PAC4GC:7344064	nudt4.L	235.317	226.04	221.635	167.139	184.432	189.764	0.337406	0.0104679	chr3L	48572712	48573339	+
PAC4GC:7360039	elmo1.L	25.1754	26.0723	23.7716	19.5795	19.5908	20.3111	0.337821	0.0241302	chr9_10L	31183651	31184047	+
PAC4GC:7360039	elmo1.L	25.1754	26.0723	23.7716	19.5795	19.5908	20.3111	0.337821	0.0241302	chr9_10L	31184141	31184446	+
PAC4GC:7349222	dusp16.S	41.8202	38.9579	45.4456	37.4465	28.3401	34.3354	0.337974	0.0151316	chr3S	5036450	5036960	+
PAC4GC:7346003	Xelaev18038115m.g	18.7948	13.7286	18.2482	14.3278	10.4611	15.5718	0.338986	0.0484272	chr8L	631938	632926	+
PAC4GC:7324447	Xelaev18002537m.g	123.519	104.289	129.135	99.5528	90.3458	91.0131	0.339707	0.0092535	Scaffold31	2798871	2799700	+
PAC4GC:7366849	LOC101731986.L	29.8914	27.397	26.8479	24.774	20.415	21.1816	0.344744	0.0163437	chr7L	121763657	121764206	+
PAC4GC:7349693	slc20a1.L	100.84	95.5583	99.2113	83.3413	70.9453	78.7297	0.345897	0.00413601	chr3L	118555807	118556579	+
PAC4GC:7350218	neurl1b.S	57.1474	54.5531	59.7086	47.1506	41.8444	45.8451	0.346144	0.0047478	chr3S	103437232	103437585	+
PAC4GC:7322788	rtn4.S	218.741	205.327	202.268	180.497	147.406	165.584	0.348123	0.00638024	chr5S	25308351	25308986	+
PAC4GC:7345072	dock5.L	93.0032	100.556	90.7514	73.58	71.3891	78.5362	0.348524	0.0057693	chr3L	120356141	120357710	+
PAC4GC:7339134	smarcd2.S	52.4313	50.3984	54.0453	41.3281	37.2796	44.6844	0.351811	0.00444632	chr9_10S	6694413	6695887	+
PAC4GC:7347795	rtn2.L	56.2458	48.6522	63.4141	53.8293	36.0749	42.5566	0.351819	0.0198449	chr8L	49429798	49430356	+
PAC4GC:7352227	pdk3.L	26.9092	21.8574	24.1911	19.0087	18.9568	18.957	0.3542	0.0203753	chr2L	40093128	40093607	+
PAC4GC:7330305	fem1c-like.L	31.6946	30.5281	31.1827	24.032	23.0144	26.0176	0.358384	0.00885053	chr1L	173726435	173726814	+
PAC4GC:7325579	Xelaev18030730m.g	25.5915	22.5799	22.7228	17.6387	19.0202	18.6669	0.358692	0.0205298	chr6L	19584805	19585379	+
PAC4GC:7368909	Xelaev18000741m.g	42.8605	38.6568	46.1448	31.0532	31.5101	37.0436	0.359618	0.00540818	Scaffold20	496562	497211	+
PAC4GC:7358842	dip2a.L	38.0751	37.6332	38.3841	30.3682	29.1009	29.4027	0.359762	0.00502629	chr9_10L	71744440	71745082	+
PAC4GC:7363847	Xelaev18022181m.g	24.4125	23.4229	24.8902	20.2074	18.2594	18.0865	0.360053	0.0146351	chr4L	24030450	24031079	+
PAC4GC:7337337	Xetrov90026223m.1	17.1997	12.8856	14.8223	13.8712	10.5879	10.349	0.362739	0.0451934	Scaffold42	788824	789622	+
PAC4GC:7356361	Xelaev18037835m.g	43.2766	42.6911	38.2442	29.5119	34.8703	32.2076	0.366344	0.00768738	chr7S	79962561	79963206	+
PAC4GC:7365207	Xelaev18024625m.g	22.6786	20.894	25.1699	17.182	17.4352	18.4734	0.367336	0.0148001	chr4S	21424972	21426669	+
PAC4GC:7328210	zmcm3.L	121.369	115.489	112.775	96.0708	82.8012	92.5606	0.368019	0.00260675	chr5L	150976521	150976980	+
PAC4GC:7327664	enah.L	111.313	97.1238	112.705	79.1742	83.1182	86.0804	0.368248	0.00332629	chr5L	17003338	17004026	+
PAC4GC:7328466	hmbox1-like.1.L	19.2803	16.9801	19.7863	14.3278	14.3285	14.6046	0.368568	0.0237389	chr5L	152601928	152602290	+
PAC4GC:7352649	LOC100486072.S	26.2157	24.2057	23.2122	17.9241	17.7522	21.7619	0.369328	0.0227726	chr2S	29134570	29135028	+
PAC4GC:7323699	Xelaev18028620m.g	71.8503	58.768	72.7829	47.9498	53.7003	55.3236	0.369714	0.00651561	chr5S	11838420	11839165	+
PAC4GC:7334706	lpcat1-like.S	66.9262	77.4341	69.1473	53.8864	53.4467	57.8383	0.37038	0.00252204	chr6S	59524595	59525029	+
PAC4GC:7362235	twf2.L	23.0254	23.3025	19.6465	18.552	15.8501	16.7325	0.371324	0.0203936	chr4L	122112989	122113429	+
PAC4GC:7324613	tubb2b.L	174.632	160.95	160.738	133.004	124.963	125.252	0.372725	0.00162799	chr6L	85886356	85886729	+
PAC4GC:7343287	grk6-like.L	51.3217	54.4929	47.2635	39.4444	39.0548	39.7517	0.373088	0.00309301	chr3L	38756021	38756526	+
PAC4GC:7353784	b4galt3-like.1.L	20.1125	18.9671	21.1147	16.4399	14.6455	15.185	0.375722	0.0163835	chr2L	5961875	5962434	+
PAC4GC:7323453	rhob.S	121.716	107.541	132.911	98.982	79.8213	100.685	0.375802	0.00169291	chr5S	124140361	124140638	+
PAC4GC:7343741	Xelaev18019577m.g	29.4753	28.1195	30.4835	26.3153	16.8012	25.9208	0.376099	0.0292123	chr3L	142775280	142775838	+
PAC4GC:7327297	Xelaev18028459m.g	35.8558	33.4183	35.098	28.7128	24.3458	27.4683	0.376852	0.00393203	chr5L	159178968	159179301	+
PAC4GC:7326009	higd1a.L	100.285	94.2938	97.3236	93.1025	52.4957	85.0165	0.379709	0.0332243	chr6L	6507810	6508638	+
PAC4GC:7361291	ahcy.L	119.704	111.153	116.411	94.7579	79.4409	93.4311	0.379906	0.00163342	chr9_10L	32757570	32758151	+
PAC4GC:7338494	Xelaev18046346m.g	13.1078	13.2469	13.1443	10.2749	9.57349	10.5424	0.381355	0.0387543	chr9_10S	16719832	16720814	+
PAC4GC:7360094	pnkd.L	20.9448	18.7263	18.388	15.7549	13.6311	15.2817	0.382713	0.015227	chr9_10L	53082901	53083314	+
PAC4GC:7327279	cebpz.L	118.803	112.237	117.459	81.8571	89.0778	96.913	0.383385	0.00213093	chr5L	56740307	56741001	+
PAC4GC:7365511	mast2.S	34.33	32.4549	31.4624	22.5478	27.1989	25.8241	0.383476	0.00843857	chr4S	66197910	66198551	+
PAC4GC:7362812	saal1.L	40.4331	32.9968	37.0557	30.8819	25.6138	27.7585	0.389598	0.00200958	chr4L	524916	525729	+
PAC4GC:7337344	Xelaev18003168m.g	161.247	145.836	173.812	127.295	108.986	130.862	0.390029	0.000898955	Scaffold42	1367348	1367834	+
PAC4GC:7339781	Xelaev18002274m.g	85.0275	81.1673	83.8996	67.7005	62.1326	60.9333	0.39054	0.000654739	Scaffold29	1959392	1959936	+
PAC4GC:7351739	Xelaev18015916m.g	224.151	211.047	213.105	153.211	167.695	174.192	0.39089	0.00197518	chr2S	122068175	122068963	+
PAC4GC:7361173	sec14l1.L	37.3816	40.3428	36.4963	28.4844	25.4236	33.9486	0.391082	0.0116931	chr9_10L	112982605	112983152	+
PAC4GC:7343253	slc20a1.S	124.212	121.811	129.974	94.187	90.5995	102.233	0.39118	0.000879326	chr3S	26203548	26203847	+
PAC4GC:7338580	lsm14b.S	12.8998	11.9222	12.4451	9.36162	9.38329	9.67195	0.391736	0.0351568	chr9_10S	13586406	13586761	+
PAC4GC:7338735	Xetrov90023592m.L	21.4303	21.5563	20.9749	14.6133	18.0058	16.2489	0.392253	0.0123835	chr9_10L	93260733	93261119	+
PAC4GC:7338735	Xetrov90024992m.S	21.4303	21.5563	20.9749	14.6133	18.0058	16.2489	0.392253	0.0123835	chr9_10S	4736304	4736843	+
PAC4GC:7358756	LOC100489739.L	25.3141	20.051	25.7991	21.0066	16.5476	16.3456	0.392313	0.0141926	chr9_10L	110434201	110434542	+
PAC4GC:7367434	Xelaev18036410m.g	134.338	136.503	136.617	107.659	88.634	116.16	0.392461	0.00348783	chr7L	120973526	120974505	+
PAC4GC:7356998	ipmk.S	24.8979	28.9625	29.8543	21.8628	20.6052	20.9881	0.393229	0.00852061	chr7S	7563777	7564057	+
PAC4GC:7343257	Xetrov90025933m.L	59.3667	51.6629	55.7233	45.3239	35.1239	47.4893	0.393265	0.00222363	chr3L	141990686	141991864	+
PAC4GC:7360670	tnrc6c-like.L	22.8867	20.9542	22.9326	19.1799	15.2161	16.3456	0.396457	0.00967536	chr9_10L	38192506	38193350	+
PAC4GC:7362559	fbxo31.L	21.9851	28.3604	25.4496	19.1228	19.2104	18.957	0.397244	0.0090239	chr4L	54276085	54276542	+
PAC4GC:7353460	pdk3.S	47.1604	52.265	45.2359	38.4169	35.0605	36.3665	0.397514	0.00235384	chr2S	29824251	29825307	+
PAC4GC:7365318	atf4.S	107.498	112.599	115.502	95.3858	76.7781	82.6952	0.401147	0.00248663	chr4S	93596545	93597060	+
PAC4GC:7365318	atf4.S	107.498	112.599	115.502	95.3858	76.7781	82.6952	0.401147	0.00248663	chr4S	93597280	93597785	+
PAC4GC:7358447	wdr24.1	12.6917	12.705	12.3053	9.53287	9.12969	9.96211	0.401852	0.0296346	Scaffold47	36263	36987	+
PAC4GC:7335384	Xelaev18010132m.g	70.3245	84.0575	76.6982	60.6222	49.7695	65.0922	0.40293	0.00702315	chr1S	107622326	107622839	+
PAC4GC:7334785	ascc2.S	21.0141	19.7499	24.4008	15.2983	15.4063	18.5701	0.403511	0.00649108	chr1S	118150751	118151468	+
PAC4GC:7346650	LOC100497042.L	24.8979	20.1714	22.7927	19.0087	16.1672	15.9587	0.403523	0.00678421	chr8L	118800138	118800578	+
PAC4GC:7322310	Xelaev18002079m.g	12.8998	12.7652	12.7248	9.47579	11.0951	8.31788	0.406815	0.0363175	Scaffold27	2448023	2448695	+
PAC4GC:7346176	fkbp15.L	21.1528	23.4831	22.0237	16.7824	16.294	17.2161	0.407499	0.00673597	chr8L	1545122	1545634	+
PAC4GC:7333314	nktr-like.S	77.1905	79.5416	82.5013	59.1951	57.8213	63.448	0.407641	0.000271388	chr6S	5400886	5401314	+
PAC4GC:7366545	LOC100490155-like.L	41.7509	42.2094	42.5091	33.1082	28.5303	33.8518	0.4103	0.00164897	chr7L	108706748	108707346	+
PAC4GC:7349021	Xelaev18020266m.g	212.985	204.363	218.279	169.936	141.066	168.776	0.410469	0.000843135	chr3S	25788551	25789174	+
PAC4GC:7368958	Xelaev18004446m.g	20.1125	19.3284	18.7376	13.6999	16.8012	13.2506	0.412584	0.0126725	Scaffold81	457357	457869	+
PAC4GC:7333229	LOC100145479.L	16.2981	16.3178	17.6189	13.6428	12.3631	11.5096	0.414596	0.0163387	chr6L	113340528	113341008	+
PAC4GC:7346725	Xelaev18040908m.g	13.6627	13.1265	12.7248	10.8458	8.81268	10.0588	0.416763	0.024613	chr8L	118868525	118868963	+
PAC4GC:7352254	nfasc-like.S	30.8623	30.1668	31.8819	21.292	24.6628	23.6963	0.416815	0.00231465	chr2S	52287841	52288130	+
PAC4GC:7348287	numb.L	18.7948	18.1242	18.388	13.4145	14.1383	13.8309	0.418542	0.00751512	chr8L	83290359	83291053	+
PAC4GC:7323266	Xelaev18028558m.g	21.0141	21.7369	21.2546	15.127	18.1326	14.6046	0.418754	0.0069753	chr5S	6880260	6881072	+
PAC4GC:7329512	ranbp3l-like.L	46.7443	45.2201	38.3142	26.5436	31.5735	40.6222	0.420665	0.0318283	chr1L	202426022	202426731	+
PAC4GC:7363088	MGC75753.L	56.5925	55.0348	53.7657	47.0935	34.9971	42.073	0.423316	0.00143518	chr4L	117134778	117135388	+
PAC4GC:7346752	irs4.L	82.2534	87.4897	81.8021	58.7385	59.5332	70.0249	0.423866	0.000582986	chr8L	29207968	29208667	+
PAC4GC:7357199	Xelaev18037152m.g	157.433	156.193	160.808	125.64	113.36	114.032	0.427227	0.000284711	chr7S	32491470	32492168	+
PAC4GC:7343527	stambp.L	18.1013	19.208	17.8287	12.9579	14.0749	14.0243	0.42866	0.00594114	chr3L	119587057	119587979	+
PAC4GC:7365958	lrrc4b.L	20.1819	18.4854	20.6952	15.8691	15.8501	12.1867	0.428979	0.0139101	Scaffold72	81976	82761	+
PAC4GC:7347796	jag2.S	41.3347	36.3687	38.7337	32.9369	27.4525	26.0176	0.4303	0.000853213	chr8S	9246891	9247257	+
PAC4GC:7357383	plekha1.S	11.374	13.6684	12.4451	9.36162	8.93948	9.47851	0.431448	0.0236799	chr7S	10270022	10270245	+
PAC4GC:7364745	cacna2d2.L	147.446	134.757	150.04	117.477	105.182	97.9769	0.431524	0.000558897	chr4L	121507051	121508415	+
PAC4GC:7341851	pip5k1a.S	41.4041	43.233	47.0537	34.7636	33.3487	29.0159	0.434654	0.00185223	chr8S	98143111	98143607	+
PAC4GC:7354115	mid1ip1.L	85.5823	96.8227	92.2197	72.3813	54.0173	78.7297	0.436751	0.00591357	chr2L	75486718	75487202	+
PAC4GC:7323252	ppp2r3a.S	106.596	90.2595	102.847	81.9142	66	73.5068	0.437819	0.00010326	chr5S	113387839	113388235	+
PAC4GC:7328458	psme4-like.L	114.85	119.463	125.01	86.4237	79.7579	99.9113	0.439345	0.000272411	chr5L	2650010	2650366	+
PAC4GC:7327428	cad-like.L	573.832	521.807	611.698	429.265	364.744	467.542	0.441047	0.000474903	chr5L	158982717	158983367	+
PAC4GC:7336254	man2a1.S	79.2018	88.7542	89.2832	61.4214	59.1528	68.6709	0.444353	0.000129236	chr1S	146014628	146015213	+
PAC4GC:7357053	Xelaev18037492m.g	26.6318	26.0723	23.2821	17.5816	20.0346	18.28	0.445845	0.00180925	chr7S	60666826	60667292	+
PAC4GC:7354031	Xelaev18011222m.g	45.6347	36.8504	42.9286	32.8798	26.6917	32.4978	0.44753	0.000251664	chr2L	1007388	1008606	+
PAC4GC:7334925	serinc5.S	51.4604	50.579	59.0094	32.994	41.5908	43.9107	0.44877	0.000459523	chr1S	158687796	158688103	+
PAC4GC:7343215	Xelaev18018885m.g	514.396	491.399	515.913	379.374	366.202	368.598	0.44944	0.00025503	chr3L	125936921	125937629	+
PAC4GC:7368023	prkcz.L	20.1125	18.7865	16.1507	14.3278	11.6023	14.6046	0.45207	0.0102158	chr7L	85426266	85426786	+
PAC4GC:7342980	Xelaev18019673m.g	9.22403	11.0792	9.71837	8.50537	6.91066	6.48021	0.452412	0.0428885	chr3L	144060813	144062318	+
PAC4GC:7351127	fzd9.S	39.9477	37.4526	42.7888	33.2794	26.3746	27.9519	0.455955	0.000618203	chr2S	30551744	30552190	+
PAC4GC:7359802	Xelaev18043062m.g	59.8521	62.7421	58.8696	47.7785	37.8502	47.2958	0.457348	0.000756167	chr9_10L	157134	157659	+
PAC4GC:7328881	naglu.L	109.579	119.764	106.483	80.6013	70.1845	95.4622	0.458414	0.00200277	chr5L	22727257	22727783	+
PAC4GC:7360658	Xelaev18044062m.g	26.7011	25.1089	24.5406	20.6641	14.3285	21.2783	0.461727	0.00567953	chr9_10L	36811340	36811909	+
PAC4GC:7348772	kiaa0101.L	19.7658	17.9435	18.1083	16.4399	10.2075	14.5079	0.461791	0.0106251	chr3L	84744780	84745284	+
PAC4GC:7347079	Xelaev18040923m.g	17.5465	16.9199	16.4303	12.9579	11.7291	12.2834	0.463177	0.00360285	chr8L	119201597	119201944	+
PAC4GC:7347080	Xelaev18040923m.g	17.5465	16.9199	16.4303	12.9579	11.7291	12.2834	0.463177	0.00360285	chr8L	119205838	119206205	+
PAC4GC:7364508	syvn1.S	26.7705	29.2636	27.9665	21.5774	18.8934	20.4078	0.465373	0.00107869	chr4S	3482251	3482567	+
PAC4GC:7322529	id2.S	31.4865	32.8764	24.6805	25.1165	18.8934	20.6013	0.466703	0.00364326	chr5S	118180570	118180946	+
PAC4GC:7325999	LOC100145479.S	30.5156	24.5067	24.3309	21.6345	19.2738	16.3456	0.467612	0.000877401	chr6S	89954322	89954810	+
PAC4GC:7330799	Xetrov90000785m.L	29.4059	31.6721	26.2885	22.2624	20.2882	20.6013	0.469475	0.000792991	chr1L	42310422	42310883	+
PAC4GC:7368883	Xelaev18000740m.g	64.2214	64.7893	64.7425	46.6939	44.1268	49.2302	0.470846	3.30832e-05	Scaffold20	485868	486331	+
PAC4GC:7343483	kiaa0101.S	14.6336	13.9092	14.193	12.387	6.59366	12.8637	0.474846	0.0498977	chr3S	57562229	57562757	+
PAC4GC:7345376	spg7.L	23.0947	21.0144	21.4643	15.2412	16.7378	15.0882	0.477119	0.00137163	Scaffold51	419187	419745	+
PAC4GC:7352275	Xelaev18016455m.g	16.3674	15.3544	15.9409	11.5879	10.3343	12.4768	0.477592	0.00372804	chr2S	156811220	156811889	+
PAC4GC:7327394	Xelaev18027422m.g	11.0272	9.75453	8.73954	6.96413	6.84726	7.4474	0.48156	0.0185981	chr5L	97427708	97428104	+
PAC4GC:7357930	pxk.1	11.0272	10.5975	13.0744	9.98953	7.16427	7.54412	0.483807	0.0246619	Scaffold40	1746170	1746594	+
PAC4GC:7360492	MGC147242.L	8.11437	8.2492	7.6908	6.22205	5.76945	5.12613	0.486772	0.0223368	chr9_10L	49020537	49020961	+
PAC4GC:7356484	Xetrov90028790m.S	40.3638	44.6179	31.742	23.8036	25.4236	34.819	0.487037	0.0210063	chr7S	85614416	85614817	+
PAC4GC:7356750	Xetrov90030630m.L	64.8456	62.3808	84.8085	56.8547	43.2392	50.1007	0.489291	0.000422512	chr7L	5056920	5057604	+
PAC4GC:7353266	flot2.L	379.78	383.738	395.517	275.939	283.02	265.495	0.491386	4.08946e-05	chr2L	32812324	32812930	+
PAC4GC:7323968	Xelaev18028533m.g	6.03376	6.56323	5.80306	4.62373	4.37464	4.06222	0.492459	0.0394291	chr5S	6168228	6168678	+
PAC4GC:7343264	dnmt1.L	59.0893	54.5531	52.3673	39.3873	38.8646	39.7517	0.493048	2.1914e-05	chr3L	130415516	130416272	+
PAC4GC:7356806	LOC100490155-like.S	139.054	111.033	127.248	105.318	77.1585	86.4672	0.493241	1.62819e-05	chr7S	80152033	80152923	+
PAC4GC:7322661	Xetrov90027794m.S	134.615	111.274	150.32	91.7325	88.8876	98.7506	0.494219	4.12656e-05	chr5S	6751304	6751687	+
PAC4GC:7351517	kpna3.S	115.196	118.198	116.341	80.43	79.3775	88.4016	0.497198	1.23073e-05	chr2S	132190434	132191170	+
PAC4GC:7350003	LOC100485269.S	136.557	128.916	123.053	97.0983	76.2075	104.264	0.49733	0.000286441	chr3S	30785349	30786422	+
PAC4GC:7327333	enpp4.L	11.0966	13.9092	13.0744	10.6174	7.35447	9.09163	0.49738	0.0311684	chr5L	147952947	147953767	+
PAC4GC:7357644	rdh10.S	84.8194	76.7115	86.067	54.971	60.611	59.3858	0.499709	1.57902e-05	chr6S	98194242	98194695	+
PAC4GC:7344277	mcm7.L	170.61	160.95	162.695	109.885	114.628	125.542	0.5002	2.18407e-05	chr3L	136194699	136195197	+
PAC4GC:7327822	nt5c1a.L	201.75	205.447	218.209	142.08	129.21	174.192	0.5003	6.30834e-05	chr5L	142514240	142514991	+
PAC4GC:7331285	LOC100494836.L	36.6187	37.2117	41.7401	26.7719	25.1066	29.8863	0.500551	3.35338e-05	chr1L	189044730	189045096	+
PAC4GC:7368420	Xetrov90030630m.S	54.4426	50.3984	61.1768	43.4402	34.5533	39.0747	0.502212	4.4647e-05	chr7S	3552770	3553646	+
PAC4GC:7366709	lrrc20.L	14.3562	13.3071	12.3752	10.4462	8.68588	9.18835	0.503454	0.00393203	chr7L	37237740	37238163	+
PAC4GC:7361560	slc13a4.L	38.9074	38.0547	37.8947	27.7424	23.2046	30.6601	0.5047	0.000155849	chr4L	12914800	12915456	+
PAC4GC:7347227	cchcr1.L	7.90631	7.28579	6.57214	4.96623	4.94525	5.51301	0.507812	0.0268744	chr8L	53344042	53344503	+
PAC4GC:7334367	Xetrov90015537m.S	116.583	84.3586	111.167	79.3454	66.951	71.379	0.508688	1.85945e-05	chr6S	3076546	3077222	+
PAC4GC:7366696	Xelaev18034897m.g	353.634	414.568	345.876	263.267	235.343	283.485	0.510079	0.000457235	chr7L	40525964	40526692	+
PAC4GC:7334330	ankib1.S	15.8126	14.9329	15.3816	10.5033	10.7147	11.2195	0.51008	0.00181902	chr6S	24244122	24245057	+
PAC4GC:7339020	dip2a.S	42.4444	39.9815	38.1743	29.2265	28.7839	26.5979	0.510799	1.76163e-05	chr9_10S	65535706	65536365	+
PAC4GC:7359760	mprip-like.L	166.657	165.707	181.992	115.879	113.614	132.022	0.510823	4.74399e-06	chr9_10L	112238382	112238873	+
PAC4GC:7338764	st6galnac2.S	17.8932	14.4512	18.5278	11.702	11.4121	12.3801	0.511218	0.00171514	chr9_10S	34413050	34413592	+
PAC4GC:7359497	Xelaev18045477m.g	87.5242	97.4851	91.8701	69.5842	54.7781	70.7987	0.512849	0.000184536	chr9_10L	107096684	107097100	+
PAC4GC:7353957	mipep-like.L	9.43209	9.99538	8.87938	6.22205	6.53026	7.15724	0.517594	0.00990058	chr2L	160578525	160579151	+
PAC4GC:7333085	sigmar1.L	14.911	13.4877	14.4028	12.2729	6.46686	12.0899	0.518858	0.0199357	chr1L	218974023	218974490	+
PAC4GC:7328786	elovl5.L	8.94661	7.46643	8.80946	5.47997	6.78386	5.22285	0.519208	0.0292338	chr5L	90549373	90549999	+
PAC4GC:7347687	Xetrov90027992m.L	69.7697	62.8625	65.0222	45.6664	46.219	45.168	0.527076	2.33127e-06	chr8L	2522996	2523360	+
PAC4GC:7368344	prdx3.L	28.7124	24.2659	25.3796	19.6366	14.9625	20.2144	0.52774	0.000199945	chr7L	5151045	5151839	+
PAC4GC:7360213	Xelaev18044994m.g	50.6975	60.7551	54.0453	43.269	29.1643	43.8139	0.528276	0.0038176	chr9_10L	82070858	82071391	+
PAC4GC:7359388	fam117b.L	31.4172	32.214	31.1128	21.4632	22.1902	21.9553	0.530914	2.39791e-05	chr9_10L	79180271	79180768	+
PAC4GC:7331312	Xelaev18005411m.g	686.739	640.066	602.609	426.068	463.395	444.039	0.531855	3.3724e-05	chr1L	42348310	42349084	+
PAC4GC:7365033	LOC101730995.S	11.7208	9.21261	12.5849	7.53496	7.48127	7.931	0.532836	0.00626467	chr4S	18947831	18948160	+
PAC4GC:7333570	Xelaev18032815m.g	17.9626	15.3544	17.6189	13.0149	10.1441	12.0899	0.532896	0.000672077	chr6S	8509797	8510261	+
PAC4GC:7349762	pde8a.S	7.14342	6.26217	6.15264	4.16706	4.75504	4.64254	0.533221	0.0250023	chr3S	48031391	48032297	+
PAC4GC:7345054	LOC100497346.L	15.5352	14.8124	15.6613	11.2454	9.31989	11.1227	0.542463	0.000944656	chr3L	2402851	2403320	+
PAC4GC:7351620	mrps6.S	15.3271	9.75453	19.227	13.3574	5.83285	11.4129	0.544096	0.00534119	chr2S	20282582	20283015	+
PAC4GC:7341169	numb.S	12.2062	11.862	12.0955	7.76329	8.11528	8.99492	0.546524	0.00228865	chr8S	5168989	5169757	+
PAC4GC:7368702	dhps.S	8.11437	7.70728	7.34122	6.27914	4.75504	4.83598	0.54716	0.0119496	Scaffold20	2139617	2140108	+
PAC4GC:7333131	Xelaev18005359m.g	319.026	365.614	295.187	237.18	201.741	228.258	0.552384	8.6894e-05	chr1L	37747738	37748583	+
PAC4GC:7341239	gch1.S	4.99346	4.81705	4.54456	2.91124	3.29683	3.67534	0.554004	0.0409687	chr8S	13288830	13289300	+
PAC4GC:7356339	lipe.S	12.6917	13.3071	11.0468	7.87746	8.43228	9.09163	0.554084	0.00307885	chr7S	75881929	75882376	+
PAC4GC:7357244	LOC100495010.S	52.7087	63.5851	61.876	42.2415	35.0605	44.1041	0.555693	5.74028e-05	chr7S	12970933	12971350	+
PAC4GC:7324256	Xelaev18029074m.g	420.005	462.497	443.06	274.284	337.545	292.577	0.555698	3.20657e-06	chr5S	45991343	45992231	+
PAC4GC:7355758	Xelaev18011255m.g	39.9477	32.3345	37.6849	33.3936	14.5187	30.7568	0.556758	0.00467646	chr2L	1793154	1794064	+
PAC4GC:7343723	Xelaev18017459m.g	129.206	119.041	119.976	77.4046	82.611	90.8196	0.557132	3.44877e-06	chr3L	47700846	47701395	+
PAC4GC:7359357	tuba4b.L	127.125	103.145	133.261	102.122	58.5187	91.0131	0.558668	2.42429e-05	chr9_10L	51400353	51401052	+
PAC4GC:7333442	trib1.S	8.87726	8.18899	6.92172	5.59414	4.81845	5.99661	0.562428	0.0127399	chr6S	118099890	118100389	+
PAC4GC:7328205	Xelaev18026846m.g	142.868	144.271	138.155	88.1933	107.844	92.8507	0.562481	1.46782e-06	chr5L	55251710	55252199	+
PAC4GC:7347552	ppox.L	9.77886	9.1524	9.36879	6.67872	6.34006	6.09333	0.562854	0.00338218	chr8L	116829442	116829766	+
PAC4GC:7336303	fam160a1-like.S	37.7284	47.8092	41.3905	26.9432	27.5159	31.4338	0.563904	1.97479e-05	chr1S	44883072	44883637	+
PAC4GC:7338970	Xetrov90025924m.S	17.7545	15.4146	16.3604	10.5604	10.0173	13.1539	0.568158	0.000793235	chr9_10S	378867	379294	+
PAC4GC:7326627	Xelaev18032516m.g	16.1594	15.1135	16.2905	14.2708	8.93948	9.18835	0.568873	0.00371671	chr6L	153664601	153665187	+
PAC4GC:7360572	Xelaev18043544m.g	126.015	125.243	120.256	85.1108	74.0519	91.9803	0.571415	2.48993e-06	chr9_10L	16378062	16378384	+
PAC4GC:7327777	Xelaev18028421m.g	3.46768	4.39556	3.63565	2.22624	3.17003	2.32127	0.572872	0.0465554	chr5L	158570454	158571298	+
PAC4GC:7327039	slc16a10.L	79.826	64.0668	74.3211	55.3135	44.634	46.5221	0.573247	9.54338e-08	chr5L	78284038	78284500	+
PAC4GC:7340254	LOC100498300-like.S	9.43209	14.5114	11.8858	8.04871	6.34006	9.67195	0.577165	0.0230133	chr8S	76498628	76499077	+
PAC4GC:7364729	mcm2.L	22.8867	21.9778	22.2334	13.5287	16.0404	15.4751	0.578964	7.43279e-05	chr4L	129413429	129414046	+
PAC4GC:7336514	MGC75582.S	2375.36	2162.01	2571.45	1768.6	1381.94	1615.31	0.58064	2.30269e-05	chr1S	118851043	118851540	+
PAC4GC:7364464	slc25a20.2.S	56.8699	69.1849	59.2191	44.2964	33.9193	46.2319	0.582254	0.000278036	chr4S	109463669	109464193	+
PAC4GC:7356233	Xelaev18036725m.g	1144.54	968.528	1041.68	880.677	555.516	700.733	0.583818	3.05518e-05	chr7S	4944768	4945234	+
PAC4GC:7333814	Xelaev18033727m.g	7.55954	6.44281	7.41113	4.50956	5.13545	4.54582	0.585382	0.0106637	chr6S	92322475	92323270	+
PAC4GC:7328759	Xetrov90013136m.L	36.48	34.2011	38.1044	21.5203	24.2824	26.9847	0.585404	4.17204e-06	chr5L	7533815	7534545	+
PAC4GC:7362895	mcm2.S	99.7998	89.2359	94.7367	68.043	61.3718	59.3858	0.587218	5.76384e-08	chr4S	107458499	107458951	+
PAC4GC:7338215	paqr4-like.S	27.9495	29.8657	25.7292	18.3237	18.2594	18.957	0.59206	1.07765e-05	chr9_10S	102032736	102033366	+
PAC4GC:7364130	MGC75753.S	64.0134	59.1293	57.681	46.4085	34.2997	39.7517	0.594815	7.46016e-07	chr4S	96947591	96948260	+
PAC4GC:7346045	Xelaev18038126m.g	29.1979	29.7453	28.7356	18.8374	19.7176	19.5373	0.595139	3.09938e-06	chr8L	710818	711280	+
PAC4GC:7339542	notum1.S	68.1052	66.114	70.7553	41.3281	46.4726	47.9729	0.596771	5.77413e-08	chr9_10S	23635103	23635390	+
PAC4GC:7366184	Xelaev18035836m.g	55.3442	62.2002	62.645	38.3598	40.2594	40.1386	0.59881	6.53214e-08	chr7L	97436403	97436908	+
PAC4GC:7367866	atf5.L	4.29992	4.51599	5.03398	2.85415	3.29683	2.90159	0.59926	0.0238098	chr7L	98182044	98182426	+
PAC4GC:7347006	egln3.L	7.49019	9.93517	12.3752	6.0508	6.72046	6.38349	0.603014	0.00444194	chr8L	91978996	91979577	+
PAC4GC:7352886	LOC100124772.S	18.3787	23.0616	21.1847	14.2708	11.2853	15.862	0.605558	0.00079429	chr2S	156148460	156149216	+
PAC4GC:7352507	akap1-like.S	41.8896	39.3192	41.0409	24.089	28.9741	27.3716	0.607087	1.74826e-06	chr2S	87084123	87085421	+
PAC4GC:7328266	ugp2.L	32.0414	32.1538	31.0429	24.8882	17.4352	20.5045	0.611386	2.569e-05	chr5L	30692778	30693275	+
PAC4GC:7325072	osgin2.S	4.36928	4.45577	3.77548	3.13957	2.28242	2.90159	0.613047	0.0351086	chr6S	103336832	103337497	+
PAC4GC:7326684	LOC101730624.L	5.96441	5.66004	5.87297	3.65332	3.29683	4.64254	0.61507	0.0119496	chr6L	151408401	151410041	+
PAC4GC:7326763	pfkp.L	306.057	289.204	303.507	233.869	165.222	193.052	0.615598	1.6195e-06	chr6L	16518046	16518756	+
PAC4GC:7322498	Xetrov90013347m.S	4.16122	3.79343	2.93649	2.56874	2.40922	2.12783	0.620973	0.0309223	chr5S	1634556	1635091	+
PAC4GC:7343649	tcp11l2.S	57.8409	57.2627	56.0729	37.6177	36.5187	37.1403	0.621884	1.23933e-08	chr3S	96890182	96890720	+
PAC4GC:7331882	acaa2.L	12.4143	13.4275	13.4239	8.33413	8.11528	9.09163	0.623151	0.000253542	chr1L	209789044	209789696	+
PAC4GC:7355325	slc22a15.1.L	13.9401	13.4275	13.1443	9.24745	8.36888	8.51132	0.633087	0.000126022	chr2L	763462	764671	+
PAC4GC:7326481	Xelaev18030692m.g	74.4164	78.3975	76.4885	54.1147	40.0058	55.1301	0.63368	1.75207e-06	chr6L	14774948	14775553	+
PAC4GC:7368462	wapal.L	181.984	199.727	188.914	109.485	131.683	127.186	0.635144	1.10147e-08	chr7L	45183704	45184079	+
PAC4GC:7340869	slc1a5.S	98.6902	106.999	118.019	72.4384	59.5966	76.892	0.635666	1.32367e-07	chr8S	76600711	76601901	+
PAC4GC:7348042	Xelaev18038114m.g	11.7208	10.7179	10.9769	7.30663	7.41787	6.67365	0.638597	0.000385172	chr8L	622845	623565	+
PAC4GC:7363542	cacna2d2.S	187.185	154.868	202.897	125.183	104.484	117.901	0.642951	1.27658e-08	chr4S	100391359	100392370	+
PAC4GC:7341281	Xelaev18040995m.g	7.90631	5.53961	6.29247	4.68081	3.36023	4.64254	0.648873	0.00398163	chr8S	404578	405036	+
PAC4GC:7353856	ppm1e.L	10.5417	9.81474	8.45988	6.67872	5.64265	6.09333	0.652991	0.000700781	chr2L	93644631	93644993	+
PAC4GC:7352955	phka2-like.S	31.4172	39.56	33.2103	20.6641	22.951	22.5356	0.653917	1.29383e-07	chr2S	33485384	33485950	+
PAC4GC:7353212	trim3.L	62.8343	53.2886	54.9543	39.3873	29.9885	39.8484	0.65763	3.87625e-08	chr2L	174138486	174138941	+
PAC4GC:7326565	ptprn2.L	14.2175	10.7179	11.5362	6.33622	8.36888	8.51132	0.657701	0.00325551	chr6L	14598967	14599383	+
PAC4GC:7362267	LOC100490391-like.L	301.757	312.807	272.674	200.19	155.014	206.786	0.668084	3.66058e-06	chr4L	17492383	17492737	+
PAC4GC:7363245	klf15.L	3.46768	4.81705	2.86657	2.16916	2.47262	2.41799	0.668634	0.0279681	chr4L	127520108	127520622	+
PAC4GC:7364605	Xelaev18025685m.g	17.1303	16.679	15.4515	10.4462	10.3977	10.1555	0.669961	1.32837e-05	chr4S	94959227	94959650	+
PAC4GC:7324006	strn.S	46.8137	53.5295	49.0813	28.9982	31.3833	32.9814	0.680817	3.16765e-09	chr5S	41093495	41094382	+
PAC4GC:7328891	crim1.L	16.7836	17.0403	16.9198	9.19037	12.5533	9.96211	0.682908	3.67598e-05	chr5L	47142154	47142532	+
PAC4GC:7327388	msh6.L	54.5813	48.4114	45.8651	30.254	28.6571	34.0453	0.684282	7.64543e-08	chr5L	5032518	5033015	+
PAC4GC:7350471	ckap2l-like.S	12.2756	12.2233	10.5574	7.02121	6.91066	8.02772	0.686681	0.000239564	chr3S	26278802	26279129	+
PAC4GC:7345949	Xelaev18039313m.g	15.8126	14.5114	15.032	9.19037	8.68588	10.349	0.692415	1.66687e-05	chr8L	56381057	56381687	+
PAC4GC:7353061	donson.L	26.0769	23.2423	27.4072	16.1545	14.9625	16.1522	0.694181	1.04182e-07	chr2L	13627859	13628221	+
PAC4GC:7333823	Xelaev18033098m.g	20.598	24.868	19.2969	12.9579	11.9827	15.0882	0.701114	3.63843e-05	chr6S	35497448	35498179	+
PAC4GC:7335368	ran.S	209.795	214.6	201.569	128.094	122.11	134.827	0.702497	4.73561e-10	chr1S	130824450	130824844	+
PAC4GC:7349012	dnmt1.S	55.6216	53.4693	51.9478	31.9665	32.3977	34.3354	0.708985	3.5164e-10	chr3S	119530861	119531952	+
PAC4GC:7342265	kiaa0930.L	5.20152	6.44281	4.89414	3.31082	2.72623	4.25566	0.709976	0.0142919	chr3L	2900102	2901051	+
PAC4GC:7351040	ppm1e.S	5.40958	4.5762	6.36239	3.13957	2.97983	3.77206	0.719086	0.00232079	chr2S	78649293	78649797	+
PAC4GC:7339185	mapt.S	10.8885	6.68366	6.36239	4.50956	4.88185	4.73926	0.741385	0.00364935	chr9_10S	5606372	5607074	+
PAC4GC:7351685	ipo9.S	16.9223	16.4382	15.5214	8.67662	10.2075	10.5424	0.741681	5.37276e-06	chr2S	60518871	60519460	+
PAC4GC:7352658	Xelaev18014540m.g	5.89505	6.14174	5.73314	4.0529	2.72623	3.9655	0.744325	0.00339933	chr2S	31622427	31622791	+
PAC4GC:7351993	cdkl5-like.S	3.32897	3.37194	2.72674	1.54124	1.96542	2.22455	0.748165	0.0189278	chr2S	29976102	29976615	+
PAC4GC:7334383	jph1.S	73.9309	72.8579	80.5436	45.7235	44.5706	44.3943	0.751615	6.72912e-13	chr6S	98602477	98602911	+
PAC4GC:7326469	Xelaev18032024m.g	8.39178	8.06856	7.13147	4.16706	5.38905	4.4491	0.758016	0.000350425	chr6L	116133716	116134223	+
PAC4GC:7339096	tekt4.S	8.18372	11.6211	10.4175	8.16288	4.18444	5.70645	0.765896	0.0117412	chr9_10S	97558906	97559275	+
PAC4GC:7342143	Xelaev18019671m.g	48.9636	49.0737	45.166	27.6282	24.536	32.6912	0.767789	8.04251e-09	chr3L	144021550	144022014	+
PAC4GC:7334403	Xelaev18033868m.g	4.85475	3.55258	3.0064	2.6829	2.40922	1.54751	0.769893	0.00606452	chr6S	104775400	104776033	+
PAC4GC:7368531	rab19.1	19.0722	19.5693	20.3457	12.2158	8.49568	14.3145	0.780766	7.41304e-06	Scaffold32	2173884	2174462	+
PAC4GC:7325432	LOC100127792.L	13.6627	14.1501	12.6549	8.90496	6.59366	8.12444	0.786777	1.33177e-05	chr6L	62708295	62708827	+
PAC4GC:7331709	Xetrov90000594m.L	38.4912	42.0288	35.6573	22.4907	20.2248	24.9536	0.787073	6.48156e-09	chr1L	28238004	28238429	+
PAC4GC:7335462	mfsd10-like.S	17.061	16.8597	15.7312	10.2749	9.38329	9.09163	0.788149	2.15291e-07	chr1S	13378774	13379445	+
PAC4GC:7329637	pitpnb.2.L	13.8014	15.4748	13.5638	6.50747	9.38329	9.18835	0.791231	6.49318e-06	chr1L	149520167	149521098	+
PAC4GC:7324051	pygm.S	2629.68	2310.68	2786.03	1617.85	1292.67	1533.97	0.799869	3.47578e-10	chr5S	30673396	30673913	+
PAC4GC:7330594	mnd1.L	2.49673	2.04725	1.60808	1.08458	1.64842	0.773756	0.80331	0.04217	chr1L	48204644	48205178	+
PAC4GC:7335233	fancg.S	4.85475	4.51599	4.61448	2.45457	2.59942	2.99831	0.80867	0.00155605	chr1S	179965954	179966775	+
PAC4GC:7336450	LOC100487567-like.S	4.50798	4.15471	4.61448	2.62582	2.09222	2.90159	0.812785	0.00172092	chr1S	67855877	67856625	+
PAC4GC:7323955	Xetrov90013561m.S	78.7857	78.4577	80.0542	43.2119	45.0778	46.3286	0.818806	5.87132e-16	chr5S	44187286	44187859	+
PAC4GC:7359632	eef2k.L	144.533	111.214	111.097	67.8147	64.098	75.0543	0.820152	1.01245e-10	chr9_10L	100969414	100969840	+
PAC4GC:7360853	g6pc3.S-like.L	5.20152	2.83002	3.8454	2.56874	1.20461	3.19174	0.823784	0.0079619	chr9_10L	5271988	5272455	+
PAC4GC:7326090	rp9.L	33.3591	33.6591	30.4136	17.2391	17.562	20.1177	0.835496	1.84121e-10	chr6L	60406720	60407127	+
PAC4GC:7364990	Xelaev18025898m.g	13.5933	16.1973	12.7248	8.84787	7.60807	7.25396	0.840554	1.36097e-06	chr4S	107635875	107636389	+
PAC4GC:7363166	fads2.L	2.56608	2.52895	2.79665	1.19874	1.33141	1.93439	0.852807	0.00860885	chr4L	16577521	16578377	+
PAC4GC:7364582	cry2.S	8.39178	9.93517	8.87938	5.30872	3.99424	5.89989	0.856238	0.000106649	chr4S	13489236	13489686	+
PAC4GC:7343623	wdr93.L	7.49019	9.33304	7.76071	5.30872	3.04323	5.41629	0.866059	0.00168033	chr3L	99516221	99517273	+
PAC4GC:7356543	mcu.S	15.4658	13.7286	14.3329	8.90496	5.70605	9.67195	0.872715	2.25386e-06	chr7S	28228921	28229683	+
PAC4GC:7365444	lrp8.S	3.19026	2.34831	3.07632	1.71249	1.39481	1.54751	0.873648	0.00413522	chr4S	71049173	71050010	+
PAC4GC:7325726	khdrbs3.L	1.52578	1.68597	2.5869	1.02749	0.507205	1.64423	0.907842	0.0256139	chr6L	146925326	146925941	+
PAC4GC:7321659	g6pd.L	4.99346	3.91385	3.98523	2.11207	1.64842	3.38518	0.909809	0.0036734	Scaffold36	1146948	1147472	+
PAC4GC:7368962	Xelaev18004433m.g	19.2109	19.8101	16.6401	9.30454	7.54467	13.6375	0.911036	2.40835e-05	Scaffold81	141234	141982	+
PAC4GC:7330243	Xelaev18005030m.g	28.643	25.4702	26.1487	15.127	11.8559	15.9587	0.915365	1.49856e-11	chr1L	12876535	12877225	+
PAC4GC:7322204	Xelaev18003713m.g	1.31772	2.22789	1.95766	0.913329	1.14121	0.773756	0.916375	0.0184585	Scaffold548	6471	7371	+
PAC4GC:7344140	stxbp2.L	39.809	42.6911	40.5515	22.7191	18.83	23.9864	0.917371	8.08762e-13	chr3L	125721017	125721455	+
PAC4GC:7340299	emd.S	23.927	23.2423	22.583	12.3299	11.2219	13.3473	0.926881	1.54653e-11	chr8S	37476222	37477138	+
PAC4GC:7327348	c2orf43.L	3.95315	3.49236	3.21615	1.88374	1.58501	2.22455	0.93191	0.0013283	chr5L	144096009	144096439	+
PAC4GC:7336085	ubap2-like.S	272.421	249.282	286.028	147.617	125.406	149.625	0.936482	1.02666e-18	chr1S	178749903	178750256	+
PAC4GC:7368423	Xelaev18034420m.g	30.4462	24.3261	24.7504	16.6112	10.9683	14.3145	0.937767	5.06135e-12	chr7L	7817519	7817991	+
PAC4GC:7354619	Xelaev18011243m.g	14.8417	16.6188	13.5638	8.33413	7.22767	7.931	0.942607	2.03931e-08	chr2L	1424972	1425457	+
PAC4GC:7353694	ctns.L	21.3609	23.6638	20.4156	10.6174	9.95389	13.9276	0.943235	1.03222e-08	chr2L	29276431	29276960	+
PAC4GC:7339606	Xelaev18002363m.g	4.43863	3.37194	4.47465	2.3404	2.15562	1.74095	0.945515	0.000713376	Scaffold29	3209783	3210498	+
PAC4GC:7363250	Xelaev18022331m.g	555.661	655.541	506.055	363.505	214.231	324.591	0.952502	1.55914e-06	chr4L	29054863	29055540	+
PAC4GC:7363820	gpx7.L	4.85475	4.87726	5.03398	2.51165	2.53602	2.51471	0.960218	6.76828e-05	chr4L	86722212	86722652	+
PAC4GC:7368355	Xelaev18035812m.g	1.9419	2.22789	1.88774	0.913329	1.14121	1.06391	0.964703	0.0066725	chr7L	95809603	95810000	+
PAC4GC:7353332	Xelaev18011324m.g	4.99346	5.78046	5.87297	2.62582	2.78963	3.09502	0.968658	2.42429e-05	chr2L	6163158	6163731	+
PAC4GC:7356959	ssu72.S	24.6205	27.9389	26.778	14.8987	10.9683	14.8948	0.971112	4.25119e-10	chr7S	62531193	62531776	+
PAC4GC:7362123	csdc2.L	35.301	33.8398	29.6445	17.867	12.9971	19.9242	0.981606	9.65209e-10	chr4L	105750072	105750657	+
PAC4GC:7335987	Xelaev18010822m.g	4.09186	3.97407	2.37716	1.82666	1.58501	1.83767	1.01244	0.000928499	chr1S	150358214	150358572	+
PAC4GC:7354986	sms.L	14.0788	14.7522	13.0044	7.30663	7.48127	5.80317	1.01759	3.7972e-10	chr2L	43544026	43544693	+
PAC4GC:7325522	snx31.L	13.5239	16.7995	15.7312	7.99163	5.13545	10.2523	1.01854	6.90728e-06	chr6L	129294511	129295369	+
PAC4GC:7330541	klf4.L	2.21931	2.83002	2.79665	1.02749	1.71182	1.06391	1.01977	0.00178089	chr1L	118370098	118370771	+
PAC4GC:7355985	trappc10.L	5.75635	2.83002	4.82423	3.31082	1.96542	1.16063	1.02645	0.00175886	chr2L	1052316	1053518	+
PAC4GC:7336412	Xelaev18010535m.g	16.4368	11.9222	11.3964	5.99372	6.27666	7.25396	1.02788	2.09308e-07	chr1S	127195989	127196623	+
PAC4GC:7335306	Xelaev18010336m.g	15.1884	13.548	15.2418	6.56455	7.22767	7.73756	1.03308	2.13144e-10	chr1S	117469616	117470296	+
PAC4GC:7328872	hhat.L	5.20152	5.59982	6.50222	2.62582	2.97983	2.70815	1.03764	6.23622e-06	chr5L	10040022	10040599	+
PAC4GC:7348126	Xelaev18039249m.g	4.09186	3.07087	4.19498	1.31291	1.77522	2.51471	1.05054	0.000572801	chr8L	54221728	54222231	+
PAC4GC:7343278	slc44a2.L	97.6498	96.1604	96.8341	44.8673	39.245	56.194	1.06804	5.67996e-19	chr3L	131563171	131564114	+
PAC4GC:7321797	Xelaev18004050m.g	45.7734	42.6911	39.9222	21.4632	14.8357	25.9208	1.07979	3.36257e-11	Scaffold67	183269	183798	+
PAC4GC:7343728	per1.L.g	23.6496	23.4831	27.7568	12.1016	10.3977	12.8637	1.08101	3.5348e-16	chr3L	136382729	136383033	+
PAC4GC:7338155	ptprn.S	8.59984	9.69432	8.38996	3.7104	4.31124	4.25566	1.1278	3.03725e-09	chr9_10S	46795284	46795756	+
PAC4GC:7327574	Xetrov90012994m.L	10.0563	11.9824	10.837	4.45248	4.88185	4.73926	1.22284	2.91474e-12	chr5L	16712928	16713245	+
PAC4GC:7324010	Xelaev18030080m.g	3.39833	4.27513	3.0064	1.19874	1.45821	1.74095	1.31211	6.8175e-06	chr5S	119308478	119309187	+
PAC4GC:7350143	gm2a.S	1.0403	0.481705	0.629247	0.171249	0.380404	0.193439	1.47473	0.0421178	chr3S	7609441	7610037	+
PAC4GC:7347349	pex19.L	2.8435	2.64938	2.51699	0.684997	1.07781	1.16063	1.48643	7.36522e-06	chr8L	113445608	113446767	+
PAC4GC:7324270	marcks.S	303.838	291.191	287.706	88.4787	127.182	101.749	1.49064	7.10951e-31	chr5S	58504072	58504449	+
PAC4GC:7362073	dnah1.L	41.6815	54.4929	51.8779	18.3237	15.4697	17.1194	1.53035	5.98691e-29	chr4L	122079963	122080294	+
PAC4GC:7357542	lrrc4b.S	6.44988	7.7675	7.97046	1.88374	2.15562	3.57862	1.58927	5.20119e-12	chr7S	84533808	84534654	+
PAC4GC:7347126	Xelaev18040904m.g	0.693536	1.08384	0.559331	0.57083	0.126801	0	1.75968	0.0314009	chr8L	118820713	118821509	+
PAC4GC:7348982	aldh1a3-like.S	0.762889	0.240853	0.629247	0.057083	0.126801	0.290159	1.82878	0.034916	chr3S	37325224	37325837	+
PAC4GC:7335119	mxd4.S	0.416122	0.662345	0.139833	0.171249	0.126801	0	1.89109	0.0388594	chr1S	12700260	12700950	+
PAC4GC:7368771	Xelaev18001052m.g	0.97095	0.361279	0.139833	0.114166	0.0634006	0.193439	2.03103	0.0306503	Scaffold20	7400964	7401668	+
PAC4GC:7330248	Xelaev18007691m.g	0.138707	0.301066	0	0	0	0	4.33085	0.0318437	chr1L	154243528	154244255	+
PAC4GC:7353144	Xelaev18011660m.g	0.208061	0.301066	0.139833	0	0	0	4.78969	0.00692019	chr2L	30650892	30651314	+
