# Supplementary material for: Etv6 activates vegfa expression through positive and negative transcriptional regulatory networks in Xenopus embryos
Source: Nat Commun. 2019 Mar 6;10:1083. doi: 10.1038/s41467-019-09050-y (PMC6403364; doi:10.1038/s41467-019-09050-y)
Supplement: Supplementary file 7 — Supplementary Data 6 [file 41467_2019_9050_MOESM7_ESM.xlsx]

## Sheet: Sheet1
Supplementary Data 6: Predicted TF binding sites in vegfa promoter region using Jaspar database
The Foxo3 binding site is highlighted in red (row 100).
Etv6 peak region is highlighted in blue
score >10, relative score>0.9
promoter 1 sequence length: 653 bp, promoter 2 sequence length: 560 bp; there is a sequence gap
of approximately 700 bp between the two fragments
Matrix ID	Name	Score	Relative score	Sequence ID	Start	End	Strand
MA0625.1	NFATC3	11.0655	0.940134	vegfa promoter 1(-1~-653)	-2	-11	+
MA0624.1	NFATC1	10.2173	0.941077	vegfa promoter 1(-1~-653)	-2	-11	+
MA0599.1	KLF5	11.0654	0.944021	vegfa promoter 1(-1~-653)	-21	-30	-
MA0105.3	NFKB1	10.9413	0.908591	vegfa promoter 1(-1~-653)	-47	-57	-
MA0154.2	EBF1	11.3805	0.937203	vegfa promoter 1(-1~-653)	-106	-116	+
MA0098.2	Ets1	14.6743	0.926332	vegfa promoter 1(-1~-653)	-112	-126	-
MA0473.1	ELF1	13.2126	0.925623	vegfa promoter 1(-1~-653)	-112	-124	+
MA0136.2	ELF5	11.5446	0.929056	vegfa promoter 1(-1~-653)	-114	-124	+
MA0474.1	Erg	14.5004	0.965238	vegfa promoter 1(-1~-653)	-115	-125	+
MA0475.1	FLI1	14.4115	0.957819	vegfa promoter 1(-1~-653)	-115	-125	+
MA0076.2	ELK4	11.5156	0.91979	vegfa promoter 1(-1~-653)	-115	-125	-
MA0648.1	GSC	10.7284	0.939103	vegfa promoter 1(-1~-653)	-132	-141	+
MA0714.1	PITX3	10.4188	0.944564	vegfa promoter 1(-1~-653)	-132	-140	+
MA0891.1	GSC2	10.1764	0.939152	vegfa promoter 1(-1~-653)	-132	-141	+
MA0467.1	Crx	12.3662	0.923545	vegfa promoter 1(-1~-653)	-133	-143	-
MA0712.1	OTX2	11.2998	0.978398	vegfa promoter 1(-1~-653)	-133	-140	+
MA0711.1	OTX1	10.4545	0.963148	vegfa promoter 1(-1~-653)	-133	-140	+
MA0682.1	Pitx1	10.2695	0.950491	vegfa promoter 1(-1~-653)	-133	-140	+
MA0610.1	DMRT3	12.3223	0.932035	vegfa promoter 1(-1~-653)	-167	-177	-
MA1120.1	SOX13	10.1106	0.911737	vegfa promoter 1(-1~-653)	-191	-201	+
MA0610.1	DMRT3	13.3784	0.954118	vegfa promoter 1(-1~-653)	-195	-205	+
MA0670.1	NFIA	11.0376	0.962094	vegfa promoter 1(-1~-653)	-288	-297	+
MA0671.1	NFIX	10.072	0.982627	vegfa promoter 1(-1~-653)	-288	-296	+
MA0739.1	Hic1	13.7861	1	vegfa promoter 1(-1~-653)	-289	-297	+
MA0738.1	HIC2	10.9753	0.972968	vegfa promoter 1(-1~-653)	-289	-297	+
MA0714.1	PITX3	10.1788	0.938892	vegfa promoter 1(-1~-653)	-305	-313	+
MA0712.1	OTX2	11.2998	0.978398	vegfa promoter 1(-1~-653)	-306	-313	+
MA0711.1	OTX1	10.4545	0.963148	vegfa promoter 1(-1~-653)	-306	-313	+
MA0682.1	Pitx1	10.2695	0.950491	vegfa promoter 1(-1~-653)	-306	-313	+
MA0685.1	SP4	15.2034	0.902132	vegfa promoter 1(-1~-653)	-447	-463	+
MA0493.1	Klf1	12.5358	0.923531	vegfa promoter 1(-1~-653)	-449	-459	+
MA0079.3	SP1	15.1512	0.971761	vegfa promoter 1(-1~-653)	-450	-460	+
MA0039.2	Klf4	15.0925	0.992929	vegfa promoter 1(-1~-653)	-450	-459	-
MA0599.1	KLF5	15.0204	0.994333	vegfa promoter 1(-1~-653)	-450	-459	+
MA0516.1	SP2	14.2241	0.917069	vegfa promoter 1(-1~-653)	-450	-464	+
MA0746.1	SP3	11.9401	0.923612	vegfa promoter 1(-1~-653)	-450	-460	+
MA0741.1	KLF16	11.8512	0.904675	vegfa promoter 1(-1~-653)	-450	-460	+
MA0162.2	EGR1	11.5328	0.903686	vegfa promoter 1(-1~-653)	-450	-463	+
MA0079.2	SP1	12.3674	0.94276	vegfa promoter 1(-1~-653)	-451	-460	+
MA0493.1	Klf1	12.6988	0.926286	vegfa promoter 1(-1~-653)	-466	-476	+
MA0599.1	KLF5	12.9545	0.968052	vegfa promoter 1(-1~-653)	-467	-476	+
MA0039.2	Klf4	12.2759	0.945075	vegfa promoter 1(-1~-653)	-467	-476	-
MA0746.1	SP3	11.5875	0.916666	vegfa promoter 1(-1~-653)	-467	-477	+
MA0162.2	EGR1	12.1951	0.910779	vegfa promoter 1(-1~-653)	-473	-486	+
MA0895.1	HMBOX1	10.9308	0.937043	vegfa promoter 1(-1~-653)	-487	-496	+
MA0618.1	LBX1	10.3946	0.944956	vegfa promoter 1(-1~-653)	-488	-495	-
MA0674.1	NKX6-1	10.3889	0.962606	vegfa promoter 1(-1~-653)	-585	-592	+
MA0135.1	Lhx3	14.7419	0.932558	vegfa promoter 1(-1~-653)	-586	-598	+
MA0621.1	mix-a	13.2813	0.962442	vegfa promoter 1(-1~-653)	-587	-597	+
MA0628.1	POU6F1	12.9612	0.971601	vegfa promoter 1(-1~-653)	-588	-597	+
MA0628.1	POU6F1	12.9612	0.971601	vegfa promoter 1(-1~-653)	-588	-597	-
MA0621.1	mix-a	11.696	0.929419	vegfa promoter 1(-1~-653)	-588	-598	-
MA0658.1	LHX6	11.3583	0.943046	vegfa promoter 1(-1~-653)	-588	-597	-
MA0707.1	MNX1	10.9643	0.960421	vegfa promoter 1(-1~-653)	-588	-597	-
MA0718.1	RAX	10.7574	0.950383	vegfa promoter 1(-1~-653)	-588	-597	-
MA0894.1	HESX1	10.6687	0.946589	vegfa promoter 1(-1~-653)	-588	-597	-
MA0886.1	EMX2	10.436	0.946748	vegfa promoter 1(-1~-653)	-588	-597	-
MA0718.1	RAX	10.306	0.940423	vegfa promoter 1(-1~-653)	-588	-597	+
MA0890.1	GBX2	10.2242	0.943586	vegfa promoter 1(-1~-653)	-588	-597	-
MA0903.1	HOXB3	10.1316	0.969756	vegfa promoter 1(-1~-653)	-588	-597	-
MA0612.1	EMX1	10.0017	0.944141	vegfa promoter 1(-1~-653)	-588	-597	+
MA0674.1	NKX6-1	11.264	0.981618	vegfa promoter 1(-1~-653)	-589	-596	-
MA0726.1	VSX2	11.0839	0.962026	vegfa promoter 1(-1~-653)	-589	-596	+
MA0601.1	Arid3b	11.0618	0.914537	vegfa promoter 1(-1~-653)	-589	-599	-
MA0725.1	VSX1	11.0582	0.979763	vegfa promoter 1(-1~-653)	-589	-596	+
MA0722.1	VAX1	10.6971	0.983769	vegfa promoter 1(-1~-653)	-589	-596	+
MA0702.1	LMX1A	10.671	0.952886	vegfa promoter 1(-1~-653)	-589	-596	-
MA0654.1	ISX	10.6676	0.969631	vegfa promoter 1(-1~-653)	-589	-596	-
MA0132.2	PDX1	10.6635	0.977813	vegfa promoter 1(-1~-653)	-589	-596	-
MA0704.1	Lhx4	10.5552	0.967122	vegfa promoter 1(-1~-653)	-589	-596	-
MA0703.1	LMX1B	10.4945	0.983169	vegfa promoter 1(-1~-653)	-589	-596	-
MA0723.1	VAX2	10.4308	0.969819	vegfa promoter 1(-1~-653)	-589	-596	+
MA0716.1	PRRX1	10.3715	0.970523	vegfa promoter 1(-1~-653)	-589	-596	-
MA0885.1	Dlx2	10.349	0.980843	vegfa promoter 1(-1~-653)	-589	-596	-
MA0675.1	NKX6-2	10.1893	0.981123	vegfa promoter 1(-1~-653)	-589	-596	-
MA0720.1	Shox2	10.0831	0.962476	vegfa promoter 1(-1~-653)	-589	-596	-
MA0882.1	DLX6	10.0136	0.972815	vegfa promoter 1(-1~-653)	-589	-596	-
MA0594.1	Hoxa9	11.9646	0.903307	vegfa promoter 1(-1~-653)	-601	-611	+
MA0901.1	HOXB13	11.2137	0.915974	vegfa promoter 1(-1~-653)	-601	-610	+
MA0909.1	HOXD13	11.1589	0.92298	vegfa promoter 1(-1~-653)	-601	-610	+
MA0650.1	HOXA13	11.1189	0.912087	vegfa promoter 1(-1~-653)	-601	-610	+
				~700 base pair gap
MA0519.1	Stat5a::Stat5b	10.0948	0.917141	vegfa promoter 2(-1,307~-1,866)	-1332	-1322	-
MA0808.1	TEAD3	10.395	0.953318	vegfa promoter 2(-1,307~-1,866)	-1363	-1356	-
MA0849.1	FOXO6	13.2574	1	vegfa promoter 2(-1,307~-1,866)	-1385	-1379	-
MA0042.2	FOXI1	13.2222	1	vegfa promoter 2(-1,307~-1,866)	-1385	-1379	-
MA0848.1	FOXO4	12.7136	1	vegfa promoter 2(-1,307~-1,866)	-1385	-1379	-
MA0033.2	FOXL1	12.2661	1	vegfa promoter 2(-1,307~-1,866)	-1385	-1379	-
MA0847.1	FOXD2	11.6458	1	vegfa promoter 2(-1,307~-1,866)	-1385	-1379	-
MA0850.1	FOXP3	11.3004	1	vegfa promoter 2(-1,307~-1,866)	-1385	-1379	-
MA0157.2	FOXO3	11.58	0.940563	vegfa promoter 2(-1,307~-1,866)	-1386	-1379	-
MA0614.1	Foxj2	11.3878	0.956212	vegfa promoter 2(-1,307~-1,866)	-1386	-1379	-
MA0031.1	FOXD1	11.3621	0.96142	vegfa promoter 2(-1,307~-1,866)	-1386	-1379	-
MA0593.1	FOXP2	16.2046	0.999671	vegfa promoter 2(-1,307~-1,866)	-1387	-1377	-
MA1103.1	FOXK2	13.5233	0.971263	vegfa promoter 2(-1,307~-1,866)	-1387	-1377	-
MA0481.2	FOXP1	15.5484	0.989933	vegfa promoter 2(-1,307~-1,866)	-1388	-1377	-
MA0481.1	FOXP1	14.4813	0.908532	vegfa promoter 2(-1,307~-1,866)	-1388	-1374	-
MA0480.1	Foxo1	12.4077	0.931114	vegfa promoter 2(-1,307~-1,866)	-1388	-1378	+
MA0852.2	FOXK1	13.075	0.920081	vegfa promoter 2(-1,307~-1,866)	-1389	-1376	-
MA0514.1	Sox3	12.5541	0.95145	vegfa promoter 2(-1,307~-1,866)	-1397	-1388	+
MA0515.1	Sox6	10.1961	0.90885	vegfa promoter 2(-1,307~-1,866)	-1397	-1388	+
MA1125.1	ZNF384	10.6978	0.905521	vegfa promoter 2(-1,307~-1,866)	-1409	-1398	+
MA0625.1	NFATC3	10.8022	0.933445	vegfa promoter 2(-1,307~-1,866)	-1410	-1401	-
MA0624.1	NFATC1	10.3722	0.94549	vegfa promoter 2(-1,307~-1,866)	-1410	-1401	-
MA0493.1	Klf1	15.8134	0.978939	vegfa promoter 2(-1,307~-1,866)	-1440	-1430	-
MA0039.2	Klf4	13.553	0.966773	vegfa promoter 2(-1,307~-1,866)	-1440	-1431	+
MA0599.1	KLF5	11.1487	0.94508	vegfa promoter 2(-1,307~-1,866)	-1440	-1431	-
MA0039.3	KLF4	14.7657	0.986372	vegfa promoter 2(-1,307~-1,866)	-1442	-1432	-
MA0742.1	Klf12	17.1411	0.948654	vegfa promoter 2(-1,307~-1,866)	-1444	-1430	-
MA0514.1	Sox3	10.1106	0.915287	vegfa promoter 2(-1,307~-1,866)	-1447	-1438	-
MA0039.2	Klf4	14.6372	0.985192	vegfa promoter 2(-1,307~-1,866)	-1457	-1448	+
MA0599.1	KLF5	13.9762	0.98105	vegfa promoter 2(-1,307~-1,866)	-1457	-1448	-
MA0493.1	Klf1	13.2471	0.935555	vegfa promoter 2(-1,307~-1,866)	-1457	-1447	-
MA0741.1	KLF16	16.0071	0.972613	vegfa promoter 2(-1,307~-1,866)	-1458	-1448	-
MA0746.1	SP3	14.7365	0.978681	vegfa promoter 2(-1,307~-1,866)	-1458	-1448	-
MA1107.1	KLF9	16.076	0.950025	vegfa promoter 2(-1,307~-1,866)	-1459	-1447	-
MA0039.3	KLF4	12.152	0.928077	vegfa promoter 2(-1,307~-1,866)	-1459	-1449	-
MA0747.1	SP8	14.4837	0.94798	vegfa promoter 2(-1,307~-1,866)	-1459	-1448	-
MA0740.1	KLF14	14.1503	0.908556	vegfa promoter 2(-1,307~-1,866)	-1460	-1447	-
MA0027.2	EN1	11.2838	0.986767	vegfa promoter 2(-1,307~-1,866)	-1465	-1458	+
MA0027.2	EN1	11.0731	0.98219	vegfa promoter 2(-1,307~-1,866)	-1465	-1458	-
MA0882.1	DLX6	10.8459	0.994396	vegfa promoter 2(-1,307~-1,866)	-1465	-1458	-
MA0885.1	Dlx2	10.6515	0.988092	vegfa promoter 2(-1,307~-1,866)	-1465	-1458	+
MA0881.1	Dlx4	10.4276	0.989354	vegfa promoter 2(-1,307~-1,866)	-1465	-1458	-
MA0885.1	Dlx2	10.3394	0.980613	vegfa promoter 2(-1,307~-1,866)	-1465	-1458	-
MA0880.1	Dlx3	10.1275	0.988604	vegfa promoter 2(-1,307~-1,866)	-1465	-1458	-
MA0132.2	PDX1	11.7726	1	vegfa promoter 2(-1,307~-1,866)	-1465	-1458	+
MA0618.1	LBX1	11.555	0.969733	vegfa promoter 2(-1,307~-1,866)	-1465	-1458	+
MA0068.2	PAX4	10.9705	0.950495	vegfa promoter 2(-1,307~-1,866)	-1465	-1458	-
MA0705.1	Lhx8	10.9054	0.983225	vegfa promoter 2(-1,307~-1,866)	-1465	-1458	-
MA0654.1	ISX	10.7808	0.972072	vegfa promoter 2(-1,307~-1,866)	-1465	-1458	-
MA0654.1	ISX	10.7289	0.970952	vegfa promoter 2(-1,307~-1,866)	-1465	-1458	+
MA0709.1	Msx3	10.5011	0.96451	vegfa promoter 2(-1,307~-1,866)	-1465	-1458	+
MA0132.2	PDX1	10.3979	0.972499	vegfa promoter 2(-1,307~-1,866)	-1465	-1458	-
MA0666.1	MSX1	10.3838	0.966638	vegfa promoter 2(-1,307~-1,866)	-1465	-1458	-
MA0708.1	MSX2	10.3614	0.948093	vegfa promoter 2(-1,307~-1,866)	-1465	-1458	-
MA0705.1	Lhx8	10.3284	0.972326	vegfa promoter 2(-1,307~-1,866)	-1465	-1458	+
MA0709.1	Msx3	10.3046	0.960118	vegfa promoter 2(-1,307~-1,866)	-1465	-1458	-
MA0704.1	Lhx4	10.1701	0.958264	vegfa promoter 2(-1,307~-1,866)	-1465	-1458	+
MA0068.2	PAX4	10.0593	0.925205	vegfa promoter 2(-1,307~-1,866)	-1465	-1458	+
MA0726.1	VSX2	12.1829	0.989874	vegfa promoter 2(-1,307~-1,866)	-1465	-1458	-
MA0725.1	VSX1	11.7089	0.998047	vegfa promoter 2(-1,307~-1,866)	-1465	-1458	-
MA0723.1	VAX2	11.5725	1	vegfa promoter 2(-1,307~-1,866)	-1465	-1458	-
MA0722.1	VAX1	11.2689	1	vegfa promoter 2(-1,307~-1,866)	-1465	-1458	-
MA0720.1	Shox2	10.6499	0.975191	vegfa promoter 2(-1,307~-1,866)	-1465	-1458	-
MA0720.1	Shox2	10.4938	0.971688	vegfa promoter 2(-1,307~-1,866)	-1465	-1458	+
MA0716.1	PRRX1	10.3507	0.96998	vegfa promoter 2(-1,307~-1,866)	-1465	-1458	-
MA0721.1	UNCX	10.1264	0.975996	vegfa promoter 2(-1,307~-1,866)	-1465	-1458	-
MA0717.1	RAX2	10.0666	0.974718	vegfa promoter 2(-1,307~-1,866)	-1465	-1458	-
MA0886.1	EMX2	12.8974	0.988372	vegfa promoter 2(-1,307~-1,866)	-1466	-1457	+
MA0889.1	GBX1	12.5728	0.973874	vegfa promoter 2(-1,307~-1,866)	-1466	-1457	-
MA0612.1	EMX1	11.9897	1	vegfa promoter 2(-1,307~-1,866)	-1466	-1457	-
MA0890.1	GBX2	11.7043	0.972409	vegfa promoter 2(-1,307~-1,866)	-1466	-1457	+
MA0888.1	EVX2	11.6821	0.986567	vegfa promoter 2(-1,307~-1,866)	-1466	-1457	+
MA0886.1	EMX2	11.6772	0.967737	vegfa promoter 2(-1,307~-1,866)	-1466	-1457	-
MA0642.1	EN2	11.6142	0.97707	vegfa promoter 2(-1,307~-1,866)	-1466	-1457	-
MA0889.1	GBX1	11.5229	0.955599	vegfa promoter 2(-1,307~-1,866)	-1466	-1457	+
MA0887.1	EVX1	11.4366	0.982841	vegfa promoter 2(-1,307~-1,866)	-1466	-1457	+
MA0879.1	Dlx1	11.2821	0.989459	vegfa promoter 2(-1,307~-1,866)	-1466	-1457	-
MA0887.1	EVX1	10.983	0.972518	vegfa promoter 2(-1,307~-1,866)	-1466	-1457	-
MA0894.1	HESX1	10.9457	0.95191	vegfa promoter 2(-1,307~-1,866)	-1466	-1457	-
MA0644.1	ESX1	10.9323	0.972619	vegfa promoter 2(-1,307~-1,866)	-1466	-1457	-
MA0634.1	ALX3	10.931	0.96188	vegfa promoter 2(-1,307~-1,866)	-1466	-1457	-
MA0888.1	EVX2	10.8615	0.96887	vegfa promoter 2(-1,307~-1,866)	-1466	-1457	-
MA0890.1	GBX2	10.5019	0.948994	vegfa promoter 2(-1,307~-1,866)	-1466	-1457	-
MA0642.1	EN2	10.3935	0.950617	vegfa promoter 2(-1,307~-1,866)	-1466	-1457	+
MA0892.1	GSX1	10.2658	0.972354	vegfa promoter 2(-1,307~-1,866)	-1466	-1457	-
MA0661.1	MEOX1	12.7714	0.988745	vegfa promoter 2(-1,307~-1,866)	-1466	-1457	-
MA0700.1	LHX2	11.9882	0.964778	vegfa promoter 2(-1,307~-1,866)	-1466	-1457	-
MA0710.1	NOTO	11.9485	0.979027	vegfa promoter 2(-1,307~-1,866)	-1466	-1457	-
MA0900.1	HOXA2	11.9233	1	vegfa promoter 2(-1,307~-1,866)	-1466	-1457	-
MA0658.1	LHX6	11.3567	0.943018	vegfa promoter 2(-1,307~-1,866)	-1466	-1457	+
MA0658.1	LHX6	11.3456	0.942829	vegfa promoter 2(-1,307~-1,866)	-1466	-1457	-
MA0661.1	MEOX1	10.9148	0.950494	vegfa promoter 2(-1,307~-1,866)	-1466	-1457	+
MA0902.1	HOXB2	10.5594	0.985279	vegfa promoter 2(-1,307~-1,866)	-1466	-1457	+
MA0900.1	HOXA2	10.5446	0.968832	vegfa promoter 2(-1,307~-1,866)	-1466	-1457	+
MA0706.1	MEOX2	10.5429	0.954882	vegfa promoter 2(-1,307~-1,866)	-1466	-1457	+
MA0903.1	HOXB3	10.4521	0.97722	vegfa promoter 2(-1,307~-1,866)	-1466	-1457	+
MA0700.1	LHX2	10.2969	0.93624	vegfa promoter 2(-1,307~-1,866)	-1466	-1457	+
MA0699.1	LBX2	10.1214	0.950908	vegfa promoter 2(-1,307~-1,866)	-1466	-1457	-
MA0662.1	MIXL1	10.0206	0.966007	vegfa promoter 2(-1,307~-1,866)	-1466	-1457	-
MA0707.1	MNX1	10.0047	0.938428	vegfa promoter 2(-1,307~-1,866)	-1466	-1457	+
MA0628.1	POU6F1	10.3059	0.907881	vegfa promoter 2(-1,307~-1,866)	-1466	-1457	+
MA0628.1	POU6F1	10.3059	0.907881	vegfa promoter 2(-1,307~-1,866)	-1466	-1457	-
MA0621.1	mix-a	10.5349	0.905231	vegfa promoter 2(-1,307~-1,866)	-1467	-1457	+
MA0047.1	Foxa2	12.0184	0.931986	vegfa promoter 2(-1,307~-1,866)	-1476	-1465	-
MA0042.1	FOXI1	11.8889	0.922798	vegfa promoter 2(-1,307~-1,866)	-1476	-1465	-
MA0032.2	FOXC1	10.0201	0.903903	vegfa promoter 2(-1,307~-1,866)	-1477	-1467	+
MA0148.3	FOXA1	10.6495	0.910257	vegfa promoter 2(-1,307~-1,866)	-1478	-1464	-
MA0670.1	NFIA	11.7737	0.973441	vegfa promoter 2(-1,307~-1,866)	-1492	-1483	+
MA0102.3	CEBPA	10.8772	0.928299	vegfa promoter 2(-1,307~-1,866)	-1501	-1491	+
MA0508.2	PRDM1	11.1166	0.910542	vegfa promoter 2(-1,307~-1,866)	-1504	-1495	+
MA0032.2	FOXC1	10.2138	0.90681	vegfa promoter 2(-1,307~-1,866)	-1512	-1502	-
MA0037.2	GATA3	13.3741	0.979437	vegfa promoter 2(-1,307~-1,866)	-1524	-1517	+
MA0037.3	GATA3	11.7346	0.991039	vegfa promoter 2(-1,307~-1,866)	-1524	-1517	+
MA0766.1	GATA5	10.9309	0.990765	vegfa promoter 2(-1,307~-1,866)	-1524	-1517	+
MA0036.3	GATA2	13.1381	0.972929	vegfa promoter 2(-1,307~-1,866)	-1526	-1516	-
MA0035.3	Gata1	12.8782	0.94428	vegfa promoter 2(-1,307~-1,866)	-1526	-1516	-
MA0035.2	Gata1	11.724	0.947953	vegfa promoter 2(-1,307~-1,866)	-1526	-1516	+
MA1104.1	GATA6	12.6969	0.93258	vegfa promoter 2(-1,307~-1,866)	-1527	-1515	+
MA0087.1	Sox5	10.898	1	vegfa promoter 2(-1,307~-1,866)	-1554	-1548	-
MA0610.1	DMRT3	11.0336	0.905093	vegfa promoter 2(-1,307~-1,866)	-1558	-1548	+
MA0442.2	SOX10	10.9344	0.928313	vegfa promoter 2(-1,307~-1,866)	-1561	-1551	-
MA0820.1	FIGLA	11.244	0.940131	vegfa promoter 2(-1,307~-1,866)	-1578	-1569	-
MA0824.1	ID4	13.2479	0.979109	vegfa promoter 2(-1,307~-1,866)	-1578	-1569	-
MA0500.1	Myog	11.941	0.954005	vegfa promoter 2(-1,307~-1,866)	-1578	-1568	+
MA0830.1	TCF4	13.0086	0.986381	vegfa promoter 2(-1,307~-1,866)	-1578	-1569	-
MA0745.1	SNAI2	12.6931	0.999707	vegfa promoter 2(-1,307~-1,866)	-1578	-1570	+
MA0522.2	TCF3	12.5955	0.981243	vegfa promoter 2(-1,307~-1,866)	-1578	-1569	-
MA0521.1	Tcf12	12.4438	0.954612	vegfa promoter 2(-1,307~-1,866)	-1578	-1568	+
MA0499.1	Myod1	12.868	0.955634	vegfa promoter 2(-1,307~-1,866)	-1581	-1569	-
MA0676.1	Nr2e1	10.9525	0.917625	vegfa promoter 2(-1,307~-1,866)	-1608	-1600	-
MA0125.1	Nobox	11.0124	0.988438	vegfa promoter 2(-1,307~-1,866)	-1611	-1604	+
MA0876.1	BSX	10.9555	1	vegfa promoter 2(-1,307~-1,866)	-1612	-1605	-
MA0027.2	EN1	10.8536	0.97742	vegfa promoter 2(-1,307~-1,866)	-1612	-1605	-
MA0882.1	DLX6	10.8385	0.994205	vegfa promoter 2(-1,307~-1,866)	-1612	-1605	-
MA0885.1	Dlx2	10.7407	0.99023	vegfa promoter 2(-1,307~-1,866)	-1612	-1605	-
MA0881.1	Dlx4	10.5473	0.99262	vegfa promoter 2(-1,307~-1,866)	-1612	-1605	-
MA0875.1	BARX1	10.5152	0.986129	vegfa promoter 2(-1,307~-1,866)	-1612	-1605	-
MA0880.1	Dlx3	10.4274	0.997808	vegfa promoter 2(-1,307~-1,866)	-1612	-1605	-
MA0708.1	MSX2	12.6166	1	vegfa promoter 2(-1,307~-1,866)	-1612	-1605	-
MA0709.1	Msx3	12.0883	1	vegfa promoter 2(-1,307~-1,866)	-1612	-1605	-
MA0654.1	ISX	11.9958	0.99827	vegfa promoter 2(-1,307~-1,866)	-1612	-1605	-
MA0666.1	MSX1	11.5887	0.99648	vegfa promoter 2(-1,307~-1,866)	-1612	-1605	-
MA0618.1	LBX1	11.5512	0.969654	vegfa promoter 2(-1,307~-1,866)	-1612	-1605	+
MA0701.1	LHX9	10.9116	1	vegfa promoter 2(-1,307~-1,866)	-1612	-1605	-
MA0674.1	NKX6-1	10.5349	0.965777	vegfa promoter 2(-1,307~-1,866)	-1612	-1605	-
MA0675.1	NKX6-2	10.3733	0.986187	vegfa promoter 2(-1,307~-1,866)	-1612	-1605	-
MA0132.2	PDX1	10.3188	0.970918	vegfa promoter 2(-1,307~-1,866)	-1612	-1605	-
MA0914.1	ISL2	10.0839	0.949841	vegfa promoter 2(-1,307~-1,866)	-1612	-1605	-
MA0720.1	Shox2	11.7361	0.999557	vegfa promoter 2(-1,307~-1,866)	-1612	-1605	-
MA0716.1	PRRX1	11.2978	0.994782	vegfa promoter 2(-1,307~-1,866)	-1612	-1605	-
MA0717.1	RAX2	10.935	1	vegfa promoter 2(-1,307~-1,866)	-1612	-1605	-
MA0630.1	SHOX	10.7895	1	vegfa promoter 2(-1,307~-1,866)	-1612	-1605	+
MA0721.1	UNCX	10.6822	0.992351	vegfa promoter 2(-1,307~-1,866)	-1612	-1605	-
MA0075.2	Prrx2	10.6491	1	vegfa promoter 2(-1,307~-1,866)	-1612	-1605	-
MA0894.1	HESX1	12.1315	0.974691	vegfa promoter 2(-1,307~-1,866)	-1613	-1604	+
MA0890.1	GBX2	12.0412	0.97897	vegfa promoter 2(-1,307~-1,866)	-1613	-1604	-
MA0889.1	GBX1	11.5089	0.955356	vegfa promoter 2(-1,307~-1,866)	-1613	-1604	-
MA0642.1	EN2	10.9803	0.963333	vegfa promoter 2(-1,307~-1,866)	-1613	-1604	-
MA0644.1	ESX1	10.6088	0.964301	vegfa promoter 2(-1,307~-1,866)	-1613	-1604	-
MA0886.1	EMX2	10.3624	0.945503	vegfa promoter 2(-1,307~-1,866)	-1613	-1604	-
MA0877.1	Barhl1	10.0242	0.969656	vegfa promoter 2(-1,307~-1,866)	-1613	-1604	+
MA0700.1	LHX2	11.921	0.963644	vegfa promoter 2(-1,307~-1,866)	-1613	-1604	-
MA0699.1	LBX2	11.3133	0.983662	vegfa promoter 2(-1,307~-1,866)	-1613	-1604	-
MA0707.1	MNX1	10.4379	0.948357	vegfa promoter 2(-1,307~-1,866)	-1613	-1604	-
MA0662.1	MIXL1	10.2718	0.972543	vegfa promoter 2(-1,307~-1,866)	-1613	-1604	-
MA0710.1	NOTO	10.1145	0.946595	vegfa promoter 2(-1,307~-1,866)	-1613	-1604	-
MA0718.1	RAX	11.9017	0.975628	vegfa promoter 2(-1,307~-1,866)	-1613	-1604	-
MA0802.1	TBR1	10.9772	0.901363	vegfa promoter 2(-1,307~-1,866)	-1620	-1611	-
MA0442.2	SOX10	11.5281	0.941052	vegfa promoter 2(-1,307~-1,866)	-1629	-1619	+
MA0517.1	STAT1::STAT2	15.7421	0.910279	vegfa promoter 2(-1,307~-1,866)	-1636	-1622	-
MA0105.1	NFKB1	14.5505	0.987931	vegfa promoter 2(-1,307~-1,866)	-1669	-1660	-
MA0107.1	RELA	13.8237	0.96217	vegfa promoter 2(-1,307~-1,866)	-1669	-1660	-
MA0101.1	REL	12.0067	0.970702	vegfa promoter 2(-1,307~-1,866)	-1669	-1660	-
MA0105.3	NFKB1	15.7343	0.978514	vegfa promoter 2(-1,307~-1,866)	-1670	-1660	-
MA0625.1	NFATC3	10.3986	0.923191	vegfa promoter 2(-1,307~-1,866)	-1672	-1663	-
MA0774.1	MEIS2	13.3794	1	vegfa promoter 2(-1,307~-1,866)	-1703	-1696	+
MA0775.1	MEIS3	11.9358	0.993363	vegfa promoter 2(-1,307~-1,866)	-1703	-1696	+
MA0498.2	MEIS1	10.3534	1	vegfa promoter 2(-1,307~-1,866)	-1703	-1697	+
MA0105.1	NFKB1	11.2644	0.908352	vegfa promoter 2(-1,307~-1,866)	-1717	-1708	-
MA0105.3	NFKB1	10.7145	0.905282	vegfa promoter 2(-1,307~-1,866)	-1718	-1708	-
MA0599.1	KLF5	11.5637	0.950359	vegfa promoter 2(-1,307~-1,866)	-1723	-1714	-
MA0100.1	Myb	11.2026	0.992235	vegfa promoter 2(-1,307~-1,866)	-1737	-1730	-
MA0100.3	MYB	12.7646	0.999787	vegfa promoter 2(-1,307~-1,866)	-1739	-1730	+
MA0808.1	TEAD3	10.395	0.953318	vegfa promoter 2(-1,307~-1,866)	-1747	-1740	+
MA1116.1	RBPJ	10.7156	0.947497	vegfa promoter 2(-1,307~-1,866)	-1804	-1795	+
MA0144.2	STAT3	12.5084	0.949089	vegfa promoter 2(-1,307~-1,866)	-1806	-1796	+
MA0087.1	Sox5	10.898	1	vegfa promoter 2(-1,307~-1,866)	-1821	-1815	-
MA1152.1	SOX15	11.4798	0.955866	vegfa promoter 2(-1,307~-1,866)	-1822	-1813	-
MA0908.1	HOXD11	10.7227	0.907556	vegfa promoter 2(-1,307~-1,866)	-1842	-1833	+
MA0905.1	HOXC10	10.3576	0.925997	vegfa promoter 2(-1,307~-1,866)	-1842	-1833	+
